# Supplementary material for: Complete genome analysis of pathogenic Metschnikowia bicuspidata strain MQ2101 isolated from diseased ridgetail white prawn, Exopalaemon carinicauda
Source: BMC Microbiol. 2023 Apr 29;23:120. doi: 10.1186/s12866-023-02865-2 (PMC10148492; doi:10.1186/s12866-023-02865-2)
Supplement: Supplementary file 3 — Additional file 3: Table S1. The Nr functional annotation information. [file 12866_2023_2865_MOESM3_ESM.xlsx]

## Sheet: Sheet1
Table S1. The Nr functional annotation information
Gene ID	NR Annotation	Identity(%)	Score	E value
MQ2101_G00001	ERG4/ERG24 ergosterol biosynthesis protein [Metschnikowia bicuspidata var. bicuspidata NRRL YB-4993] [Metschnikowia bicuspidata]	100	915	0
MQ2101_G00002	CIC11C00000003027 [[Candida] intermedia]	66	97.8	4e-22
MQ2101_G00003	CIC11C00000003316 [[Candida] intermedia]	76	103	2e-28
MQ2101_G00004	mediator of RNA polymerase II transcription subunit 18 [Metschnikowia bicuspidata var. bicuspidata NRRL YB-4993] [Metschnikowia bicuspidata]	98	609	0
MQ2101_G00005	CIC11C00000005766 [[Candida] intermedia]	47	121	2e-33
MQ2101_G00006	60S ribosomal protein L18 [Metschnikowia bicuspidata var. bicuspidata NRRL YB-4993] [Metschnikowia bicuspidata]	99	369	3e-128
MQ2101_G00007	60S ribosomal protein L18 [Metschnikowia bicuspidata var. bicuspidata NRRL YB-4993] [Metschnikowia bicuspidata]	94	278	9e-89
MQ2101_G00008	CIC11C00000000591 [[Candida] intermedia]	53	1487	0
MQ2101_G00009	pleiotropic drug resistance protein PDR [Metschnikowia bicuspidata var. bicuspidata NRRL YB-4993] [Metschnikowia bicuspidata]	96	3068	0
MQ2101_G00010	beta and beta-prime subunits of DNA dependent RNA-polymerase [Metschnikowia bicuspidata var. bicuspidata NRRL YB-4993] [Metschnikowia bicuspidata]	99	2431	0
MQ2101_G00011	tRNAHis guanylyltransferase [Metschnikowia bicuspidata var. bicuspidata NRRL YB-4993] [Metschnikowia bicuspidata]	99	559	0
MQ2101_G00012	UMP-CMP kinase [Metschnikowia bicuspidata var. bicuspidata NRRL YB-4993] [Metschnikowia bicuspidata]	100	441	7e-158
MQ2101_G00013	NAD(P)-binding protein [Metschnikowia bicuspidata var. bicuspidata NRRL YB-4993] [Metschnikowia bicuspidata]	98	479	6e-172
MQ2101_G00014	CIC11C00000004561 [[Candida] intermedia]	56	765	0
MQ2101_G00015	NAP-domain-containing protein [Metschnikowia bicuspidata var. bicuspidata NRRL YB-4993] [Metschnikowia bicuspidata]	99	729	0
MQ2101_G00016	CIC11C00000000692 [[Candida] intermedia]	78	1177	0
MQ2101_G00017	mitochondrial carrier [Metschnikowia bicuspidata var. bicuspidata NRRL YB-4993] [Metschnikowia bicuspidata]	99	672	0
MQ2101_G00018	DEHA2E18348p [Debaryomyces hansenii CBS767]	68	667	0
MQ2101_G00019	CIC11C00000004967 [[Candida] intermedia]	48	576	0
MQ2101_G00020	CIC11C00000000017 [[Candida] intermedia]	69	1148	0
MQ2101_G00021	FTHFS-domain-containing protein [Metschnikowia bicuspidata var. bicuspidata NRRL YB-4993] [Metschnikowia bicuspidata]	99	2029	0
MQ2101_G00022	CIC11C00000001981 [[Candida] intermedia]	46	269	3e-78
MQ2101_G00023	CIC11C00000003414 [[Candida] intermedia]	46	398	4e-122
MQ2101_G00024	CIC11C00000001252 [[Candida] intermedia]	52	588	0
MQ2101_G00025	glycoside hydrolase [Metschnikowia bicuspidata var. bicuspidata NRRL YB-4993] [Metschnikowia bicuspidata]	99	994	0
MQ2101_G00026	phosphoenolpyruvate carboxykinase [Candida tanzawaensis NRRL Y-17324]	90	1058	0
MQ2101_G00027	CIC11C00000001958 [[Candida] intermedia]	46	271	2e-80
MQ2101_G00028	CIC11C00000001958 [[Candida] intermedia]	49	423	2e-131
MQ2101_G00029	CIC11C00000000349 [[Candida] intermedia]	63	1557	0
MQ2101_G00030	CIC11C00000003304 [[Candida] intermedia]	47	1299	0
MQ2101_G00031	CIC11C00000004452 [[Candida] intermedia]	77	1256	0
MQ2101_G00032	CIC11C00000000457 [[Candida] intermedia]	46	210	2e-59
MQ2101_G00033	mitochondrial citrate synthase [Metschnikowia bicuspidata var. bicuspidata NRRL YB-4993] [Metschnikowia bicuspidata]	99	839	0
MQ2101_G00034	isoleucyl-tRNA synthetase [Metschnikowia bicuspidata var. bicuspidata NRRL YB-4993] [Metschnikowia bicuspidata]	99	1219	0
MQ2101_G00035	general substrate transporter [Metschnikowia bicuspidata var. bicuspidata NRRL YB-4993] [Metschnikowia bicuspidata]	99	632	0
MQ2101_G00036	dual specificity protein phosphatase 12 [Metschnikowia bicuspidata var. bicuspidata NRRL YB-4993] [Metschnikowia bicuspidata]	86	523	0
MQ2101_G00037	CIC11C00000004947 [[Candida] intermedia]	35	95.9	5e-21
MQ2101_G00038	CIC11C00000003338 [[Candida] intermedia]	61	467	9e-163
MQ2101_G00039	TPR-like protein [Metschnikowia bicuspidata var. bicuspidata NRRL YB-4993] [Metschnikowia bicuspidata]	99	620	0
MQ2101_G00040	ATP synthase F1 gamma [Metschnikowia bicuspidata var. bicuspidata NRRL YB-4993] [Metschnikowia bicuspidata]	99	424	6e-148
MQ2101_G00041	CIC11C00000005210 [[Candida] intermedia]	85	550	0
MQ2101_G00042	Pro-apoptotic serine protease NMA111 [Metschnikowia bicuspidata var. bicuspidata NRRL YB-4993] [Metschnikowia bicuspidata]	99	2001	0
MQ2101_G00043	origin recognition complex, subunit 6 [Metschnikowia bicuspidata var. bicuspidata NRRL YB-4993] [Metschnikowia bicuspidata]	100	225	2e-72
MQ2101_G00044	NADH dehydrogenase (ubiquinone) Fe-S protein 4 [Candida albicans P37005]	76	220	8e-73
MQ2101_G00045	histone H3-K4 methyltransferase Set1, partial [Metschnikowia bicuspidata var. bicuspidata NRRL YB-4993] [Metschnikowia bicuspidata]	97	945	0
MQ2101_G00046	CIC11C00000005260 [[Candida] intermedia]	65	261	2e-80
MQ2101_G00047	SUN-domain-containing protein [Metschnikowia bicuspidata var. bicuspidata NRRL YB-4993] [Metschnikowia bicuspidata]	97	769	0
MQ2101_G00048	arginine permease [Scheffersomyces stipitis CBS 6054]	59	572	0
MQ2101_G00049	CIC11C00000002205 [[Candida] intermedia]	34	104	6e-24
MQ2101_G00050	alpha-L RNA-binding motif-containing protein [Metschnikowia bicuspidata var. bicuspidata NRRL YB-4993] [Metschnikowia bicuspidata]	99	968	0
MQ2101_G00051	adenine-N(1)--methyltransferase [Metschnikowia bicuspidata var. bicuspidata NRRL YB-4993] [Metschnikowia bicuspidata]	99	952	0
MQ2101_G00052	CIC11C00000004298 [[Candida] intermedia]	83	955	0
MQ2101_G00053	actin-like ATPase domain-containing protein [Metschnikowia bicuspidata var. bicuspidata NRRL YB-4993] [Metschnikowia bicuspidata]	99	1592	0
MQ2101_G00054	CIC11C00000000997 [[Candida] intermedia]	62	593	0
MQ2101_G00055	Mitochondrial protein import protein MAS5 [[Candida] glabrata]	58	297	2e-99
MQ2101_G00056	hexaprenyldihydroxybenzoate methyltransferase mitochondrial precursor [Metschnikowia bicuspidata var. bicuspidata NRRL YB-4993] [Metschnikowia bicuspidata]	99	524	0
MQ2101_G00057	YL1-domain-containing protein [Metschnikowia bicuspidata var. bicuspidata NRRL YB-4993] [Metschnikowia bicuspidata]	98	887	0
MQ2101_G00058	CIC11C00000005993 [[Candida] intermedia]	79	931	0
MQ2101_G00059	CIC11C00000002271 [[Candida] intermedia]	56	372	3e-111
MQ2101_G00060	Ribokinase-like protein [Metschnikowia bicuspidata var. bicuspidata NRRL YB-4993] [Metschnikowia bicuspidata]	97	601	0
MQ2101_G00061	SUR7-domain-containing protein [Metschnikowia bicuspidata var. bicuspidata NRRL YB-4993] [Metschnikowia bicuspidata]	99	558	0
MQ2101_G00062	kinase-like protein [Metschnikowia bicuspidata var. bicuspidata NRRL YB-4993] [Metschnikowia bicuspidata]	90	659	0
MQ2101_G00063	60S ribosomal protein L32 [Clavispora lusitaniae ATCC 42720]	89	238	1e-79
MQ2101_G00064	DEHA2F12474p [Debaryomyces hansenii CBS767]	58	153	3e-46
MQ2101_G00065	succinate-semialdehyde dehydrogenase [Metschnikowia bicuspidata var. bicuspidata NRRL YB-4993] [Metschnikowia bicuspidata]	99	1010	0
MQ2101_G00066	CIC11C00000001693 [[Candida] intermedia]	36	129	1e-34
MQ2101_G00067	CIC11C00000001175 [[Candida] intermedia]	65	192	5e-53
MQ2101_G00068	CIC11C00000000824 [[Candida] intermedia]	36	337	7e-99
MQ2101_G00069	CIC11C00000005403 [[Candida] intermedia]	70	829	0
MQ2101_G00070	CBP4-domain-containing protein [Metschnikowia bicuspidata var. bicuspidata NRRL YB-4993] [Metschnikowia bicuspidata]	100	293	1e-101
MQ2101_G00071	S-adenosyl-L-methionine-dependent methyltransferase [Metschnikowia bicuspidata var. bicuspidata NRRL YB-4993] [Metschnikowia bicuspidata]	99	634	0
MQ2101_G00072	DNA/RNA polymerase [Metschnikowia bicuspidata var. bicuspidata NRRL YB-4993] [Metschnikowia bicuspidata]	95	706	0
MQ2101_G00073	CIC11C00000002065 [[Candida] intermedia]	54	150	2e-41
MQ2101_G00074	peroxisomal targeting signal receptor [Metschnikowia bicuspidata var. bicuspidata NRRL YB-4993] [Metschnikowia bicuspidata]	93	1070	0
MQ2101_G00075	histidine biosynthesis trifunctional-protein [Metschnikowia bicuspidata var. bicuspidata NRRL YB-4993] [Metschnikowia bicuspidata]	99	1729	0
MQ2101_G00076	malate dehydrogenase [Metschnikowia bicuspidata var. bicuspidata NRRL YB-4993] [Metschnikowia bicuspidata]	99	683	0
MQ2101_G00077	CIC11C00000002993 [[Candida] intermedia]	67	357	6e-123
MQ2101_G00078	methylenetetrahydrofolate reduct [Metschnikowia bicuspidata var. bicuspidata NRRL YB-4993] [Metschnikowia bicuspidata]	99	1218	0
MQ2101_G00079	porphobilinogen deaminase [Metschnikowia bicuspidata var. bicuspidata NRRL YB-4993] [Metschnikowia bicuspidata]	98	684	0
MQ2101_G00080	Pkinase-domain-containing protein [Metschnikowia bicuspidata var. bicuspidata NRRL YB-4993] [Metschnikowia bicuspidata]	95	774	0
MQ2101_G00081	CIC11C00000004338 [[Candida] intermedia]	65	228	3e-74
MQ2101_G00082	thiolase [Metschnikowia bicuspidata var. bicuspidata NRRL YB-4993] [Metschnikowia bicuspidata]	93	733	0
MQ2101_G00083	NAD(P)-binding protein [Metschnikowia bicuspidata var. bicuspidata NRRL YB-4993] [Metschnikowia bicuspidata]	99	290	3e-97
MQ2101_G00084	P-loop containing nucleoside triphosphate hydrolase protein [Metschnikowia bicuspidata var. bicuspidata NRRL YB-4993] [Metschnikowia bicuspidata]	99	1011	0
MQ2101_G00085	CIC11C00000003072 [[Candida] intermedia]	64	506	2e-177
MQ2101_G00086	folylpolyglutamate synthetase [Metschnikowia bicuspidata var. bicuspidata NRRL YB-4993] [Metschnikowia bicuspidata]	99	727	0
MQ2101_G00087	CIC11C00000003256 [[Candida] intermedia]	52	282	6e-92
MQ2101_G00088	homocitrate synthase mitochondrial precursor [Metschnikowia bicuspidata var. bicuspidata NRRL YB-4993] [Metschnikowia bicuspidata]	100	864	0
MQ2101_G00089	DUF1014-domain-containing protein [Metschnikowia bicuspidata var. bicuspidata NRRL YB-4993] [Metschnikowia bicuspidata]	100	441	8e-158
MQ2101_G00090	TBP associated factor [Histoplasma capsulatum H88]	45	1476	0
MQ2101_G00091	UPF0016-domain-containing protein, partial [Metschnikowia bicuspidata var. bicuspidata NRRL YB-4993] [Metschnikowia bicuspidata]	99	485	3e-173
MQ2101_G00092	CIC11C00000002289 [[Candida] intermedia]	84	575	0
MQ2101_G00093	kinase-like protein [Metschnikowia bicuspidata var. bicuspidata NRRL YB-4993] [Metschnikowia bicuspidata]	99	366	3e-127
MQ2101_G00094	RhoGAP-domain-containing protein [Metschnikowia bicuspidata var. bicuspidata NRRL YB-4993] [Metschnikowia bicuspidata]	93	1019	0
MQ2101_G00095	Leo1-like protein [Metschnikowia bicuspidata var. bicuspidata NRRL YB-4993] [Metschnikowia bicuspidata]	99	446	3e-156
MQ2101_G00096	DNA helicase component of transcription factor b [Metschnikowia bicuspidata var. bicuspidata NRRL YB-4993] [Metschnikowia bicuspidata]	99	1652	0
MQ2101_G00097	CIC11C00000002329 [[Candida] intermedia]	46	81.3	2e-17
MQ2101_G00098	BAR-domain-containing protein [Metschnikowia bicuspidata var. bicuspidata NRRL YB-4993] [Metschnikowia bicuspidata]	100	336	6e-116
MQ2101_G00099	Piso0_001603 [Millerozyma farinosa CBS 7064]	67	287	2e-97
MQ2101_G00100	Pex24p integral peroxisomal membrane peroxin [Metschnikowia bicuspidata var. bicuspidata NRRL YB-4993] [Metschnikowia bicuspidata]	93	206	2e-61
MQ2101_G00101	TATA-box binding protein [Metschnikowia bicuspidata var. bicuspidata NRRL YB-4993] [Metschnikowia bicuspidata]	100	485	9e-175
MQ2101_G00102	CIC11C00000003900 [[Candida] intermedia]	49	439	3e-147
MQ2101_G00103	centromere/microtubule binding protein CBF5 [Metschnikowia bicuspidata var. bicuspidata NRRL YB-4993] [Metschnikowia bicuspidata]	99	868	0
MQ2101_G00104	endoplasmic oxidoreductin [Metschnikowia bicuspidata var. bicuspidata NRRL YB-4993] [Metschnikowia bicuspidata]	99	936	0
MQ2101_G00105	CIC11C00000003758 [[Candida] intermedia]	76	367	5e-119
MQ2101_G00106	dihydroxyacetone kinase [Metschnikowia bicuspidata var. bicuspidata NRRL YB-4993] [Metschnikowia bicuspidata]	99	1187	0
MQ2101_G00107	CIC11C00000001476 [[Candida] intermedia]	50	120	9e-29
MQ2101_G00108	6PF2K-domain-containing protein [Metschnikowia bicuspidata var. bicuspidata NRRL YB-4993] [Metschnikowia bicuspidata]	99	1999	0
MQ2101_G00109	CIC11C00000002163 [[Candida] intermedia]	53	351	7e-118
MQ2101_G00110	CIC11C00000005812 [[Candida] intermedia]	75	1219	0
MQ2101_G00111	Brix-domain-containing protein [Metschnikowia bicuspidata var. bicuspidata NRRL YB-4993] [Metschnikowia bicuspidata]	99	606	0
MQ2101_G00112	BSD-domain-containing protein [Metschnikowia bicuspidata var. bicuspidata NRRL YB-4993] [Metschnikowia bicuspidata]	99	1330	0
MQ2101_G00113	superoxide dismutase (Cu-Zn) [Metschnikowia bicuspidata var. bicuspidata NRRL YB-4993] [Metschnikowia bicuspidata]	98	298	2e-103
MQ2101_G00114	Phox-like protein [Metschnikowia bicuspidata var. bicuspidata NRRL YB-4993] [Metschnikowia bicuspidata]	100	309	8e-108
MQ2101_G00115	thioredoxin reductase [Metschnikowia bicuspidata var. bicuspidata NRRL YB-4993] [Metschnikowia bicuspidata]	100	664	0
MQ2101_G00116	t-SNARE [Metschnikowia bicuspidata var. bicuspidata NRRL YB-4993] [Metschnikowia bicuspidata]	99	579	0
MQ2101_G00117	DEHA2G08206p [Debaryomyces hansenii CBS767]	82	411	5e-145
MQ2101_G00118	tryptophanyl-tRNA synthetase [Metschnikowia bicuspidata var. bicuspidata NRRL YB-4993] [Metschnikowia bicuspidata]	99	481	4e-171
MQ2101_G00119	inosine guanosine and [Metschnikowia bicuspidata var. bicuspidata NRRL YB-4993] [Metschnikowia bicuspidata]	98	520	0
MQ2101_G00120	protein transport protein SEC13 [Metschnikowia bicuspidata var. bicuspidata NRRL YB-4993] [Metschnikowia bicuspidata]	100	613	0
MQ2101_G00121	CIC11C00000002361 [[Candida] intermedia]	33	75.9	7e-15
MQ2101_G00122	ras-domain-containing protein [Metschnikowia bicuspidata var. bicuspidata NRRL YB-4993] [Metschnikowia bicuspidata]	96	430	1e-152
MQ2101_G00123	CIC11C00000004345 [[Candida] intermedia]	75	407	5e-142
MQ2101_G00124	hypothetical protein METBIDRAFT_134544 [Metschnikowia bicuspidata var. bicuspidata NRRL YB-4993] [Metschnikowia bicuspidata]	0.98	479	2e-169
MQ2101_G00125	MCM-domain-containing protein [Metschnikowia bicuspidata var. bicuspidata NRRL YB-4993] [Metschnikowia bicuspidata]	99	1874	0
MQ2101_G00126	thioredoxin-like protein [Metschnikowia bicuspidata var. bicuspidata NRRL YB-4993] [Metschnikowia bicuspidata]	99	479	3e-172
MQ2101_G00127	CIC11C00000003709 [[Candida] intermedia]	95	507	6e-175
MQ2101_G00128	DNA polymerase alpha binding protein [Metschnikowia bicuspidata var. bicuspidata NRRL YB-4993] [Metschnikowia bicuspidata]	99	1787	0
MQ2101_G00129	CIC11C00000004246 [[Candida] intermedia]	58	607	0
MQ2101_G00130	CIC11C00000000983 [[Candida] intermedia]	75	959	0
MQ2101_G00131	CIC11C00000005537 [[Candida] intermedia]	46	403	4e-133
MQ2101_G00132	adenine nucleotide alpha hydrolases-like protein [Metschnikowia bicuspidata var. bicuspidata NRRL YB-4993] [Metschnikowia bicuspidata]	99	959	0
MQ2101_G00133	CIC11C00000002773 [[Candida] intermedia]	55	116	3e-29
MQ2101_G00134	rRNA 2'-O-methyltransferase fibrillarin [Phialophora attae]	70	237	9e-77
MQ2101_G00135	CIC11C00000000380 [[Candida] intermedia]	69	504	1e-175
MQ2101_G00136	CIC11C00000004646 [[Candida] intermedia]	43	525	6e-173
MQ2101_G00137	Vps5-domain-containing protein [Metschnikowia bicuspidata var. bicuspidata NRRL YB-4993] [Metschnikowia bicuspidata]	99	645	0
MQ2101_G00138	NAD(P)-binding protein [Metschnikowia bicuspidata var. bicuspidata NRRL YB-4993] [Metschnikowia bicuspidata]	99	565	0
MQ2101_G00139	CIC11C00000004913 [[Candida] intermedia]	81	272	1e-83
MQ2101_G00140	CIC11C00000005051 [[Candida] intermedia]	62	755	0
MQ2101_G00141	CIC11C00000003317 [[Candida] intermedia]	80	1332	0
MQ2101_G00142	CIC11C00000002792 [[Candida] intermedia]	58	596	0
MQ2101_G00143	CIC11C00000001480 [[Candida] intermedia]	68	439	6e-154
MQ2101_G00144	RhoGAP-domain-containing protein [Metschnikowia bicuspidata var. bicuspidata NRRL YB-4993] [Metschnikowia bicuspidata]	99	1210	0
MQ2101_G00145	CIC11C00000003559 [[Candida] intermedia]	40	284	4e-87
MQ2101_G00146	acyl carrier protein [Metschnikowia bicuspidata var. bicuspidata NRRL YB-4993] [Metschnikowia bicuspidata]	99	223	3e-74
MQ2101_G00147	ribosomal protein S12 [Metschnikowia bicuspidata var. bicuspidata NRRL YB-4993] [Metschnikowia bicuspidata]	99	314	2e-109
MQ2101_G00148	P34-Arc-domain-containing protein [Metschnikowia bicuspidata var. bicuspidata NRRL YB-4993] [Metschnikowia bicuspidata]	99	701	0
MQ2101_G00149	kinase-like protein [Metschnikowia bicuspidata var. bicuspidata NRRL YB-4993] [Metschnikowia bicuspidata]	99	1187	0
MQ2101_G00150	CIC11C00000005685 [[Candida] intermedia]	49	160	2e-43
MQ2101_G00151	CIC11C00000004060 [[Candida] intermedia]	53	164	2e-47
MQ2101_G00152	SPX-domain-containing protein [Metschnikowia bicuspidata var. bicuspidata NRRL YB-4993] [Metschnikowia bicuspidata]	95	1817	0
MQ2101_G00153	glutathione degradosome [Metschnikowia bicuspidata var. bicuspidata NRRL YB-4993] [Metschnikowia bicuspidata]	99	654	0
MQ2101_G00154	26S proteasome subunit P45 [Metschnikowia bicuspidata var. bicuspidata NRRL YB-4993] [Metschnikowia bicuspidata]	100	142	4e-40
MQ2101_G00155	CIC11C00000002287 [[Candida] intermedia]	48	290	4e-96
MQ2101_G00156	EF-hand [Metschnikowia bicuspidata var. bicuspidata NRRL YB-4993] [Metschnikowia bicuspidata]	90	284	1e-97
MQ2101_G00157	CIC11C00000000844 [[Candida] intermedia]	40	262	5e-74
MQ2101_G00158	UDP-Glycosyltransferase/glycogen phosphorylase [Metschnikowia bicuspidata var. bicuspidata NRRL YB-4993] [Metschnikowia bicuspidata]	99	766	0
MQ2101_G00159	NTF2-like protein [Metschnikowia bicuspidata var. bicuspidata NRRL YB-4993] [Metschnikowia bicuspidata]	99	1227	0
MQ2101_G00160	cytochrome b5 [Metschnikowia bicuspidata var. bicuspidata NRRL YB-4993] [Metschnikowia bicuspidata]	100	303	2e-105
MQ2101_G00161	acyl-CoA N-acyltransferase [Metschnikowia bicuspidata var. bicuspidata NRRL YB-4993] [Metschnikowia bicuspidata]	100	358	2e-126
MQ2101_G00162	CIC11C00000002903 [[Candida] intermedia]	65	872	0
MQ2101_G00163	AICARFT/IMPCHase bienzyme [Metschnikowia bicuspidata var. bicuspidata NRRL YB-4993] [Metschnikowia bicuspidata]	99	1207	0
MQ2101_G00164	ribosomal protein L15e [Metschnikowia bicuspidata var. bicuspidata NRRL YB-4993] [Metschnikowia bicuspidata]	100	414	8e-148
MQ2101_G00165	CIC11C00000005682 [[Candida] intermedia]	56	250	3e-82
MQ2101_G00166	CIC11C00000005118 [[Candida] intermedia]	56	473	9e-165
MQ2101_G00167	D-arabinitol 2-dehydrogenase [Metschnikowia bicuspidata var. bicuspidata NRRL YB-4993] [Metschnikowia bicuspidata]	88	495	6e-178
MQ2101_G00168	CIC11C00000003612 [[Candida] intermedia]	89	607	0
MQ2101_G00169	WD40 repeat-like protein [Metschnikowia bicuspidata var. bicuspidata NRRL YB-4993] [Metschnikowia bicuspidata]	99	717	0
MQ2101_G00170	CIC11C00000002045 [[Candida] intermedia]	61	549	0
MQ2101_G00171	cell wall assembly and cell proliferation coordinating protein, partial [Metschnikowia bicuspidata var. bicuspidata NRRL YB-4993] [Metschnikowia bicuspidata]	84	582	0
MQ2101_G00172	CIC11C00000000032 [[Candida] intermedia]	42	160	9e-47
MQ2101_G00173	CIC11C00000005579 [[Candida] intermedia]	54	344	3e-103
MQ2101_G00174	peptidyl-tRNA hydrolase [Metschnikowia bicuspidata var. bicuspidata NRRL YB-4993] [Metschnikowia bicuspidata]	99	433	5e-155
MQ2101_G00175	CIC11C00000003607 [[Candida] intermedia]	69	597	0
MQ2101_G00176	SEP-domain-containing protein [Metschnikowia bicuspidata var. bicuspidata NRRL YB-4993] [Metschnikowia bicuspidata]	98	708	0
MQ2101_G00177	cobalamin-independent methionine synthase [Metschnikowia bicuspidata var. bicuspidata NRRL YB-4993] [Metschnikowia bicuspidata]	100	1576	0
MQ2101_G00178	CIC11C00000004492 [[Candida] intermedia]	68	522	0
MQ2101_G00179	CIC11C00000002298 [[Candida] intermedia]	65	694	0
MQ2101_G00180	CIC11C00000003306 [[Candida] intermedia]	49	549	0
MQ2101_G00181	ubiquitin--protein ligase molybdopterin-converting factor [[Candida] auris]	77	644	0
MQ2101_G00182	CIC11C00000001364 [[Candida] intermedia]	80	417	2e-147
MQ2101_G00183	GINS complex, Psf3 component, partial [Metschnikowia bicuspidata var. bicuspidata NRRL YB-4993] [Metschnikowia bicuspidata]	99	354	8e-125
MQ2101_G00184	TPR-like protein, partial [Metschnikowia bicuspidata var. bicuspidata NRRL YB-4993] [Metschnikowia bicuspidata]	93	1940	0
MQ2101_G00185	peptide chain release factor eRF/aRF subunit 1 [Metschnikowia bicuspidata var. bicuspidata NRRL YB-4993] [Metschnikowia bicuspidata]	100	892	0
MQ2101_G00186	P-loop containing nucleoside triphosphate hydrolase protein [Metschnikowia bicuspidata var. bicuspidata NRRL YB-4993] [Metschnikowia bicuspidata]	92	1459	0
MQ2101_G00187	CIC11C00000001455 [[Candida] intermedia]	58	343	3e-116
MQ2101_G00188	CIC11C00000001723 [[Candida] intermedia]	53	107	2e-26
MQ2101_G00189	CIC11C00000003985 [[Candida] intermedia]	65	413	6e-144
MQ2101_G00190	Nnf1-domain-containing protein [Metschnikowia bicuspidata var. bicuspidata NRRL YB-4993] [Metschnikowia bicuspidata]	99	394	6e-140
MQ2101_G00191	TPR-like protein [Metschnikowia bicuspidata var. bicuspidata NRRL YB-4993] [Metschnikowia bicuspidata]	99	592	0
MQ2101_G00192	carbamoyl-phosphate synthase [Metschnikowia bicuspidata var. bicuspidata NRRL YB-4993] [Metschnikowia bicuspidata]	99	2341	0
MQ2101_G00193	PIG-P-domain-containing protein [Metschnikowia bicuspidata var. bicuspidata NRRL YB-4993] [Metschnikowia bicuspidata]	100	323	4e-113
MQ2101_G00194	ARM repeat-containing protein [Metschnikowia bicuspidata var. bicuspidata NRRL YB-4993] [Metschnikowia bicuspidata]	96	1829	0
MQ2101_G00195	CIC11C00000005508 [[Candida] intermedia]	44	315	3e-96
MQ2101_G00196	iron permease FTR1 [Metschnikowia bicuspidata var. bicuspidata NRRL YB-4993] [Metschnikowia bicuspidata]	99	743	0
MQ2101_G00197	Zn-dependent exopeptidase [Metschnikowia bicuspidata var. bicuspidata NRRL YB-4993] [Metschnikowia bicuspidata]	98	1634	0
MQ2101_G00198	CIC11C00000001904 [[Candida] intermedia]	71	1357	0
MQ2101_G00199	CIC11C00000005897 [[Candida] intermedia]	65	252	7e-84
MQ2101_G00200	CIC11C00000001847 [[Candida] intermedia]	29	118	8e-27
MQ2101_G00201	DEHA2D07084p [Debaryomyces hansenii CBS767]	86	530	0
MQ2101_G00202	acyl-CoA N-acyltransferase [Metschnikowia bicuspidata var. bicuspidata NRRL YB-4993] [Metschnikowia bicuspidata]	99	817	0
MQ2101_G00203	urea amidolyase [Metschnikowia bicuspidata var. bicuspidata NRRL YB-4993] [Metschnikowia bicuspidata]	97	3640	0
MQ2101_G00204	Na+/solute symporter [Metschnikowia bicuspidata var. bicuspidata NRRL YB-4993] [Metschnikowia bicuspidata]	99	1461	0
MQ2101_G00205	CIC11C00000004004 [[Candida] intermedia]	51	445	7e-149
MQ2101_G00206	Mo25-like protein [Metschnikowia bicuspidata var. bicuspidata NRRL YB-4993] [Metschnikowia bicuspidata]	100	695	0
MQ2101_G00207	branched-chain amino acid transaminase [Metschnikowia bicuspidata var. bicuspidata NRRL YB-4993] [Metschnikowia bicuspidata]	99	758	0
MQ2101_G00208	CIC11C00000001021 [[Candida] intermedia]	66	649	0
MQ2101_G00209	CIC11C00000001203 [[Candida] intermedia]	40	396	2e-123
MQ2101_G00210	TBC-domain-containing protein [Metschnikowia bicuspidata var. bicuspidata NRRL YB-4993] [Metschnikowia bicuspidata]	99	1888	0
MQ2101_G00211	CIC11C00000001179 [[Candida] intermedia]	46	1016	0
MQ2101_G00212	26S proteasome subunit P45 [Metschnikowia bicuspidata var. bicuspidata NRRL YB-4993] [Metschnikowia bicuspidata]	100	285	1e-93
MQ2101_G00213	NUC189-domain-containing protein [Metschnikowia bicuspidata var. bicuspidata NRRL YB-4993] [Metschnikowia bicuspidata]	99	1123	0
MQ2101_G00214	CIC11C00000005640 [[Candida] intermedia]	86	394	2e-139
MQ2101_G00215	CIC11C00000003896 [[Candida] intermedia]	63	184	2e-58
MQ2101_G00216	Metallo-dependent hydrolase [Metschnikowia bicuspidata var. bicuspidata NRRL YB-4993] [Metschnikowia bicuspidata]	99	1352	0
MQ2101_G00217	NAD(P)-binding protein [Metschnikowia bicuspidata var. bicuspidata NRRL YB-4993] [Metschnikowia bicuspidata]	99	756	0
MQ2101_G00218	CIC11C00000000857 [[Candida] intermedia]	76	820	0
MQ2101_G00219	ArfGap-domain-containing protein [Metschnikowia bicuspidata var. bicuspidata NRRL YB-4993] [Metschnikowia bicuspidata]	97	897	0
MQ2101_G00220	kynurenine 3-monooxygenase [Metschnikowia bicuspidata var. bicuspidata NRRL YB-4993] [Metschnikowia bicuspidata]	99	954	0
MQ2101_G00221	CIC11C00000005386 [[Candida] intermedia]	41	347	2e-103
MQ2101_G00222	CIC11C00000003356 [[Candida] intermedia]	56	250	1e-81
MQ2101_G00223	thymidylate synthase precursor [Metschnikowia bicuspidata var. bicuspidata NRRL YB-4993] [Metschnikowia bicuspidata]	99	658	0
MQ2101_G00224	DASH complex, subunit Dad2 [Metschnikowia bicuspidata var. bicuspidata NRRL YB-4993] [Metschnikowia bicuspidata]	99	206	8e-69
MQ2101_G00225	CIC11C00000003816 [[Candida] intermedia]	49	1115	0
MQ2101_G00226	Brix-domain-containing protein [Metschnikowia bicuspidata var. bicuspidata NRRL YB-4993] [Metschnikowia bicuspidata]	99	478	1e-170
MQ2101_G00227	CIC11C00000001990 [[Candida] intermedia]	45	202	3e-59
MQ2101_G00228	kinase-like protein [Metschnikowia bicuspidata var. bicuspidata NRRL YB-4993] [Metschnikowia bicuspidata]	99	898	0
MQ2101_G00229	CIC11C00000004166 [[Candida] intermedia]	67	452	8e-159
MQ2101_G00230	CIC11C00000005557 [[Candida] intermedia]	76	338	4e-117
MQ2101_G00231	CIC11C00000003999 [[Candida] intermedia]	82	581	0
MQ2101_G00232	DEHA2C05676p [Debaryomyces hansenii CBS767]	39	151	7e-42
MQ2101_G00233	Nrap protein [Metschnikowia bicuspidata var. bicuspidata NRRL YB-4993] [Metschnikowia bicuspidata]	99	2402	0
MQ2101_G00234	terpene synthase [Metschnikowia bicuspidata var. bicuspidata NRRL YB-4993] [Metschnikowia bicuspidata]	88	1303	0
MQ2101_G00235	hypothetical protein METBIDRAFT_10494 [Metschnikowia bicuspidata var. bicuspidata NRRL YB-4993] [Metschnikowia bicuspidata]	0.96	428	1e-147
MQ2101_G00236	hypothetical protein METBIDRAFT_30640 [Metschnikowia bicuspidata var. bicuspidata NRRL YB-4993] [Metschnikowia bicuspidata]	0.88	48.1	4e-07
MQ2101_G00237	ribosomal protein L15 [Metschnikowia bicuspidata var. bicuspidata NRRL YB-4993] [Metschnikowia bicuspidata]	99	561	0
MQ2101_G00238	CIC11C00000000550 [[Candida] intermedia]	43	189	8e-57
MQ2101_G00239	kinase-like protein [Metschnikowia bicuspidata var. bicuspidata NRRL YB-4993] [Metschnikowia bicuspidata]	89	587	0
MQ2101_G00240	CIC11C00000001060 [[Candida] intermedia]	41	484	3e-162
MQ2101_G00241	CIC11C00000000212 [[Candida] intermedia]	76	251	9e-85
MQ2101_G00242	CIC11C00000003249 [[Candida] intermedia]	40	315	3e-102
MQ2101_G00243	60S acidic ribosomal protein type P2-A [Spathaspora passalidarum NRRL Y-27907]	77	123	3e-35
MQ2101_G00244	glutathione synthase [Metschnikowia bicuspidata var. bicuspidata NRRL YB-4993] [Metschnikowia bicuspidata]	99	942	0
MQ2101_G00245	aspartyl-tRNA synthetase [Metschnikowia bicuspidata var. bicuspidata NRRL YB-4993] [Metschnikowia bicuspidata]	99	1142	0
MQ2101_G00246	CIC11C00000004759 [[Candida] intermedia]	87	936	0
MQ2101_G00247	DEHA2A09438p [Debaryomyces hansenii CBS767]	33	226	1e-66
MQ2101_G00248	ribosomal protein S5 [Metschnikowia bicuspidata var. bicuspidata NRRL YB-4993] [Metschnikowia bicuspidata]	100	504	0
MQ2101_G00249	CIC11C00000004965 [[Candida] intermedia]	49	156	6e-47
MQ2101_G00250	globin-like protein, partial [Metschnikowia bicuspidata var. bicuspidata NRRL YB-4993] [Metschnikowia bicuspidata]	98	615	0
MQ2101_G00251	CIC11C00000004097 [[Candida] intermedia]	71	429	1e-140
MQ2101_G00252	CIC11C00000003872 [[Candida] intermedia]	71	496	1e-175
MQ2101_G00253	amidase [Metschnikowia bicuspidata var. bicuspidata NRRL YB-4993] [Metschnikowia bicuspidata]	99	1184	0
MQ2101_G00254	FAD dependent oxidoreductase [Metschnikowia bicuspidata var. bicuspidata NRRL YB-4993] [Metschnikowia bicuspidata]	97	722	0
MQ2101_G00255	CIC11C00000003282 [[Candida] intermedia]	56	325	2e-107
MQ2101_G00256	CIC11C00000000202 [[Candida] intermedia]	41	194	3e-48
MQ2101_G00257	CIC11C00000005833 [[Candida] intermedia]	60	573	0
MQ2101_G00258	serine-tRNA ligase [Metschnikowia bicuspidata var. bicuspidata NRRL YB-4993] [Metschnikowia bicuspidata]	100	945	0
MQ2101_G00259	CIC11C00000005401 [[Candida] intermedia]	59	189	1e-57
MQ2101_G00260	RecF/RecN/SMC protein [Metschnikowia bicuspidata var. bicuspidata NRRL YB-4993] [Metschnikowia bicuspidata]	99	2173	0
MQ2101_G00261	CIC11C00000001795 [[Candida] intermedia]	61	918	0
MQ2101_G00262	CIC11C00000001187 [[Candida] intermedia]	49	159	7e-46
MQ2101_G00263	Adaptor protein complex AP-3 delta subunit [Metschnikowia bicuspidata var. bicuspidata NRRL YB-4993] [Metschnikowia bicuspidata]	96	2048	0
MQ2101_G00264	class I glutamine amidotransferase-like protein [Metschnikowia bicuspidata var. bicuspidata NRRL YB-4993] [Metschnikowia bicuspidata]	100	481	5e-173
MQ2101_G00265	CIC11C00000005132 [[Candida] intermedia]	52	614	0
MQ2101_G00266	MBA1-like protein [Metschnikowia bicuspidata var. bicuspidata NRRL YB-4993] [Metschnikowia bicuspidata]	99	499	2e-179
MQ2101_G00267	kinase-like protein [Metschnikowia bicuspidata var. bicuspidata NRRL YB-4993] [Metschnikowia bicuspidata]	86	1285	0
MQ2101_G00268	heat shock protein 70 [Metschnikowia bicuspidata var. bicuspidata NRRL YB-4993] [Metschnikowia bicuspidata]	97	681	0
MQ2101_G00269	nuclear protein localization factor and ER translocation component [Metschnikowia bicuspidata var. bicuspidata NRRL YB-4993] [Metschnikowia bicuspidata]	98	1162	0
MQ2101_G00270	glycosyl transferase [Metschnikowia bicuspidata var. bicuspidata NRRL YB-4993] [Metschnikowia bicuspidata]	98	466	1e-158
MQ2101_G00271	CIC11C00000001604 [[Candida] intermedia]	34	176	9e-49
MQ2101_G00272	ATP-dependent metallopeptidase Hfl [Metschnikowia bicuspidata var. bicuspidata NRRL YB-4993] [Metschnikowia bicuspidata]	99	1609	0
MQ2101_G00273	CIC11C00000004573 [[Candida] intermedia]	46	84	1e-17
MQ2101_G00274	CIC11C00000003644 [[Candida] intermedia]	78	981	0
MQ2101_G00275	Coatomer, alpha subunit [Metschnikowia bicuspidata var. bicuspidata NRRL YB-4993] [Metschnikowia bicuspidata]	99	2513	0
MQ2101_G00276	BRO1-domain-containing protein [Metschnikowia bicuspidata var. bicuspidata NRRL YB-4993] [Metschnikowia bicuspidata]	98	1541	0
MQ2101_G00277	CIC11C00000003952 [[Candida] intermedia]	51	196	2e-55
MQ2101_G00278	CIC11C00000001354 [[Candida] intermedia]	77	1262	0
MQ2101_G00279	CIC11C00000005944 [[Candida] intermedia]	60	438	2e-151
MQ2101_G00280	CIC11C00000004841 [[Candida] intermedia]	48	302	2e-98
MQ2101_G00281	Vacuolar H+-ATPase V1 sector, subunit A [Candida maltosa Xu316]	66	1454	0
MQ2101_G00282	NAD(P)-binding protein [Metschnikowia bicuspidata var. bicuspidata NRRL YB-4993] [Metschnikowia bicuspidata]	100	791	0
MQ2101_G00283	serine/threonine protein phosphatase PP2A-2 catalytic subunit [Metschnikowia bicuspidata var. bicuspidata NRRL YB-4993] [Metschnikowia bicuspidata]	100	706	0
MQ2101_G00284	CIC11C00000000747 [[Candida] intermedia]	30	212	6e-60
MQ2101_G00285	DEHA2D15246p [Debaryomyces hansenii CBS767]	32	298	9e-91
MQ2101_G00286	tos1p [Brettanomyces bruxellensis AWRI1499]	44	298	2e-95
MQ2101_G00287	ras-domain-containing protein [Metschnikowia bicuspidata var. bicuspidata NRRL YB-4993] [Metschnikowia bicuspidata]	99	646	0
MQ2101_G00288	CIC11C00000002812 [[Candida] intermedia]	60	580	0
MQ2101_G00289	S-adenosyl-L-methionine-dependent methyltransferase [Metschnikowia bicuspidata var. bicuspidata NRRL YB-4993] [Metschnikowia bicuspidata]	95	1075	0
MQ2101_G00290	nucleotide-diphospho-sugar transferase [Metschnikowia bicuspidata var. bicuspidata NRRL YB-4993] [Metschnikowia bicuspidata]	98	1151	0
MQ2101_G00291	eukaryotic initiation factor 4A [Metschnikowia bicuspidata var. bicuspidata NRRL YB-4993] [Metschnikowia bicuspidata]	89	307	4e-103
MQ2101_G00292	sulfate permease [Metschnikowia bicuspidata var. bicuspidata NRRL YB-4993] [Metschnikowia bicuspidata]	99	1627	0
MQ2101_G00293	Pentulose kinase [Metschnikowia bicuspidata var. bicuspidata NRRL YB-4993] [Metschnikowia bicuspidata]	99	1563	0
MQ2101_G00294	histone-fold-containing protein [Metschnikowia bicuspidata var. bicuspidata NRRL YB-4993] [Metschnikowia bicuspidata]	88	266	6e-91
MQ2101_G00295	CIC11C00000004675 [[Candida] intermedia]	51	308	2e-101
MQ2101_G00296	CIC11C00000005011 [[Candida] intermedia]	59	266	2e-88
MQ2101_G00297	CIC11C00000003555 [[Candida] intermedia]	69	801	0
MQ2101_G00298	CCAAT-binding factor, subunit A [Metschnikowia bicuspidata var. bicuspidata NRRL YB-4993] [Metschnikowia bicuspidata]	98	222	1e-73
MQ2101_G00299	CIC11C00000001517 [[Candida] intermedia]	45	734	0
MQ2101_G00300	acetolactate synthase small subunit mitochondrial precursor [Metschnikowia bicuspidata var. bicuspidata NRRL YB-4993] [Metschnikowia bicuspidata]	100	589	0
MQ2101_G00301	SH3-domain-containing protein [Metschnikowia bicuspidata var. bicuspidata NRRL YB-4993] [Metschnikowia bicuspidata]	94	590	0
MQ2101_G00302	CIC11C00000004498 [[Candida] intermedia]	90	510	0
MQ2101_G00303	CIC11C00000001929 [[Candida] intermedia]	39	320	1e-100
MQ2101_G00305	CIC11C00000002711 [[Candida] intermedia]	61	297	1e-100
MQ2101_G00306	Piso0_000683 [Millerozyma farinosa CBS 7064]	72	231	2e-76
MQ2101_G00307	Nop14-like protein [Metschnikowia bicuspidata var. bicuspidata NRRL YB-4993] [Metschnikowia bicuspidata]	99	1656	0
MQ2101_G00308	beta-glucan synthesis-associated [Metschnikowia bicuspidata var. bicuspidata NRRL YB-4993] [Metschnikowia bicuspidata]	99	1353	0
MQ2101_G00309	beta-glucan synthesis-associated [Metschnikowia bicuspidata var. bicuspidata NRRL YB-4993] [Metschnikowia bicuspidata]	98	1201	0
MQ2101_G00310	CIC11C00000003901 [[Candida] intermedia]	76	681	0
MQ2101_G00311	T-complex protein 1 [Metschnikowia bicuspidata var. bicuspidata NRRL YB-4993] [Metschnikowia bicuspidata]	100	1122	0
MQ2101_G00312	cyclin [Metschnikowia bicuspidata var. bicuspidata NRRL YB-4993] [Metschnikowia bicuspidata]	97	191	2e-59
MQ2101_G00313	calcium/proton exchanger [Metschnikowia bicuspidata var. bicuspidata NRRL YB-4993] [Metschnikowia bicuspidata]	100	817	0
MQ2101_G00314	squalene monooxygenase [Metschnikowia bicuspidata var. bicuspidata NRRL YB-4993] [Metschnikowia bicuspidata]	99	963	0
MQ2101_G00315	nucleotide-diphospho-sugar transferase [Metschnikowia bicuspidata var. bicuspidata NRRL YB-4993] [Metschnikowia bicuspidata]	98	1461	0
MQ2101_G00316	Shwachman-Bodian-diamond syndrome protein [Metschnikowia bicuspidata var. bicuspidata NRRL YB-4993] [Metschnikowia bicuspidata]	87	429	2e-152
MQ2101_G00317	CIC11C00000004730 [[Candida] intermedia]	73	1677	0
MQ2101_G00318	CIC11C00000002748 [[Candida] intermedia]	66	251	1e-83
MQ2101_G00319	ARM repeat-containing protein [Metschnikowia bicuspidata var. bicuspidata NRRL YB-4993] [Metschnikowia bicuspidata]	97	1323	0
MQ2101_G00320	26S proteasome subunit P45 [Metschnikowia bicuspidata var. bicuspidata NRRL YB-4993] [Metschnikowia bicuspidata]	100	324	2e-107
MQ2101_G00321	UPF0005-domain-containing protein [Metschnikowia bicuspidata var. bicuspidata NRRL YB-4993] [Metschnikowia bicuspidata]	99	516	0
MQ2101_G00322	CIC11C00000003037 [[Candida] intermedia]	63	204	1e-65
MQ2101_G00323	CIC11C00000001425 [[Candida] intermedia]	58	923	0
MQ2101_G00324	WSC-domain-containing protein [Metschnikowia bicuspidata var. bicuspidata NRRL YB-4993] [Metschnikowia bicuspidata]	99	381	3e-128
MQ2101_G00325	CIC11C00000000690 [[Candida] intermedia]	51	212	1e-66
MQ2101_G00326	CIC11C00000004395 [[Candida] intermedia]	87	764	0
MQ2101_G00327	CIC11C00000000199 [[Candida] intermedia]	40	214	6e-63
MQ2101_G00328	CIC11C00000000360 [[Candida] intermedia]	70	530	1e-169
MQ2101_G00329	CIC11C00000000360 [[Candida] intermedia]	43	162	3e-43
MQ2101_G00330	hypothetical protein METBIDRAFT_81530 [Metschnikowia bicuspidata var. bicuspidata NRRL YB-4993] [Metschnikowia bicuspidata]	0.99	221	2e-74
MQ2101_G00331	glycine cleavage system T protein [Metschnikowia bicuspidata var. bicuspidata NRRL YB-4993] [Metschnikowia bicuspidata]	98	783	0
MQ2101_G00332	CIC11C00000001502 [[Candida] intermedia]	56	234	7e-76
MQ2101_G00333	CIC11C00000004445 [[Candida] intermedia]	52	609	0
MQ2101_G00334	CIC11C00000000551 [[Candida] intermedia]	68	342	3e-117
MQ2101_G00335	CIC11C00000002765 [[Candida] intermedia]	74	508	0
MQ2101_G00336	GroES-like protein [Metschnikowia bicuspidata var. bicuspidata NRRL YB-4993] [Metschnikowia bicuspidata]	99	751	0
MQ2101_G00337	CIC11C00000004620 [[Candida] intermedia]	52	1190	0
MQ2101_G00338	PLC-like phosphodiesterase [Metschnikowia bicuspidata var. bicuspidata NRRL YB-4993] [Metschnikowia bicuspidata]	97	734	0
MQ2101_G00339	CIC11C00000005489 [[Candida] intermedia]	71	631	0
MQ2101_G00340	P-loop containing nucleoside triphosphate hydrolase protein [Metschnikowia bicuspidata var. bicuspidata NRRL YB-4993] [Metschnikowia bicuspidata]	99	1105	0
MQ2101_G00341	CIC11C00000000729 [[Candida] intermedia]	59	579	0
MQ2101_G00342	60S ribosome subunit biogenesis protein NIP7 [Metschnikowia bicuspidata var. bicuspidata NRRL YB-4993] [Metschnikowia bicuspidata]	81	292	8e-101
MQ2101_G00343	CIC11C00000003533 [[Candida] intermedia]	80	676	0
MQ2101_G00344	kinase-like protein [Metschnikowia bicuspidata var. bicuspidata NRRL YB-4993] [Metschnikowia bicuspidata]	87	736	0
MQ2101_G00345	hypothetical protein METBIDRAFT_10360 [Metschnikowia bicuspidata var. bicuspidata NRRL YB-4993] [Metschnikowia bicuspidata]	0.89	323	1e-110
MQ2101_G00346	CIC11C00000003626 [[Candida] intermedia]	56	1088	0
MQ2101_G00347	mitochondrial ABC transporter [Metschnikowia bicuspidata var. bicuspidata NRRL YB-4993] [Metschnikowia bicuspidata]	99	1242	0
MQ2101_G00348	pyruvate decarboxylase [Metschnikowia bicuspidata var. bicuspidata NRRL YB-4993] [Metschnikowia bicuspidata]	100	616	0
MQ2101_G00349	D-tyrosyl-tRNA deacylase [Metschnikowia bicuspidata var. bicuspidata NRRL YB-4993] [Metschnikowia bicuspidata]	99	332	2e-116
MQ2101_G00350	HLH-domain-containing protein, partial [Metschnikowia bicuspidata var. bicuspidata NRRL YB-4993] [Metschnikowia bicuspidata]	100	281	6e-95
MQ2101_G00351	CIC11C00000003161 [[Candida] intermedia]	49	721	0
MQ2101_G00352	Xanthine/uracil permease [Metschnikowia bicuspidata var. bicuspidata NRRL YB-4993] [Metschnikowia bicuspidata]	96	1107	0
MQ2101_G00353	CIC11C00000003913 [[Candida] intermedia]	60	385	7e-133
MQ2101_G00354	CIC11C00000003224 [[Candida] intermedia]	71	759	0
MQ2101_G00355	SPT16-domain-containing protein [Metschnikowia bicuspidata var. bicuspidata NRRL YB-4993] [Metschnikowia bicuspidata]	93	1810	0
MQ2101_G00356	CIC11C00000000476 [[Candida] intermedia]	56	72.4	3e-15
MQ2101_G00357	CIC11C00000003136 [[Candida] intermedia]	77	193	1e-62
MQ2101_G00358	hypothetical protein METBIDRAFT_10348 [Metschnikowia bicuspidata var. bicuspidata NRRL YB-4993] [Metschnikowia bicuspidata]	0.85	318	2e-109
MQ2101_G00359	CIC11C00000001404 [[Candida] intermedia]	42	212	5e-65
MQ2101_G00360	CIC11C00000002465 [[Candida] intermedia]	44	526	4e-168
MQ2101_G00361	CIC11C00000001267 [[Candida] intermedia]	45	179	4e-52
MQ2101_G00362	CIC11C00000005561 [[Candida] intermedia]	48	152	2e-45
MQ2101_G00363	CIC11C00000001835 [[Candida] intermedia]	60	839	0
MQ2101_G00364	T-complex protein 1 [Metschnikowia bicuspidata var. bicuspidata NRRL YB-4993] [Metschnikowia bicuspidata]	99	1069	0
MQ2101_G00365	SSU processome component SAS10 [Scheffersomyces stipitis CBS 6054]	46	379	1e-123
MQ2101_G00366	CIC11C00000004304 [[Candida] intermedia]	39	194	1e-56
MQ2101_G00367	DEAD-domain-containing protein [Metschnikowia bicuspidata var. bicuspidata NRRL YB-4993] [Metschnikowia bicuspidata]	99	1536	0
MQ2101_G00368	WD40 repeat-like protein [Metschnikowia bicuspidata var. bicuspidata NRRL YB-4993] [Metschnikowia bicuspidata]	99	1625	0
MQ2101_G00369	CIC11C00000005686 [[Candida] intermedia]	65	244	6e-80
MQ2101_G00370	CIC11C00000005048 [[Candida] intermedia]	52	220	1e-65
MQ2101_G00371	CIC11C00000003544 [[Candida] intermedia]	31	168	1e-45
MQ2101_G00372	F-actin capping protein, beta subunit [Metschnikowia bicuspidata var. bicuspidata NRRL YB-4993] [Metschnikowia bicuspidata]	99	595	0
MQ2101_G00373	phosphate transporter [Metschnikowia bicuspidata var. bicuspidata NRRL YB-4993] [Metschnikowia bicuspidata]	97	1129	0
MQ2101_G00374	HIRA-interacting protein 5 [Metschnikowia bicuspidata var. bicuspidata NRRL YB-4993] [Metschnikowia bicuspidata]	98	507	0
MQ2101_G00375	CIC11C00000003393 [[Candida] intermedia]	46	510	3e-174
MQ2101_G00376	natural resistance-associated macrophage protein [Metschnikowia bicuspidata var. bicuspidata NRRL YB-4993] [Metschnikowia bicuspidata]	95	1022	0
MQ2101_G00377	CIC11C00000005237 [[Candida] intermedia]	48	455	4e-153
MQ2101_G00378	CIC11C00000005325 [[Candida] intermedia]	66	1519	0
MQ2101_G00379	histone-fold-containing protein, partial [Metschnikowia bicuspidata var. bicuspidata NRRL YB-4993] [Metschnikowia bicuspidata]	99	410	3e-145
MQ2101_G00380	synaptobrevin-domain-containing protein [Metschnikowia bicuspidata var. bicuspidata NRRL YB-4993] [Metschnikowia bicuspidata]	90	558	0
MQ2101_G00381	P-loop containing nucleoside triphosphate hydrolase protein [Metschnikowia bicuspidata var. bicuspidata NRRL YB-4993] [Metschnikowia bicuspidata]	92	2284	0
MQ2101_G00382	CIC11C00000000020 [[Candida] intermedia]	45	1144	0
MQ2101_G00383	transcriptional coactivator/pterin dehydratase, partial [Metschnikowia bicuspidata var. bicuspidata NRRL YB-4993] [Metschnikowia bicuspidata]	98	223	2e-74
MQ2101_G00384	CIC11C00000000772 [[Candida] intermedia]	54	939	0
MQ2101_G00385	CIC11C00000004812 [[Candida] intermedia]	56	332	3e-112
MQ2101_G00386	CIC11C00000002610 [[Candida] intermedia]	64	694	0
MQ2101_G00387	mannan endo-1,6-alpha-mannosidase [Metschnikowia bicuspidata var. bicuspidata NRRL YB-4993] [Metschnikowia bicuspidata]	99	900	0
MQ2101_G00388	MATE efflux family protein [Metschnikowia bicuspidata var. bicuspidata NRRL YB-4993] [Metschnikowia bicuspidata]	99	1154	0
MQ2101_G00389	2-dehydro-3-deoxy phosphoheptonate aldolase [Metschnikowia bicuspidata var. bicuspidata NRRL YB-4993] [Metschnikowia bicuspidata]	97	732	0
MQ2101_G00390	ubiquitinyl hydrolase [Metschnikowia bicuspidata var. bicuspidata NRRL YB-4993] [Metschnikowia bicuspidata]	92	1494	0
MQ2101_G00391	glycoside hydrolase [Metschnikowia bicuspidata var. bicuspidata NRRL YB-4993] [Metschnikowia bicuspidata]	98	728	0
MQ2101_G00392	vacuolar protein sorting-associated protein 74 [Metschnikowia bicuspidata var. bicuspidata NRRL YB-4993] [Metschnikowia bicuspidata]	99	683	0
MQ2101_G00393	CIC11C00000002896 [[Candida] intermedia]	44	878	0
MQ2101_G00394	pali-domain-containing protein [Metschnikowia bicuspidata var. bicuspidata NRRL YB-4993] [Metschnikowia bicuspidata]	94	1061	0
MQ2101_G00395	t-SNARE [Metschnikowia bicuspidata var. bicuspidata NRRL YB-4993] [Metschnikowia bicuspidata]	99	742	0
MQ2101_G00396	CIC11C00000002556 [[Candida] intermedia]	68	321	8e-111
MQ2101_G00397	WD40 repeat-like protein [Metschnikowia bicuspidata var. bicuspidata NRRL YB-4993] [Metschnikowia bicuspidata]	98	1105	0
MQ2101_G00398	aromatic amino acid aminotransferase [Metschnikowia bicuspidata var. bicuspidata NRRL YB-4993] [Metschnikowia bicuspidata]	99	1015	0
MQ2101_G00399	WD40 repeat-like protein [Metschnikowia bicuspidata var. bicuspidata NRRL YB-4993] [Metschnikowia bicuspidata]	92	1753	0
MQ2101_G00400	CIC11C00000003693 [[Candida] intermedia]	61	243	2e-79
MQ2101_G00401	CIC11C00000003112 [[Candida] intermedia]	78	459	1e-162
MQ2101_G00402	CIC11C00000001790 [[Candida] intermedia]	62	272	3e-91
MQ2101_G00403	CIC11C00000002770 [[Candida] intermedia]	83	976	0
MQ2101_G00404	CIC11C00000005519 [[Candida] intermedia]	47	642	0
MQ2101_G00405	WD40 repeat-like protein [Metschnikowia bicuspidata var. bicuspidata NRRL YB-4993] [Metschnikowia bicuspidata]	86	719	0
MQ2101_G00406	CIC11C00000003469 [[Candida] intermedia]	29	447	1e-137
MQ2101_G00407	CIC11C00000003772 [[Candida] intermedia]	46	536	0
MQ2101_G00408	general substrate transporter [Metschnikowia bicuspidata var. bicuspidata NRRL YB-4993] [Metschnikowia bicuspidata]	100	547	0
MQ2101_G00409	CIC11C00000004122 [[Candida] intermedia]	54	131	1e-37
MQ2101_G00410	CIC11C00000001839 [[Candida] intermedia]	75	1059	0
MQ2101_G00411	CIC11C00000001839 [[Candida] intermedia]	78	1049	0
MQ2101_G00412	CIC11C00000000551 [[Candida] intermedia]	53	152	1e-43
MQ2101_G00413	CIC11C00000004706 [[Candida] intermedia]	44	279	4e-83
MQ2101_G00414	NADP(+)-dependent dehydrogenase [Metschnikowia bicuspidata var. bicuspidata NRRL YB-4993] [Metschnikowia bicuspidata]	99	539	0
MQ2101_G00415	CIC11C00000000443 [[Candida] intermedia]	65	1042	0
MQ2101_G00416	CIC11C00000004628 [[Candida] intermedia]	59	503	9e-176
MQ2101_G00417	N-myristoyl transferase [Metschnikowia bicuspidata var. bicuspidata NRRL YB-4993] [Metschnikowia bicuspidata]	99	874	0
MQ2101_G00418	CIC11C00000005255 [[Candida] intermedia]	39	211	6e-63
MQ2101_G00419	periodic tryptophan protein 1 [Metschnikowia bicuspidata var. bicuspidata NRRL YB-4993] [Metschnikowia bicuspidata]	99	1164	0
MQ2101_G00420	CIC11C00000001028 [[Candida] intermedia]	73	526	0
MQ2101_G00421	or F420H2 dehydrogenase [Metschnikowia bicuspidata var. bicuspidata NRRL YB-4993] [Metschnikowia bicuspidata]	99	582	0
MQ2101_G00422	CIC11C00000004616 [[Candida] intermedia]	28	231	8e-65
MQ2101_G00423	CIC11C00000000724 [[Candida] intermedia]	47	350	2e-110
MQ2101_G00424	CIC11C00000004493 [[Candida] intermedia]	69	350	3e-120
MQ2101_G00425	cell division control protein 25 [Metschnikowia bicuspidata var. bicuspidata NRRL YB-4993] [Metschnikowia bicuspidata]	94	2593	0
MQ2101_G00426	vacuolar protein sorting-associated protein 26 [Metschnikowia bicuspidata var. bicuspidata NRRL YB-4993] [Metschnikowia bicuspidata]	75	437	1e-154
MQ2101_G00427	mitochondrial carrier protein [Metschnikowia bicuspidata var. bicuspidata NRRL YB-4993] [Metschnikowia bicuspidata]	99	800	0
MQ2101_G00428	orotidine-5'-phosphate decarboxylase [Metschnikowia bicuspidata var. bicuspidata NRRL YB-4993] [Metschnikowia bicuspidata]	99	535	0
MQ2101_G00429	Sec7-domain-containing protein [Metschnikowia bicuspidata var. bicuspidata NRRL YB-4993] [Metschnikowia bicuspidata]	97	2878	0
MQ2101_G00430	CIC11C00000003590 [[Candida] intermedia]	44	462	8e-150
MQ2101_G00431	phosphate transporter [Metschnikowia bicuspidata var. bicuspidata NRRL YB-4993] [Metschnikowia bicuspidata]	60	186	1e-52
MQ2101_G00432	CIC11C00000003260 [[Candida] intermedia]	76	673	0
MQ2101_G00433	CIC11C00000000481 [[Candida] intermedia]	26	62.4	5e-08
MQ2101_G00434	NAD(P)-binding protein [Metschnikowia bicuspidata var. bicuspidata NRRL YB-4993] [Metschnikowia bicuspidata]	98	631	0
MQ2101_G00435	DUF1762-domain-containing protein [Metschnikowia bicuspidata var. bicuspidata NRRL YB-4993] [Metschnikowia bicuspidata]	87	586	0
MQ2101_G00436	DNA/RNA polymerase [Metschnikowia bicuspidata var. bicuspidata NRRL YB-4993] [Metschnikowia bicuspidata]	99	2251	0
MQ2101_G00437	transport protein particle component [Metschnikowia bicuspidata var. bicuspidata NRRL YB-4993] [Metschnikowia bicuspidata]	97	431	5e-154
MQ2101_G00438	CIC11C00000002766 [[Candida] intermedia]	29	192	1e-50
MQ2101_G00439	CIC11C00000002853 [[Candida] intermedia]	56	513	3e-174
MQ2101_G00440	kinase-like protein [Metschnikowia bicuspidata var. bicuspidata NRRL YB-4993] [Metschnikowia bicuspidata]	83	658	0
MQ2101_G00441	CIC11C00000003845 [[Candida] intermedia]	34	306	2e-93
MQ2101_G00442	alpha/beta-hydrolase [Metschnikowia bicuspidata var. bicuspidata NRRL YB-4993] [Metschnikowia bicuspidata]	99	989	0
MQ2101_G00443	CIC11C00000004627 [[Candida] intermedia]	48	239	3e-75
MQ2101_G00444	CIC11C00000001780 [[Candida] intermedia]	66	507	3e-177
MQ2101_G00445	40S ribosomal protein S23 [Metschnikowia bicuspidata var. bicuspidata NRRL YB-4993] [Metschnikowia bicuspidata]	100	291	7e-101
MQ2101_G00446	mitochondrial carrier [Metschnikowia bicuspidata var. bicuspidata NRRL YB-4993] [Metschnikowia bicuspidata]	99	699	0
MQ2101_G00447	CIC11C00000002200 [[Candida] intermedia]	55	465	4e-154
MQ2101_G00448	ferredoxin reductase-like protein [Metschnikowia bicuspidata var. bicuspidata NRRL YB-4993] [Metschnikowia bicuspidata]	87	500	1e-179
MQ2101_G00449	CIC11C00000005803 [[Candida] intermedia]	68	509	2e-180
MQ2101_G00450	CIC11C00000003150 [[Candida] intermedia]	44	279	3e-88
MQ2101_G00451	NAD-dependent glycerol-3-phosphate dehydrogenase [Metschnikowia bicuspidata var. bicuspidata NRRL YB-4993] [Metschnikowia bicuspidata]	99	758	0
MQ2101_G00452	CIC11C00000002582 [[Candida] intermedia]	62	270	1e-84
MQ2101_G00453	CIC11C00000004962 [[Candida] intermedia]	36	134	1e-34
MQ2101_G00454	Brix-domain-containing protein [Metschnikowia bicuspidata var. bicuspidata NRRL YB-4993] [Metschnikowia bicuspidata]	99	827	0
MQ2101_G00455	DEAD-domain-containing protein [Metschnikowia bicuspidata var. bicuspidata NRRL YB-4993] [Metschnikowia bicuspidata]	98	681	0
MQ2101_G00456	FYVE-domain-containing protein [Metschnikowia bicuspidata var. bicuspidata NRRL YB-4993] [Metschnikowia bicuspidata]	97	660	0
MQ2101_G00457	CIC11C00000003079 [[Candida] intermedia]	66	226	1e-74
MQ2101_G00458	NAD(P)-binding protein [Metschnikowia bicuspidata var. bicuspidata NRRL YB-4993] [Metschnikowia bicuspidata]	99	686	0
MQ2101_G00459	PMT-domain-containing protein [Metschnikowia bicuspidata var. bicuspidata NRRL YB-4993] [Metschnikowia bicuspidata]	97	1459	0
MQ2101_G00460	hypothetical protein METBIDRAFT_29616 [Metschnikowia bicuspidata var. bicuspidata NRRL YB-4993] [Metschnikowia bicuspidata]	0.88	450	1e-154
MQ2101_G00461	CIC11C00000000558 [[Candida] intermedia]	67	534	3e-180
MQ2101_G00462	NAD(P)-binding protein [Metschnikowia bicuspidata var. bicuspidata NRRL YB-4993] [Metschnikowia bicuspidata]	99	707	0
MQ2101_G00463	mitochondrial ribosomal protein [Metschnikowia bicuspidata var. bicuspidata NRRL YB-4993] [Metschnikowia bicuspidata]	89	1349	0
MQ2101_G00464	CIC11C00000005204 [[Candida] intermedia]	55	259	3e-85
MQ2101_G00465	CIC11C00000000372 [[Candida] intermedia]	38	235	4e-73
MQ2101_G00466	mitochondrial carrier [Metschnikowia bicuspidata var. bicuspidata NRRL YB-4993] [Metschnikowia bicuspidata]	99	767	0
MQ2101_G00467	Kontroller of growth [Metschnikowia bicuspidata var. bicuspidata NRRL YB-4993] [Metschnikowia bicuspidata]	97	2879	0
MQ2101_G00468	CIC11C00000002855 [[Candida] intermedia]	44	124	6e-34
MQ2101_G00469	CIC11C00000003045 [[Candida] intermedia]	71	354	1e-122
MQ2101_G00470	CIC11C00000002049 [[Candida] intermedia]	51	464	1e-158
MQ2101_G00471	CIC11C00000003442 [[Candida] intermedia]	30	236	2e-66
MQ2101_G00472	hypothetical protein METBIDRAFT_116343 [Metschnikowia bicuspidata var. bicuspidata NRRL YB-4993] [Metschnikowia bicuspidata]	0.99	532	0
MQ2101_G00473	glycyl-tRNA synthetase [Metschnikowia bicuspidata var. bicuspidata NRRL YB-4993] [Metschnikowia bicuspidata]	99	1354	0
MQ2101_G00474	CIC11C00000000242 [[Candida] intermedia]	53	604	0
MQ2101_G00475	CIC11C00000000840 [[Candida] intermedia]	70	341	2e-117
MQ2101_G00476	CIC11C00000001542 [[Candida] intermedia]	52	621	0
MQ2101_G00477	CIC11C00000003888 [[Candida] intermedia]	40	215	5e-62
MQ2101_G00478	Dihydropteroate synthase [Metschnikowia bicuspidata var. bicuspidata NRRL YB-4993] [Metschnikowia bicuspidata]	97	1533	0
MQ2101_G00479	CIC11C00000000765 [[Candida] intermedia]	46	106	2e-28
MQ2101_G00480	insert subdomain of RNA polymerase alpha subunit [Metschnikowia bicuspidata var. bicuspidata NRRL YB-4993] [Metschnikowia bicuspidata]	99	635	0
MQ2101_G00481	Phosphoribosylformimino-5-aminoimidazole carboxamide ribotide isomerase [Metschnikowia bicuspidata var. bicuspidata NRRL YB-4993] [Metschnikowia bicuspidata]	99	553	0
MQ2101_G00482	CIC11C00000000315 [[Candida] intermedia]	62	371	5e-127
MQ2101_G00483	ATP-dependent metallopeptidase Hfl [Metschnikowia bicuspidata var. bicuspidata NRRL YB-4993] [Metschnikowia bicuspidata]	95	580	0
MQ2101_G00484	CIC11C00000000952 [[Candida] intermedia]	61	721	0
MQ2101_G00485	CIC11C00000000077 [[Candida] intermedia]	62	337	3e-115
MQ2101_G00486	DUF1692-domain-containing protein [Metschnikowia bicuspidata var. bicuspidata NRRL YB-4993] [Metschnikowia bicuspidata]	96	870	0
MQ2101_G00487	CIC11C00000005900 [[Candida] intermedia]	80	1045	0
MQ2101_G00488	CIC11C00000001022 [[Candida] intermedia]	57	491	7e-169
MQ2101_G00489	Clavaminate synthase-like protein [Metschnikowia bicuspidata var. bicuspidata NRRL YB-4993] [Metschnikowia bicuspidata]	89	958	0
MQ2101_G00490	CIC11C00000005674 [[Candida] intermedia]	54	450	9e-155
MQ2101_G00491	cysteine proteinase [Metschnikowia bicuspidata var. bicuspidata NRRL YB-4993] [Metschnikowia bicuspidata]	99	371	1e-129
MQ2101_G00492	cytochrome c and c1 heme-lyase [Metschnikowia bicuspidata var. bicuspidata NRRL YB-4993] [Metschnikowia bicuspidata]	99	541	0
MQ2101_G00493	CIC11C00000005578 [[Candida] intermedia]	46	647	0
MQ2101_G00494	CIC11C00000004698 [[Candida] intermedia]	44	209	1e-64
MQ2101_G00495	pseudouridine synthase, partial [Metschnikowia bicuspidata var. bicuspidata NRRL YB-4993] [Metschnikowia bicuspidata]	99	723	0
MQ2101_G00496	CIC11C00000000467 [[Candida] intermedia]	48	329	6e-109
MQ2101_G00497	CIC11C00000005903 [[Candida] intermedia]	47	103	4e-24
MQ2101_G00498	CIC11C00000000355 [[Candida] intermedia]	92	1004	0
MQ2101_G00499	kinase-like protein [Metschnikowia bicuspidata var. bicuspidata NRRL YB-4993] [Metschnikowia bicuspidata]	90	421	7e-145
MQ2101_G00500	S-adenosylmethionine decarboxylase [Metschnikowia bicuspidata var. bicuspidata NRRL YB-4993] [Metschnikowia bicuspidata]	98	898	0
MQ2101_G00501	mitochondrial carrier [Metschnikowia bicuspidata var. bicuspidata NRRL YB-4993] [Metschnikowia bicuspidata]	99	602	0
MQ2101_G00502	phospholipid-translocating P-type ATPase [Metschnikowia bicuspidata var. bicuspidata NRRL YB-4993] [Metschnikowia bicuspidata]	99	2056	0
MQ2101_G00503	ubiquitin-conjugating enzyme [Metschnikowia bicuspidata var. bicuspidata NRRL YB-4993] [Metschnikowia bicuspidata]	99	307	3e-107
MQ2101_G00504	CIC11C00000005605 [[Candida] intermedia]	61	882	0
MQ2101_G00505	Rho GTPase activation protein [Metschnikowia bicuspidata var. bicuspidata NRRL YB-4993] [Metschnikowia bicuspidata]	90	765	0
MQ2101_G00506	CIC11C00000005272 [[Candida] intermedia]	51	259	5e-85
MQ2101_G00507	CIC11C00000001479 [[Candida] intermedia]	74	1030	0
MQ2101_G00508	CIC11C00000001479 [[Candida] intermedia]	65	400	4e-133
MQ2101_G00510	CIC11C00000001342 [[Candida] intermedia]	47	110	1e-26
MQ2101_G00511	Mpp10 protein [Metschnikowia bicuspidata var. bicuspidata NRRL YB-4993] [Metschnikowia bicuspidata]	89	1106	0
MQ2101_G00512	hypothetical protein METBIDRAFT_30314 [Metschnikowia bicuspidata var. bicuspidata NRRL YB-4993] [Metschnikowia bicuspidata]	0.98	100	2e-24
MQ2101_G00513	Creatinase/aminopeptidase [Metschnikowia bicuspidata var. bicuspidata NRRL YB-4993] [Metschnikowia bicuspidata]	99	675	0
MQ2101_G00514	Coatomer, beta subunit [Metschnikowia bicuspidata var. bicuspidata NRRL YB-4993] [Metschnikowia bicuspidata]	92	1538	0
MQ2101_G00515	tryptophan synthase beta subunit-like PLP-dependent enzyme [Metschnikowia bicuspidata var. bicuspidata NRRL YB-4993] [Metschnikowia bicuspidata]	99	1005	0
MQ2101_G00516	ribosomal protein S25 [Metschnikowia bicuspidata var. bicuspidata NRRL YB-4993] [Metschnikowia bicuspidata]	99	203	2e-67
MQ2101_G00517	acetyl-CoA hydrolase [Metschnikowia bicuspidata var. bicuspidata NRRL YB-4993] [Metschnikowia bicuspidata]	98	1014	0
MQ2101_G00518	CIC11C00000001156 [[Candida] intermedia]	35	70.5	1e-10
MQ2101_G00519	CIC11C00000005411 [[Candida] intermedia]	68	358	5e-116
MQ2101_G00520	CIC11C00000002574 [[Candida] intermedia]	74	178	3e-54
MQ2101_G00521	CIC11C00000002224 [[Candida] intermedia]	62	933	0
MQ2101_G00522	MFS general substrate transporter [Metschnikowia bicuspidata var. bicuspidata NRRL YB-4993] [Metschnikowia bicuspidata]	96	169	2e-48
MQ2101_G00523	DEHA2G17446p [Debaryomyces hansenii CBS767]	64	190	8e-55
MQ2101_G00524	urea transport protein [Metschnikowia bicuspidata var. bicuspidata NRRL YB-4993] [Metschnikowia bicuspidata]	99	349	1e-117
MQ2101_G00525	purine nucleoside permease [Metschnikowia bicuspidata var. bicuspidata NRRL YB-4993] [Metschnikowia bicuspidata]	99	812	0
MQ2101_G00526	CIC11C00000005907 [[Candida] intermedia]	64	392	2e-126
MQ2101_G00527	CIC11C00000004541 [[Candida] intermedia]	65	484	2e-170
MQ2101_G00528	CIC11C00000000254 [[Candida] intermedia]	68	103	9e-24
MQ2101_G00529	transcription factor TFIIIC, tau55 subunit [Metschnikowia bicuspidata var. bicuspidata NRRL YB-4993] [Metschnikowia bicuspidata]	98	402	3e-139
MQ2101_G00530	transcription factor TFIIIC, tau55 subunit [Metschnikowia bicuspidata var. bicuspidata NRRL YB-4993] [Metschnikowia bicuspidata]	99	321	2e-108
MQ2101_G00531	RNA-binding domain-containing protein [Metschnikowia bicuspidata var. bicuspidata NRRL YB-4993] [Metschnikowia bicuspidata]	99	462	8e-166
MQ2101_G00532	CIC11C00000003434 [[Candida] intermedia]	55	231	2e-69
MQ2101_G00533	CIC11C00000003583 [[Candida] intermedia]	60	180	1e-50
MQ2101_G00534	CIC11C00000003447 [[Candida] intermedia]	36	186	7e-54
MQ2101_G00535	CIC11C00000005809 [[Candida] intermedia]	64	677	0
MQ2101_G00536	Nramp-domain-containing protein [Metschnikowia bicuspidata var. bicuspidata NRRL YB-4993] [Metschnikowia bicuspidata]	98	645	0
MQ2101_G00537	CIC11C00000002804 [[Candida] intermedia]	40	69.3	2e-13
MQ2101_G00538	CIC11C00000001063 [[Candida] intermedia]	57	78.2	6e-14
MQ2101_G00539	SGS-domain-containing protein [Metschnikowia bicuspidata var. bicuspidata NRRL YB-4993] [Metschnikowia bicuspidata]	99	733	0
MQ2101_G00540	MFS general substrate transporter [Metschnikowia bicuspidata var. bicuspidata NRRL YB-4993] [Metschnikowia bicuspidata]	99	657	0
MQ2101_G00541	Rrp15p-domain-containing protein [Metschnikowia bicuspidata var. bicuspidata NRRL YB-4993] [Metschnikowia bicuspidata]	99	449	9e-161
MQ2101_G00542	kinesin-domain-containing protein [Metschnikowia bicuspidata var. bicuspidata NRRL YB-4993] [Metschnikowia bicuspidata]	99	1309	0
MQ2101_G00543	CIC11C00000001226 [[Candida] intermedia]	44	697	0
MQ2101_G00544	CIC11C00000000365 [[Candida] intermedia]	73	646	0
MQ2101_G00545	hypothetical protein METBIDRAFT_10080 [Metschnikowia bicuspidata var. bicuspidata NRRL YB-4993] [Metschnikowia bicuspidata]	0.97	296	8e-103
MQ2101_G00546	Pescadillo [Metschnikowia bicuspidata var. bicuspidata NRRL YB-4993] [Metschnikowia bicuspidata]	99	1198	0
MQ2101_G00547	CIC11C00000000927 [[Candida] intermedia]	56	380	4e-130
MQ2101_G00548	Prefoldin, subunit 3 [Metschnikowia bicuspidata var. bicuspidata NRRL YB-4993] [Metschnikowia bicuspidata]	99	384	5e-136
MQ2101_G00549	MCM-domain-containing protein [Metschnikowia bicuspidata var. bicuspidata NRRL YB-4993] [Metschnikowia bicuspidata]	99	1503	0
MQ2101_G00550	hypothetical protein METBIDRAFT_10074 [Metschnikowia bicuspidata var. bicuspidata NRRL YB-4993] [Metschnikowia bicuspidata]	0.98	2244	0
MQ2101_G00551	CIC11C00000001349 [[Candida] intermedia]	40	301	5e-97
MQ2101_G00552	F1F0-ATPase complex, subunit H [Metschnikowia bicuspidata var. bicuspidata NRRL YB-4993] [Metschnikowia bicuspidata]	100	199	8e-65
MQ2101_G00553	zf-U1-domain-containing protein [Metschnikowia bicuspidata var. bicuspidata NRRL YB-4993] [Metschnikowia bicuspidata]	100	281	3e-97
MQ2101_G00554	GTP-binding nuclear protein GSP1/Ran [Metschnikowia bicuspidata var. bicuspidata NRRL YB-4993] [Metschnikowia bicuspidata]	100	451	8e-162
MQ2101_G00555	CIC11C00000002132 [[Candida] intermedia]	36	511	1e-162
MQ2101_G00556	CIC11C00000000347 [[Candida] intermedia]	45	175	4e-48
MQ2101_G00557	CIC11C00000005656 [[Candida] intermedia]	61	523	3e-178
MQ2101_G00558	CIC11C00000003125 [[Candida] intermedia]	66	207	5e-67
MQ2101_G00559	IMP dehydrogenase [Metschnikowia bicuspidata var. bicuspidata NRRL YB-4993] [Metschnikowia bicuspidata]	99	1055	0
MQ2101_G00560	protein phosphatase 2A regulatory B subunit [Metschnikowia bicuspidata var. bicuspidata NRRL YB-4993] [Metschnikowia bicuspidata]	99	1516	0
MQ2101_G00561	protein SYM1 [Metschnikowia bicuspidata var. bicuspidata NRRL YB-4993] [Metschnikowia bicuspidata]	97	374	2e-132
MQ2101_G00562	CIC11C00000002324 [[Candida] intermedia]	63	298	6e-99
MQ2101_G00563	CIC11C00000003022 [[Candida] intermedia]	89	543	0
MQ2101_G00564	CIC11C00000005918 [[Candida] intermedia]	41	387	3e-124
MQ2101_G00565	CIC11C00000005772 [[Candida] intermedia]	71	251	4e-84
MQ2101_G00566	CIC11C00000001405 [[Candida] intermedia]	46	288	5e-86
MQ2101_G00567	actin depolymerizing protein [Metschnikowia bicuspidata var. bicuspidata NRRL YB-4993] [Metschnikowia bicuspidata]	99	695	0
MQ2101_G00568	CIC11C00000000630 [[Candida] intermedia]	33	206	6e-59
MQ2101_G00569	PHF5-like protein [Metschnikowia bicuspidata var. bicuspidata NRRL YB-4993] [Metschnikowia bicuspidata]	98	232	2e-78
MQ2101_G00570	CIC11C00000002536 [[Candida] intermedia]	43	153	4e-44
MQ2101_G00571	60S ribosomal protein L11-A [Metschnikowia bicuspidata var. bicuspidata NRRL YB-4993] [Metschnikowia bicuspidata]	100	353	1e-124
MQ2101_G00572	N-terminal nucleophile aminohydrolase [Metschnikowia bicuspidata var. bicuspidata NRRL YB-4993] [Metschnikowia bicuspidata]	99	592	0
MQ2101_G00573	CIC11C00000001757 [[Candida] intermedia]	39	376	8e-115
MQ2101_G00574	alcohol dehydrogenase [Metschnikowia bicuspidata var. bicuspidata NRRL YB-4993] [Metschnikowia bicuspidata]	81	267	3e-88
MQ2101_G00575	ras GEF [Metschnikowia bicuspidata var. bicuspidata NRRL YB-4993] [Metschnikowia bicuspidata]	90	2698	0
MQ2101_G00576	CIC11C00000003202 [[Candida] intermedia]	60	213	1e-68
MQ2101_G00577	vitamin B6 biosynthesis protein [Metschnikowia bicuspidata var. bicuspidata NRRL YB-4993] [Metschnikowia bicuspidata]	100	595	0
MQ2101_G00578	SNO glutamine amidotransferase [Metschnikowia bicuspidata var. bicuspidata NRRL YB-4993] [Metschnikowia bicuspidata]	80	389	4e-137
MQ2101_G00579	CIC11C00000002822 [[Candida] intermedia]	56	1498	0
MQ2101_G00580	CIC11C00000001192 [[Candida] intermedia]	67	661	0
MQ2101_G00581	CIC11C00000005580 [[Candida] intermedia]	67	281	3e-95
MQ2101_G00582	mitochondrial genome maintenance MGM101 [Metschnikowia bicuspidata var. bicuspidata NRRL YB-4993] [Metschnikowia bicuspidata]	92	485	4e-174
MQ2101_G00583	cell wall synthesis KRE9KNH1 [Metschnikowia bicuspidata var. bicuspidata NRRL YB-4993] [Metschnikowia bicuspidata]	96	514	0
MQ2101_G00584	Septin [Metschnikowia bicuspidata var. bicuspidata NRRL YB-4993] [Metschnikowia bicuspidata]	91	692	0
MQ2101_G00585	Pre-mRNA-splicing factor 3, partial [Metschnikowia bicuspidata var. bicuspidata NRRL YB-4993] [Metschnikowia bicuspidata]	99	800	0
MQ2101_G00586	ERCC4-domain-containing protein [Metschnikowia bicuspidata var. bicuspidata NRRL YB-4993] [Metschnikowia bicuspidata]	86	1048	0
MQ2101_G00587	CIC11C00000004164 [[Candida] intermedia]	60	375	4e-129
MQ2101_G00588	CIC11C00000003511 [[Candida] intermedia]	49	620	0
MQ2101_G00589	mitochondrial sodium/hydrogen exchanger [Metschnikowia bicuspidata var. bicuspidata NRRL YB-4993] [Metschnikowia bicuspidata]	99	1332	0
MQ2101_G00590	TPT-domain-containing protein [Metschnikowia bicuspidata var. bicuspidata NRRL YB-4993] [Metschnikowia bicuspidata]	90	844	0
MQ2101_G00591	mitochondrial carrier [Metschnikowia bicuspidata var. bicuspidata NRRL YB-4993] [Metschnikowia bicuspidata]	99	612	0
MQ2101_G00592	CIC11C00000001761 [[Candida] intermedia]	77	660	0
MQ2101_G00593	ICMT-domain-containing protein [Metschnikowia bicuspidata var. bicuspidata NRRL YB-4993] [Metschnikowia bicuspidata]	99	467	7e-168
MQ2101_G00594	ICMT-domain-containing protein [Metschnikowia bicuspidata var. bicuspidata NRRL YB-4993] [Metschnikowia bicuspidata]	98	424	2e-151
MQ2101_G00595	ARP2/3 complex, 21 kDa p21-Arc subunit [Metschnikowia bicuspidata var. bicuspidata NRRL YB-4993] [Metschnikowia bicuspidata]	100	357	5e-126
MQ2101_G00596	CNH-domain-containing protein [Metschnikowia bicuspidata var. bicuspidata NRRL YB-4993] [Metschnikowia bicuspidata]	99	1285	0
MQ2101_G00597	GNS1/SUR4 membrane protein [Metschnikowia bicuspidata var. bicuspidata NRRL YB-4993] [Metschnikowia bicuspidata]	99	673	0
MQ2101_G00598	CIC11C00000005292 [[Candida] intermedia]	72	245	1e-75
MQ2101_G00599	CIC11C00000005754 [[Candida] intermedia]	62	316	1e-107
MQ2101_G00600	CIC11C00000003150 [[Candida] intermedia]	57	2086	0
MQ2101_G00601	Sm-like ribonucleo protein [Metschnikowia bicuspidata var. bicuspidata NRRL YB-4993] [Metschnikowia bicuspidata]	98	87	1e-22
MQ2101_G00602	hypothetical protein METBIDRAFT_10013 [Metschnikowia bicuspidata var. bicuspidata NRRL YB-4993] [Metschnikowia bicuspidata]	0.98	201	1e-66
MQ2101_G00603	CIC11C00000002159 [[Candida] intermedia]	64	587	0
MQ2101_G00604	TRP-domain-containing protein [Metschnikowia bicuspidata var. bicuspidata NRRL YB-4993] [Metschnikowia bicuspidata]	93	328	1e-113
MQ2101_G00605	alpha/beta-hydrolase [Metschnikowia bicuspidata var. bicuspidata NRRL YB-4993] [Metschnikowia bicuspidata]	99	860	0
MQ2101_G00606	CIC11C00000002763 [[Candida] intermedia]	73	919	0
MQ2101_G00607	CIC11C00000002386 [[Candida] intermedia]	92	359	1e-126
MQ2101_G00608	CIC11C00000002235 [[Candida] intermedia]	52	241	2e-68
MQ2101_G00609	CIC11C00000000042 [[Candida] intermedia]	58	871	0
MQ2101_G00610	CIC11C00000005504 [[Candida] intermedia]	35	65.9	7e-12
MQ2101_G00611	CIC11C00000005716 [[Candida] intermedia]	54	526	7e-151
MQ2101_G00612	ribosomal protein S6e, partial [Metschnikowia bicuspidata var. bicuspidata NRRL YB-4993] [Metschnikowia bicuspidata]	80	356	2e-118
MQ2101_G00613	pre-mRNA splicing factor [Metschnikowia bicuspidata var. bicuspidata NRRL YB-4993] [Metschnikowia bicuspidata]	98	864	0
MQ2101_G00614	CIC11C00000001799 [[Candida] intermedia]	62	497	6e-166
MQ2101_G00615	NIF-domain-containing protein [Metschnikowia bicuspidata var. bicuspidata NRRL YB-4993] [Metschnikowia bicuspidata]	98	722	0
MQ2101_G00616	CIC11C00000005429 [[Candida] intermedia]	31	267	1e-79
MQ2101_G00617	PLP-dependent transferase [Metschnikowia bicuspidata var. bicuspidata NRRL YB-4993] [Metschnikowia bicuspidata]	97	811	0
MQ2101_G00618	CIC11C00000001620 [[Candida] intermedia]	45	417	7e-137
MQ2101_G00619	malate dehydrogenase [Metschnikowia bicuspidata var. bicuspidata NRRL YB-4993] [Metschnikowia bicuspidata]	99	662	0
MQ2101_G00620	CIC11C00000003632 [[Candida] intermedia]	56	659	0
MQ2101_G00621	CIC11C00000000417 [[Candida] intermedia]	54	197	1e-61
MQ2101_G00622	CIC11C00000001880 [[Candida] intermedia]	58	816	0
MQ2101_G00623	alpha/beta-hydrolase [Metschnikowia bicuspidata var. bicuspidata NRRL YB-4993] [Metschnikowia bicuspidata]	98	971	0
MQ2101_G00624	CIC11C00000003157 [[Candida] intermedia]	69	320	2e-109
MQ2101_G00625	CIC11C00000002671 [[Candida] intermedia]	78	912	0
MQ2101_G00626	Isocitrate/isopropylmalate dehydrogenase [Metschnikowia bicuspidata var. bicuspidata NRRL YB-4993] [Metschnikowia bicuspidata]	99	751	0
MQ2101_G00627	S-adenosyl-L-methionine-dependent methyltransferase [Metschnikowia bicuspidata var. bicuspidata NRRL YB-4993] [Metschnikowia bicuspidata]	99	931	0
MQ2101_G00628	kinase-like protein [Metschnikowia bicuspidata var. bicuspidata NRRL YB-4993] [Metschnikowia bicuspidata]	96	1414	0
MQ2101_G00629	CIC11C00000005350 [[Candida] intermedia]	74	1162	0
MQ2101_G00630	WD40 repeat-like protein [Metschnikowia bicuspidata var. bicuspidata NRRL YB-4993] [Metschnikowia bicuspidata]	87	674	0
MQ2101_G00631	transcription factor IIIB, Bdp1 subunit [Metschnikowia bicuspidata var. bicuspidata NRRL YB-4993] [Metschnikowia bicuspidata]	90	1088	0
MQ2101_G00632	CIC11C00000004552 [[Candida] intermedia]	46	227	4e-73
MQ2101_G00633	RhoGAP-domain-containing protein [Metschnikowia bicuspidata var. bicuspidata NRRL YB-4993] [Metschnikowia bicuspidata]	95	2162	0
MQ2101_G00634	bola-like protein [Metschnikowia bicuspidata var. bicuspidata NRRL YB-4993] [Metschnikowia bicuspidata]	100	180	2e-58
MQ2101_G00635	MFS general substrate transporter [Metschnikowia bicuspidata var. bicuspidata NRRL YB-4993] [Metschnikowia bicuspidata]	79	750	0
MQ2101_G00636	NGG1p interacting factor 3 [Metschnikowia bicuspidata var. bicuspidata NRRL YB-4993] [Metschnikowia bicuspidata]	96	549	0
MQ2101_G00637	Phosphodiest-domain-containing protein, partial [Metschnikowia bicuspidata var. bicuspidata NRRL YB-4993] [Metschnikowia bicuspidata]	99	1203	0
MQ2101_G00638	CIC11C00000002898 [[Candida] intermedia]	62	148	2e-43
MQ2101_G00639	cobW-domain-containing protein [Metschnikowia bicuspidata var. bicuspidata NRRL YB-4993] [Metschnikowia bicuspidata]	96	780	0
MQ2101_G00640	CIC11C00000005786 [[Candida] intermedia]	51	654	0
MQ2101_G00641	CIC11C00000003964 [[Candida] intermedia]	33	170	6e-41
MQ2101_G00642	Pkinase-domain-containing protein [Metschnikowia bicuspidata var. bicuspidata NRRL YB-4993] [Metschnikowia bicuspidata]	98	1019	0
MQ2101_G00643	CIC11C00000004335 [[Candida] intermedia]	69	229	7e-76
MQ2101_G00644	SAPS-domain-containing protein [Metschnikowia bicuspidata var. bicuspidata NRRL YB-4993] [Metschnikowia bicuspidata]	99	1867	0
MQ2101_G00645	N-terminal nucleophile aminohydrolase [Metschnikowia bicuspidata var. bicuspidata NRRL YB-4993] [Metschnikowia bicuspidata]	99	724	0
MQ2101_G00646	CIC11C00000002194 [[Candida] intermedia]	60	1248	0
MQ2101_G00647	CIC11C00000000716 [[Candida] intermedia]	39	146	8e-38
MQ2101_G00648	kinase-like protein, partial [Metschnikowia bicuspidata var. bicuspidata NRRL YB-4993] [Metschnikowia bicuspidata]	98	497	3e-169
MQ2101_G00649	CIC11C00000004307 [[Candida] intermedia]	67	348	1e-117
MQ2101_G00650	CIC11C00000002911 [[Candida] intermedia]	77	244	3e-77
MQ2101_G00651	CIC11C00000001996 [[Candida] intermedia]	43	449	1e-144
MQ2101_G00652	CIC11C00000005784 [[Candida] intermedia]	63	1534	0
MQ2101_G00653	CIC11C00000004763 [[Candida] intermedia]	40	82.4	1e-18
MQ2101_G00654	CIC11C00000001221 [[Candida] intermedia]	55	289	2e-95
MQ2101_G00655	CIC11C00000000019 [[Candida] intermedia]	63	984	0
MQ2101_G00656	scavenger mRNA decapping enzyme [Metschnikowia bicuspidata var. bicuspidata NRRL YB-4993] [Metschnikowia bicuspidata]	98	610	0
MQ2101_G00657	CIC11C00000005320 [[Candida] intermedia]	46	177	2e-43
MQ2101_G00658	Extradiol ring-cleavage dioxygenase, class III enzyme, subunit B [Metschnikowia bicuspidata var. bicuspidata NRRL YB-4993] [Metschnikowia bicuspidata]	93	658	0
MQ2101_G00659	NADH dehydrogenase, alpha subcomplex, subunit 2 [Metschnikowia bicuspidata var. bicuspidata NRRL YB-4993] [Metschnikowia bicuspidata]	88	157	1e-49
MQ2101_G00660	NUC173-domain-containing protein [Metschnikowia bicuspidata var. bicuspidata NRRL YB-4993] [Metschnikowia bicuspidata]	94	2234	0
MQ2101_G00661	ribosomal protein S16 [Metschnikowia bicuspidata var. bicuspidata NRRL YB-4993] [Metschnikowia bicuspidata]	99	270	8e-93
MQ2101_G00662	YLR340Wp-like protein [Metschnikowia bicuspidata var. bicuspidata NRRL YB-4993] [Metschnikowia bicuspidata]	100	462	5e-158
MQ2101_G00663	Endopolyphosphatase [Metschnikowia bicuspidata var. bicuspidata NRRL YB-4993] [Metschnikowia bicuspidata]	98	1258	0
MQ2101_G00664	homeobox-domain-containing protein [Metschnikowia bicuspidata var. bicuspidata NRRL YB-4993] [Metschnikowia bicuspidata]	90	740	0
MQ2101_G00665	WD40 repeat-like protein [Metschnikowia bicuspidata var. bicuspidata NRRL YB-4993] [Metschnikowia bicuspidata]	98	731	0
MQ2101_G00666	alpha/beta-hydrolase [Metschnikowia bicuspidata var. bicuspidata NRRL YB-4993] [Metschnikowia bicuspidata]	100	558	0
MQ2101_G00667	anion-transporting ATPase [Metschnikowia bicuspidata var. bicuspidata NRRL YB-4993] [Metschnikowia bicuspidata]	99	722	0
MQ2101_G00668	CIC11C00000003512 [[Candida] intermedia]	27	53.5	1e-06
MQ2101_G00669	CIC11C00000004970 [[Candida] intermedia]	63	573	0
MQ2101_G00670	CIC11C00000001063 [[Candida] intermedia]	56	585	0
MQ2101_G00671	ATP-dependent rRNA helicase SPB4 [Metschnikowia bicuspidata var. bicuspidata NRRL YB-4993] [Metschnikowia bicuspidata]	99	1242	0
MQ2101_G00672	tRNA pseudouridine synthase [Metschnikowia bicuspidata var. bicuspidata NRRL YB-4993] [Metschnikowia bicuspidata]	99	907	0
MQ2101_G00673	CIC11C00000005204 [[Candida] intermedia]	58	768	0
MQ2101_G00674	CIC11C00000004358 [[Candida] intermedia]	62	183	2e-58
MQ2101_G00675	FAD/NAD(P)-binding domain-containing protein [Metschnikowia bicuspidata var. bicuspidata NRRL YB-4993] [Metschnikowia bicuspidata]	99	1143	0
MQ2101_G00676	CIC11C00000005712 [[Candida] intermedia]	46	171	2e-52
MQ2101_G00677	MFS general substrate transporter [Metschnikowia bicuspidata var. bicuspidata NRRL YB-4993] [Metschnikowia bicuspidata]	99	462	8e-161
MQ2101_G00678	CIC11C00000001993 [[Candida] intermedia]	54	947	0
MQ2101_G00679	CIC11C00000005868 [[Candida] intermedia]	54	353	4e-120
MQ2101_G00680	Piso0_000223 [Millerozyma farinosa CBS 7064]	31	170	4e-48
MQ2101_G00681	nascent polypeptide-associated complex subunit alpha [Metschnikowia bicuspidata var. bicuspidata NRRL YB-4993] [Metschnikowia bicuspidata]	99	334	2e-116
MQ2101_G00682	phospholipid-translocating P-type ATPase [Metschnikowia bicuspidata var. bicuspidata NRRL YB-4993] [Metschnikowia bicuspidata]	98	1955	0
MQ2101_G00683	CIC11C00000000310 [[Candida] intermedia]	56	1071	0
MQ2101_G00684	nucleolar complex-associated protein 3 [Metschnikowia bicuspidata var. bicuspidata NRRL YB-4993] [Metschnikowia bicuspidata]	96	1309	0
MQ2101_G00685	cytochrome P450 [Metschnikowia bicuspidata var. bicuspidata NRRL YB-4993] [Metschnikowia bicuspidata]	98	1072	0
MQ2101_G00686	decarboxylating 6-phosphogluconate dehydrogenase [Metschnikowia bicuspidata var. bicuspidata NRRL YB-4993] [Metschnikowia bicuspidata]	99	1043	0
MQ2101_G00687	ATP-sulfurylase [Metschnikowia bicuspidata var. bicuspidata NRRL YB-4993] [Metschnikowia bicuspidata]	98	1066	0
MQ2101_G00688	SPRY-domain-containing protein [Metschnikowia bicuspidata var. bicuspidata NRRL YB-4993] [Metschnikowia bicuspidata]	94	751	0
MQ2101_G00689	magnesium-dependent phosphatase-1 [Metschnikowia bicuspidata var. bicuspidata NRRL YB-4993] [Metschnikowia bicuspidata]	100	365	2e-129
MQ2101_G00690	CIC11C00000003885 [[Candida] intermedia]	49	84.7	4e-20
MQ2101_G00691	CIC11C00000001857 [[Candida] intermedia]	34	153	4e-37
MQ2101_G00692	HMG-box [Metschnikowia bicuspidata var. bicuspidata NRRL YB-4993] [Metschnikowia bicuspidata]	96	524	0
MQ2101_G00693	CIC11C00000003931 [[Candida] intermedia]	41	880	0
MQ2101_G00694	LAFE_0C09450g1_1 [Lachancea fermentati]	50	342	4e-109
MQ2101_G00695	CIC11C00000003111 [[Candida] intermedia]	46	357	5e-119
MQ2101_G00696	phosphatidylinositol-4-phosphate 5-kinase [Metschnikowia bicuspidata var. bicuspidata NRRL YB-4993] [Metschnikowia bicuspidata]	100	367	8e-122
MQ2101_G00697	CIC11C00000004990 [[Candida] intermedia]	27	117	4e-29
MQ2101_G00698	Sucraseferredoxin-like protein [Metschnikowia bicuspidata var. bicuspidata NRRL YB-4993] [Metschnikowia bicuspidata]	99	626	0
MQ2101_G00699	thioredoxin-like protein [Metschnikowia bicuspidata var. bicuspidata NRRL YB-4993] [Metschnikowia bicuspidata]	97	777	0
MQ2101_G00700	DUF836-domain-containing protein [Metschnikowia bicuspidata var. bicuspidata NRRL YB-4993] [Metschnikowia bicuspidata]	98	211	2e-70
MQ2101_G00701	GroES-like protein [Metschnikowia bicuspidata var. bicuspidata NRRL YB-4993] [Metschnikowia bicuspidata]	99	750	0
MQ2101_G00702	NAD(P)-binding protein [Metschnikowia bicuspidata var. bicuspidata NRRL YB-4993] [Metschnikowia bicuspidata]	99	594	0
MQ2101_G00703	DUF676-domain-containing protein [Metschnikowia bicuspidata var. bicuspidata NRRL YB-4993] [Metschnikowia bicuspidata]	99	1409	0
MQ2101_G00704	2-oxoglutarate dehydrogenase, E1 component [Metschnikowia bicuspidata var. bicuspidata NRRL YB-4993] [Metschnikowia bicuspidata]	99	2087	0
MQ2101_G00705	Presequence translocated-associated motor subunit PAM17, mitochondrial [Metschnikowia bicuspidata var. bicuspidata NRRL YB-4993] [Metschnikowia bicuspidata]	100	307	3e-107
MQ2101_G00706	CIC11C00000001653 [[Candida] intermedia]	72	1828	0
MQ2101_G00707	ribosomal protein L6 [Metschnikowia bicuspidata var. bicuspidata NRRL YB-4993] [Metschnikowia bicuspidata]	98	380	1e-134
MQ2101_G00708	PDT-domain-containing protein [Metschnikowia bicuspidata var. bicuspidata NRRL YB-4993] [Metschnikowia bicuspidata]	95	630	0
MQ2101_G00709	RING/U-box [Metschnikowia bicuspidata var. bicuspidata NRRL YB-4993] [Metschnikowia bicuspidata]	99	281	2e-97
MQ2101_G00710	MED7-domain-containing protein [Metschnikowia bicuspidata var. bicuspidata NRRL YB-4993] [Metschnikowia bicuspidata]	99	468	7e-168
MQ2101_G00711	Adaptor protein complex beta subunit [Metschnikowia bicuspidata var. bicuspidata NRRL YB-4993] [Metschnikowia bicuspidata]	99	1451	0
MQ2101_G00712	Mog1p/PsbP-like protein [Metschnikowia bicuspidata var. bicuspidata NRRL YB-4993] [Metschnikowia bicuspidata]	100	380	7e-135
MQ2101_G00713	Transcription activator, osmotic-stress induced [Cordyceps confragosa RCEF 1005]	30	71.2	1e-10
MQ2101_G00714	CIC11C00000000942 [[Candida] intermedia]	66	563	0
MQ2101_G00715	Saccharopine dehydrogenase [Metschnikowia bicuspidata var. bicuspidata NRRL YB-4993] [Metschnikowia bicuspidata]	99	913	0
MQ2101_G00716	CIC11C00000001424 [[Candida] intermedia]	52	523	0
MQ2101_G00717	DnaJ-domain-containing protein [Metschnikowia bicuspidata var. bicuspidata NRRL YB-4993] [Metschnikowia bicuspidata]	99	743	0
MQ2101_G00718	PIG-X-domain-containing protein [Metschnikowia bicuspidata var. bicuspidata NRRL YB-4993] [Metschnikowia bicuspidata]	99	961	0
MQ2101_G00719	phospholipid methyltransferase [Metschnikowia bicuspidata var. bicuspidata NRRL YB-4993] [Metschnikowia bicuspidata]	100	422	5e-151
MQ2101_G00720	CIC11C00000004816 [[Candida] intermedia]	51	324	2e-108
MQ2101_G00721	CIC11C00000003568 [[Candida] intermedia]	46	255	5e-82
MQ2101_G00722	CIC11C00000005266 [[Candida] intermedia]	41	931	0
MQ2101_G00723	ubiquitin-activating enzyme E1 [Metschnikowia bicuspidata var. bicuspidata NRRL YB-4993] [Metschnikowia bicuspidata]	99	1726	0
MQ2101_G00724	CIC11C00000001484 [[Candida] intermedia]	47	669	0
MQ2101_G00725	trimeric LpxA-like protein [Metschnikowia bicuspidata var. bicuspidata NRRL YB-4993] [Metschnikowia bicuspidata]	98	345	2e-121
MQ2101_G00726	mannose-6-phosphate isomerase [Metschnikowia bicuspidata var. bicuspidata NRRL YB-4993] [Metschnikowia bicuspidata]	99	895	0
MQ2101_G00727	nucleolar protein 16 [Metschnikowia bicuspidata var. bicuspidata NRRL YB-4993] [Metschnikowia bicuspidata]	98	438	2e-154
MQ2101_G00728	P-loop containing nucleoside triphosphate hydrolase protein [Metschnikowia bicuspidata var. bicuspidata NRRL YB-4993] [Metschnikowia bicuspidata]	98	591	0
MQ2101_G00729	CIC11C00000003035 [[Candida] intermedia]	73	227	1e-75
MQ2101_G00730	CIC11C00000004589 [[Candida] intermedia]	39	113	8e-24
MQ2101_G00731	CIC11C00000001002 [[Candida] intermedia]	40	293	1e-93
MQ2101_G00732	polypeptide release factor 3 [Debaryomyces hansenii]	68	924	0
MQ2101_G00733	SAICAR synthase-like protein [Metschnikowia bicuspidata var. bicuspidata NRRL YB-4993] [Metschnikowia bicuspidata]	94	683	0
MQ2101_G00734	t-SNARE [Metschnikowia bicuspidata var. bicuspidata NRRL YB-4993] [Metschnikowia bicuspidata]	99	608	0
MQ2101_G00735	CIC11C00000004787 [[Candida] intermedia]	76	822	0
MQ2101_G00736	DEHA2B09614p [Debaryomyces hansenii CBS767]	43	389	8e-129
MQ2101_G00737	ESCRT-1 complex, Vps28 subunit [Metschnikowia bicuspidata var. bicuspidata NRRL YB-4993] [Metschnikowia bicuspidata]	98	567	0
MQ2101_G00738	CIC11C00000004141 [[Candida] intermedia]	69	405	1e-141
MQ2101_G00739	glutamine-hydrolyzing asparagine synthase [Metschnikowia bicuspidata var. bicuspidata NRRL YB-4993] [Metschnikowia bicuspidata]	99	1189	0
MQ2101_G00740	CIC11C00000005179 [[Candida] intermedia]	63	1134	0
MQ2101_G00741	CIC11C00000003433 [[Candida] intermedia]	57	161	3e-48
MQ2101_G00742	MCM-domain-containing protein [Metschnikowia bicuspidata var. bicuspidata NRRL YB-4993] [Metschnikowia bicuspidata]	96	1548	0
MQ2101_G00743	CIC11C00000000388 [[Candida] intermedia]	54	454	3e-154
MQ2101_G00744	Sec7-domain-containing protein [Metschnikowia bicuspidata var. bicuspidata NRRL YB-4993] [Metschnikowia bicuspidata]	99	3386	0
MQ2101_G00745	fatty acid synthase subunit alpha reductase [Metschnikowia bicuspidata var. bicuspidata NRRL YB-4993] [Metschnikowia bicuspidata]	95	3367	0
MQ2101_G00746	CIC11C00000002040 [[Candida] intermedia]	48	606	0
MQ2101_G00747	CIC11C00000002632 [[Candida] intermedia]	50	187	5e-58
MQ2101_G00748	CIC11C00000002071 [[Candida] intermedia]	78	1302	0
MQ2101_G00749	Ribophorin I [Metschnikowia bicuspidata var. bicuspidata NRRL YB-4993] [Metschnikowia bicuspidata]	99	964	0
MQ2101_G00750	cyclophilin-like protein, partial [Metschnikowia bicuspidata var. bicuspidata NRRL YB-4993] [Metschnikowia bicuspidata]	99	474	1e-168
MQ2101_G00751	CIC11C00000001330 [[Candida] intermedia]	84	391	4e-138
MQ2101_G00752	P-loop containing nucleoside triphosphate hydrolase protein [Metschnikowia bicuspidata var. bicuspidata NRRL YB-4993] [Metschnikowia bicuspidata]	99	573	0
MQ2101_G00753	electron transfer flavo protein, beta subunit [Metschnikowia bicuspidata var. bicuspidata NRRL YB-4993] [Metschnikowia bicuspidata]	100	506	0
MQ2101_G00754	CIC11C00000001316 [[Candida] intermedia]	51	789	0
MQ2101_G00755	CIC11C00000000645 [[Candida] intermedia]	80	353	1e-123
MQ2101_G00756	hypothetical protein METBIDRAFT_14059 [Metschnikowia bicuspidata var. bicuspidata NRRL YB-4993] [Metschnikowia bicuspidata]	0.85	967	0
MQ2101_G00757	CIC11C00000002737 [[Candida] intermedia]	59	353	4e-120
MQ2101_G00758	CIC11C00000000767 [[Candida] intermedia]	47	236	2e-75
MQ2101_G00759	COQ9-domain-containing protein [Metschnikowia bicuspidata var. bicuspidata NRRL YB-4993] [Metschnikowia bicuspidata]	99	501	1e-180
MQ2101_G00760	Prefoldin [Metschnikowia bicuspidata var. bicuspidata NRRL YB-4993] [Metschnikowia bicuspidata]	100	234	2e-79
MQ2101_G00761	CIC11C00000005409 [[Candida] intermedia]	47	108	4e-27
MQ2101_G00762	MSF1-domain-containing protein [Metschnikowia bicuspidata var. bicuspidata NRRL YB-4993] [Metschnikowia bicuspidata]	99	362	4e-128
MQ2101_G00763	CIC11C00000005125 [[Candida] intermedia]	65	152	7e-42
MQ2101_G00764	heme oxygenase [Metschnikowia bicuspidata var. bicuspidata NRRL YB-4993] [Metschnikowia bicuspidata]	99	614	0
MQ2101_G00765	P-loop containing nucleoside triphosphate hydrolase protein [Metschnikowia bicuspidata var. bicuspidata NRRL YB-4993] [Metschnikowia bicuspidata]	99	409	4e-145
MQ2101_G00766	CIC11C00000005242 [[Candida] intermedia]	37	53.1	1e-07
MQ2101_G00767	CIC11C00000003532 [[Candida] intermedia]	73	316	8e-109
MQ2101_G00768	Piso0_000939 [Millerozyma farinosa CBS 7064]	48	298	8e-99
MQ2101_G00769	protein PNS1 [Metschnikowia bicuspidata var. bicuspidata NRRL YB-4993] [Metschnikowia bicuspidata]	99	1075	0
MQ2101_G00770	Arginase/deacetylase [Metschnikowia bicuspidata var. bicuspidata NRRL YB-4993] [Metschnikowia bicuspidata]	98	780	0
MQ2101_G00771	CIC11C00000005899 [[Candida] intermedia]	97	237	5e-78
MQ2101_G00772	CIC11C00000004912 [[Candida] intermedia]	57	420	1e-144
MQ2101_G00773	E set domain-containing protein [Metschnikowia bicuspidata var. bicuspidata NRRL YB-4993] [Metschnikowia bicuspidata]	100	278	3e-96
MQ2101_G00774	UPF0103-domain-containing protein [Metschnikowia bicuspidata var. bicuspidata NRRL YB-4993] [Metschnikowia bicuspidata]	99	642	0
MQ2101_G00775	Adaptor protein complex beta subunit [Metschnikowia bicuspidata var. bicuspidata NRRL YB-4993] [Metschnikowia bicuspidata]	99	1379	0
MQ2101_G00776	P-loop containing nucleoside triphosphate hydrolase protein [Metschnikowia bicuspidata var. bicuspidata NRRL YB-4993] [Metschnikowia bicuspidata]	99	1981	0
MQ2101_G00777	Asp-domain-containing protein [Metschnikowia bicuspidata var. bicuspidata NRRL YB-4993] [Metschnikowia bicuspidata]	99	796	0
MQ2101_G00778	CIC11C00000000517 [[Candida] intermedia]	32	173	6e-44
MQ2101_G00779	CIC11C00000003865 [[Candida] intermedia]	52	370	1e-121
MQ2101_G00780	CIC11C00000002889 [[Candida] intermedia]	76	307	2e-100
MQ2101_G00781	proline-specific permease [Metschnikowia bicuspidata var. bicuspidata NRRL YB-4993] [Metschnikowia bicuspidata]	99	958	0
MQ2101_G00782	SET domain-containing protein [Metschnikowia bicuspidata var. bicuspidata NRRL YB-4993] [Metschnikowia bicuspidata]	96	603	0
MQ2101_G00783	CIC11C00000001506 [[Candida] intermedia]	50	484	3e-166
MQ2101_G00784	60S ribosomal protein L21-A [Hyphopichia burtonii NRRL Y-1933]	81	254	7e-86
MQ2101_G00785	CBF-domain-containing protein [Metschnikowia bicuspidata var. bicuspidata NRRL YB-4993] [Metschnikowia bicuspidata]	90	964	0
MQ2101_G00786	MCM-domain-containing protein [Metschnikowia bicuspidata var. bicuspidata NRRL YB-4993] [Metschnikowia bicuspidata]	96	1634	0
MQ2101_G00787	CIC11C00000000420 [[Candida] intermedia]	62	1171	0
MQ2101_G00788	DEAD-domain-containing protein [Metschnikowia bicuspidata var. bicuspidata NRRL YB-4993] [Metschnikowia bicuspidata]	99	1126	0
MQ2101_G00789	CIC11C00000001425 [[Candida] intermedia]	84	161	4e-51
MQ2101_G00790	protein serine/threonine phosphatase 2C [Metschnikowia bicuspidata var. bicuspidata NRRL YB-4993] [Metschnikowia bicuspidata]	99	909	0
MQ2101_G00791	glutaredoxin [Hyphopichia burtonii NRRL Y-1933]	67	149	5e-46
MQ2101_G00792	glyoxalase I [Metschnikowia bicuspidata var. bicuspidata NRRL YB-4993] [Metschnikowia bicuspidata]	99	682	0
MQ2101_G00793	ketopantoate hydroxymethyltransferase [Metschnikowia bicuspidata var. bicuspidata NRRL YB-4993] [Metschnikowia bicuspidata]	99	617	0
MQ2101_G00794	general substrate transporter [Metschnikowia bicuspidata var. bicuspidata NRRL YB-4993] [Metschnikowia bicuspidata]	100	146	2e-40
MQ2101_G00795	CIC11C00000001113 [[Candida] intermedia]	48	851	0
MQ2101_G00796	negative transcriptional regulator [Metschnikowia bicuspidata var. bicuspidata NRRL YB-4993] [Metschnikowia bicuspidata]	97	435	1e-155
MQ2101_G00797	NAD(P)-binding protein [Metschnikowia bicuspidata var. bicuspidata NRRL YB-4993] [Metschnikowia bicuspidata]	97	702	0
MQ2101_G00798	DUF125-domain-containing protein [Metschnikowia bicuspidata var. bicuspidata NRRL YB-4993] [Metschnikowia bicuspidata]	99	608	0
MQ2101_G00799	CIC11C00000005053 [[Candida] intermedia]	89	505	0
MQ2101_G00800	CIC11C00000002729 [[Candida] intermedia]	72	737	0
MQ2101_G00801	cysteine proteinase [Metschnikowia bicuspidata var. bicuspidata NRRL YB-4993] [Metschnikowia bicuspidata]	99	426	6e-149
MQ2101_G00802	CIC11C00000004177 [[Candida] intermedia]	34	277	6e-86
MQ2101_G00804	CIC11C00000003166 [[Candida] intermedia]	35	260	1e-79
MQ2101_G00805	CIC11C00000001813 [[Candida] intermedia]	47	722	0
MQ2101_G00806	ACN9-domain-containing protein [Metschnikowia bicuspidata var. bicuspidata NRRL YB-4993] [Metschnikowia bicuspidata]	100	246	7e-84
MQ2101_G00807	glycolipid transfer protein, partial [Metschnikowia bicuspidata var. bicuspidata NRRL YB-4993] [Metschnikowia bicuspidata]	99	380	1e-134
MQ2101_G00808	CIC11C00000005928 [[Candida] intermedia]	57	147	9e-39
MQ2101_G00809	CIC11C00000003772 [[Candida] intermedia]	74	1318	0
MQ2101_G00810	glycoside hydrolase [Metschnikowia bicuspidata var. bicuspidata NRRL YB-4993] [Metschnikowia bicuspidata]	99	982	0
MQ2101_G00811	general substrate transporter [Metschnikowia bicuspidata var. bicuspidata NRRL YB-4993] [Metschnikowia bicuspidata]	96	1048	0
MQ2101_G00812	CIC11C00000002291 [[Candida] intermedia]	81	238	1e-79
MQ2101_G00813	CIC11C00000003280 [[Candida] intermedia]	39	152	8e-38
MQ2101_G00814	CIC11C00000005442 [[Candida] intermedia]	51	607	0
MQ2101_G00815	CIC11C00000003270 [[Candida] intermedia]	59	574	0
MQ2101_G00816	CIC11C00000001761 [[Candida] intermedia]	75	658	0
MQ2101_G00817	DASH complex, subunit Spc34 [Hyphopichia burtonii NRRL Y-1933]	31	120	5e-30
MQ2101_G00818	60S ribosomal protein L30 [Debaryomyces hansenii CBS767]	92	185	4e-60
MQ2101_G00819	CIC11C00000001483 [[Candida] intermedia]	78	217	3e-71
MQ2101_G00820	CIC11C00000004412 [[Candida] intermedia]	75	860	0
MQ2101_G00821	CIC11C00000001837 [[Candida] intermedia]	53	384	2e-127
MQ2101_G00822	CIC11C00000001295 [[Candida] intermedia]	61	178	8e-53
MQ2101_G00823	hypothetical protein METBIDRAFT_220238 [Metschnikowia bicuspidata var. bicuspidata NRRL YB-4993] [Metschnikowia bicuspidata]	0.99	354	2e-123
MQ2101_G00824	BAR-domain-containing protein [Metschnikowia bicuspidata var. bicuspidata NRRL YB-4993] [Metschnikowia bicuspidata]	95	880	0
MQ2101_G00825	MFS general substrate transporter [Metschnikowia bicuspidata var. bicuspidata NRRL YB-4993] [Metschnikowia bicuspidata]	99	1191	0
MQ2101_G00826	MFS general substrate transporter [Metschnikowia bicuspidata var. bicuspidata NRRL YB-4993] [Metschnikowia bicuspidata]	97	1101	0
MQ2101_G00827	CIC11C00000005072 [[Candida] intermedia]	70	114	1e-27
MQ2101_G00828	CIC11C00000005787 [[Candida] intermedia]	46	271	4e-84
MQ2101_G00829	adenylosuccinate lyase [Metschnikowia bicuspidata var. bicuspidata NRRL YB-4993] [Metschnikowia bicuspidata]	99	990	0
MQ2101_G00830	CIC11C00000005259 [[Candida] intermedia]	45	95.1	1e-23
MQ2101_G00831	CIC11C00000005371 [[Candida] intermedia]	59	310	1e-104
MQ2101_G00832	actin-related protein 2/3 complex, subunit 1 [Metschnikowia bicuspidata var. bicuspidata NRRL YB-4993] [Metschnikowia bicuspidata]	100	783	0
MQ2101_G00833	cation efflux family protein [Metschnikowia bicuspidata var. bicuspidata NRRL YB-4993] [Metschnikowia bicuspidata]	95	810	0
MQ2101_G00834	CIC11C00000001323 [[Candida] intermedia]	39	214	6e-63
MQ2101_G00835	CIC11C00000003359 [[Candida] intermedia]	28	72.4	4e-12
MQ2101_G00836	glucose-6-phosphate isomerase [Metschnikowia bicuspidata var. bicuspidata NRRL YB-4993] [Metschnikowia bicuspidata]	99	1137	0
MQ2101_G00837	DUF1892-domain-containing protein [Metschnikowia bicuspidata var. bicuspidata NRRL YB-4993] [Metschnikowia bicuspidata]	99	253	2e-86
MQ2101_G00838	Arp2/3 complex 16 kDa subunit ARPC5 [Metschnikowia bicuspidata var. bicuspidata NRRL YB-4993] [Metschnikowia bicuspidata]	100	321	2e-112
MQ2101_G00840	Aldo/keto reductase [Metschnikowia bicuspidata var. bicuspidata NRRL YB-4993] [Metschnikowia bicuspidata]	99	657	0
MQ2101_G00841	Trimethyllysine dioxygenase [Metschnikowia bicuspidata var. bicuspidata NRRL YB-4993] [Metschnikowia bicuspidata]	99	799	0
MQ2101_G00842	WD40 repeat-like protein [Metschnikowia bicuspidata var. bicuspidata NRRL YB-4993] [Metschnikowia bicuspidata]	99	988	0
MQ2101_G00843	nucleoside diphosphate kinase [Metschnikowia bicuspidata var. bicuspidata NRRL YB-4993] [Metschnikowia bicuspidata]	100	316	2e-110
MQ2101_G00844	P-loop containing nucleoside triphosphate hydrolase protein [Metschnikowia bicuspidata var. bicuspidata NRRL YB-4993] [Metschnikowia bicuspidata]	100	655	0
MQ2101_G00845	CIC11C00000001561 [[Candida] intermedia]	72	1454	0
MQ2101_G00846	Homocysteine S-methyltransferase [Metschnikowia bicuspidata var. bicuspidata NRRL YB-4993] [Metschnikowia bicuspidata]	98	596	0
MQ2101_G00847	kinase-like protein [Metschnikowia bicuspidata var. bicuspidata NRRL YB-4993] [Metschnikowia bicuspidata]	100	1070	0
MQ2101_G00848	mitochondrial carrier [Metschnikowia bicuspidata var. bicuspidata NRRL YB-4993] [Metschnikowia bicuspidata]	99	1079	0
MQ2101_G00849	CIC11C00000005198 [[Candida] intermedia]	66	726	0
MQ2101_G00850	manganese-superoxide dismutase [Metschnikowia bicuspidata var. bicuspidata NRRL YB-4993] [Metschnikowia bicuspidata]	99	463	2e-166
MQ2101_G00851	CIC11C00000001633 [[Candida] intermedia]	90	368	2e-129
MQ2101_G00852	Pkinase-domain-containing protein, partial [Metschnikowia bicuspidata var. bicuspidata NRRL YB-4993] [Metschnikowia bicuspidata]	99	397	2e-120
MQ2101_G00853	seryl-tRNA synthetase [Metschnikowia bicuspidata var. bicuspidata NRRL YB-4993] [Metschnikowia bicuspidata]	99	867	0
MQ2101_G00854	CIC11C00000001651 [[Candida] intermedia]	65	538	1e-176
MQ2101_G00855	clathrin adaptor, mu subunit [Metschnikowia bicuspidata var. bicuspidata NRRL YB-4993] [Metschnikowia bicuspidata]	98	1045	0
MQ2101_G00856	translation protein [Metschnikowia bicuspidata var. bicuspidata NRRL YB-4993] [Metschnikowia bicuspidata]	96	515	0
MQ2101_G00857	trehalase-domain-containing protein [Metschnikowia bicuspidata var. bicuspidata NRRL YB-4993] [Metschnikowia bicuspidata]	98	1118	0
MQ2101_G00858	malate dehydrogenase [Metschnikowia bicuspidata var. bicuspidata NRRL YB-4993] [Metschnikowia bicuspidata]	100	668	0
MQ2101_G00859	CIC11C00000000479 [[Candida] intermedia]	82	1813	0
MQ2101_G00860	CIC11C00000001248, partial [[Candida] intermedia]	79	292	2e-99
MQ2101_G00861	CIC11C00000001516 [[Candida] intermedia]	69	1666	0
MQ2101_G00862	alpha-ketoacid dehydrogenase kinase [Metschnikowia bicuspidata var. bicuspidata NRRL YB-4993] [Metschnikowia bicuspidata]	99	691	0
MQ2101_G00863	Clavaminate synthase-like protein [Metschnikowia bicuspidata var. bicuspidata NRRL YB-4993] [Metschnikowia bicuspidata]	100	410	5e-140
MQ2101_G00864	argininosuccinate synthase [Metschnikowia bicuspidata var. bicuspidata NRRL YB-4993] [Metschnikowia bicuspidata]	99	850	0
MQ2101_G00865	Metallo-hydrolase/oxidoreductase [Metschnikowia bicuspidata var. bicuspidata NRRL YB-4993] [Metschnikowia bicuspidata]	99	533	0
MQ2101_G00866	glycoside hydrolase [Metschnikowia bicuspidata var. bicuspidata NRRL YB-4993] [Metschnikowia bicuspidata]	91	355	6e-111
MQ2101_G00867	CIC11C00000005895 [[Candida] intermedia]	60	282	7e-95
MQ2101_G00868	CIC11C00000003219 [[Candida] intermedia]	44	117	1e-31
MQ2101_G00869	ZIP zinc/iron transport family, partial [Metschnikowia bicuspidata var. bicuspidata NRRL YB-4993] [Metschnikowia bicuspidata]	99	693	0
MQ2101_G00870	cysteine proteinase [Metschnikowia bicuspidata var. bicuspidata NRRL YB-4993] [Metschnikowia bicuspidata]	99	632	0
MQ2101_G00871	P-loop containing nucleoside triphosphate hydrolase protein [Metschnikowia bicuspidata var. bicuspidata NRRL YB-4993] [Metschnikowia bicuspidata]	99	733	0
MQ2101_G00872	DSPc-domain-containing protein, partial [Metschnikowia bicuspidata var. bicuspidata NRRL YB-4993] [Metschnikowia bicuspidata]	100	394	2e-136
MQ2101_G00873	CIC11C00000000824 [[Candida] intermedia]	46	514	8e-161
MQ2101_G00874	CIC11C00000000741 [[Candida] intermedia]	59	139	9e-39
MQ2101_G00875	CIC11C00000004974 [[Candida] intermedia]	78	1438	0
MQ2101_G00876	glucose-6-phosphate dehydrogenase [Metschnikowia bicuspidata var. bicuspidata NRRL YB-4993] [Metschnikowia bicuspidata]	99	983	0
MQ2101_G00877	CIC11C00000003589 [[Candida] intermedia]	63	910	0
MQ2101_G00878	mitochondrial carrier [Metschnikowia bicuspidata var. bicuspidata NRRL YB-4993] [Metschnikowia bicuspidata]	99	637	0
MQ2101_G00879	Scramblase-domain-containing protein [Metschnikowia bicuspidata var. bicuspidata NRRL YB-4993] [Metschnikowia bicuspidata]	100	530	0
MQ2101_G00880	CIC11C00000003591 [[Candida] intermedia]	68	432	1e-151
MQ2101_G00881	thioredoxin-like protein [Metschnikowia bicuspidata var. bicuspidata NRRL YB-4993] [Metschnikowia bicuspidata]	99	572	0
MQ2101_G00882	CIC11C00000000241 [[Candida] intermedia]	60	351	5e-120
MQ2101_G00883	pyrimidine 5-nucleotidase [Metschnikowia bicuspidata var. bicuspidata NRRL YB-4993] [Metschnikowia bicuspidata]	99	570	0
MQ2101_G00884	CIC11C00000000200 [[Candida] intermedia]	30	190	6e-51
MQ2101_G00885	CNDP dipeptidase [Metschnikowia bicuspidata var. bicuspidata NRRL YB-4993] [Metschnikowia bicuspidata]	100	988	0
MQ2101_G00886	translation initiation factor eIF4e [Metschnikowia bicuspidata var. bicuspidata NRRL YB-4993] [Metschnikowia bicuspidata]	100	820	0
MQ2101_G00887	CIC11C00000005834 [[Candida] intermedia]	41	170	5e-43
MQ2101_G00888	adenosylhomocysteinase [Hyphopichia burtonii NRRL Y-1933]	93	864	0
MQ2101_G00889	PIN domain-like protein [Metschnikowia bicuspidata var. bicuspidata NRRL YB-4993] [Metschnikowia bicuspidata]	99	676	0
MQ2101_G00890	CIC11C00000005218 [[Candida] intermedia]	42	95.5	7e-23
MQ2101_G00891	splicing factor 3B subunit 1 [Metschnikowia bicuspidata var. bicuspidata NRRL YB-4993] [Metschnikowia bicuspidata]	98	482	1e-157
MQ2101_G00892	phospholipid-translocating P-type ATPase [Metschnikowia bicuspidata var. bicuspidata NRRL YB-4993] [Metschnikowia bicuspidata]	99	1243	0
MQ2101_G00893	SPX-domain-containing protein [Metschnikowia bicuspidata var. bicuspidata NRRL YB-4993] [Metschnikowia bicuspidata]	99	1477	0
MQ2101_G00894	Pkinase-domain-containing protein [Metschnikowia bicuspidata var. bicuspidata NRRL YB-4993] [Metschnikowia bicuspidata]	99	631	0
MQ2101_G00895	T-complex protein 1 [Metschnikowia bicuspidata var. bicuspidata NRRL YB-4993] [Metschnikowia bicuspidata]	100	1075	0
MQ2101_G00896	CIC11C00000003749 [[Candida] intermedia]	50	763	0
MQ2101_G00897	CIC11C00000001551 [[Candida] intermedia]	63	320	2e-105
MQ2101_G00898	CIC11C00000000010 [[Candida] intermedia]	45	343	2e-115
MQ2101_G00899	CIC11C00000002215 [[Candida] intermedia]	51	97.8	4e-25
MQ2101_G00900	DUF676-domain-containing protein [Metschnikowia bicuspidata var. bicuspidata NRRL YB-4993] [Metschnikowia bicuspidata]	95	1424	0
MQ2101_G00901	CIC11C00000005250 [[Candida] intermedia]	70	207	2e-67
MQ2101_G00902	DEAD-domain-containing protein [Metschnikowia bicuspidata var. bicuspidata NRRL YB-4993] [Metschnikowia bicuspidata]	99	1184	0
MQ2101_G00903	Sec63-domain-containing protein [Metschnikowia bicuspidata var. bicuspidata NRRL YB-4993] [Metschnikowia bicuspidata]	96	1736	0
MQ2101_G00904	CIC11C00000005373 [[Candida] intermedia]	64	293	4e-99
MQ2101_G00905	P-loop containing nucleoside triphosphate hydrolase protein [Metschnikowia bicuspidata var. bicuspidata NRRL YB-4993] [Metschnikowia bicuspidata]	99	753	0
MQ2101_G00906	CIC11C00000001855 [[Candida] intermedia]	29	132	2e-33
MQ2101_G00907	delta-1-pyrroline-5-carboxylate dehydrogenase 1 [Metschnikowia bicuspidata var. bicuspidata NRRL YB-4993] [Metschnikowia bicuspidata]	99	1207	0
MQ2101_G00908	CIC11C00000004544 [[Candida] intermedia]	45	174	2e-51
MQ2101_G00909	hypothetical protein METBIDRAFT_32862, partial [Metschnikowia bicuspidata var. bicuspidata NRRL YB-4993] [Metschnikowia bicuspidata]	0.93	82.4	9e-20
MQ2101_G00910	6-phosphofructokinase [Metschnikowia bicuspidata var. bicuspidata NRRL YB-4993] [Metschnikowia bicuspidata]	99	395	1e-127
MQ2101_G00911	CIC11C00000004707 [[Candida] intermedia]	60	503	2e-171
MQ2101_G00912	CIC11C00000003488 [[Candida] intermedia]	56	213	1e-62
MQ2101_G00913	CIC11C00000005371 [[Candida] intermedia]	65	478	5e-159
MQ2101_G00914	CIC11C00000004562 [[Candida] intermedia]	41	249	5e-72
MQ2101_G00915	CIC11C00000001869 [[Candida] intermedia]	42	104	3e-27
MQ2101_G00916	CIC11C00000002756 [[Candida] intermedia]	52	487	8e-169
MQ2101_G00917	CIC11C00000003656 [[Candida] intermedia]	63	1376	0
MQ2101_G00918	GTP cyclohydrolase I [Metschnikowia bicuspidata var. bicuspidata NRRL YB-4993] [Metschnikowia bicuspidata]	99	554	0
MQ2101_G00919	amidase signature enzyme [Metschnikowia bicuspidata var. bicuspidata NRRL YB-4993] [Metschnikowia bicuspidata]	99	773	0
MQ2101_G00920	methionyl-tRNA synthetase [Metschnikowia bicuspidata var. bicuspidata NRRL YB-4993] [Metschnikowia bicuspidata]	99	1539	0
MQ2101_G00921	CIC11C00000001664 [[Candida] intermedia]	69	1044	0
MQ2101_G00922	GTP binding signal recognition particle receptor [Metschnikowia bicuspidata var. bicuspidata NRRL YB-4993] [Metschnikowia bicuspidata]	90	971	0
MQ2101_G00923	Yip1-domain-containing protein [Metschnikowia bicuspidata var. bicuspidata NRRL YB-4993] [Metschnikowia bicuspidata]	99	492	4e-177
MQ2101_G00924	AAA-domain-containing protein [Metschnikowia bicuspidata var. bicuspidata NRRL YB-4993] [Metschnikowia bicuspidata]	81	435	1e-136
MQ2101_G00925	AAA-domain-containing protein [Metschnikowia bicuspidata var. bicuspidata NRRL YB-4993] [Metschnikowia bicuspidata]	97	912	0
MQ2101_G00926	CIC11C00000004144 [[Candida] intermedia]	43	247	4e-72
MQ2101_G00927	CIC11C00000001555 [[Candida] intermedia]	71	610	0
MQ2101_G00928	Rhodanese-like protein [Metschnikowia bicuspidata var. bicuspidata NRRL YB-4993] [Metschnikowia bicuspidata]	99	273	5e-94
MQ2101_G00929	ANTH-domain-containing protein [Metschnikowia bicuspidata var. bicuspidata NRRL YB-4993] [Metschnikowia bicuspidata]	100	612	0
MQ2101_G00930	CIC11C00000001728 [[Candida] intermedia]	76	248	1e-83
MQ2101_G00931	CIC11C00000001239 [[Candida] intermedia]	85	267	4e-90
MQ2101_G00932	hypothetical protein METBIDRAFT_222154 [Metschnikowia bicuspidata var. bicuspidata NRRL YB-4993] [Metschnikowia bicuspidata]	0.97	208	2e-69
MQ2101_G00933	CIC11C00000000796 [[Candida] intermedia]	52	157	2e-47
MQ2101_G00934	HAD-like protein [Metschnikowia bicuspidata var. bicuspidata NRRL YB-4993] [Metschnikowia bicuspidata]	98	270	2e-90
MQ2101_G00935	CIC11C00000003325 [[Candida] intermedia]	74	446	1e-148
MQ2101_G00936	density-regulated protein DRP1 [Metschnikowia bicuspidata var. bicuspidata NRRL YB-4993] [Metschnikowia bicuspidata]	100	298	3e-98
MQ2101_G00937	DNA mismatch repair protein MutL [Metschnikowia bicuspidata var. bicuspidata NRRL YB-4993] [Metschnikowia bicuspidata]	97	791	0
MQ2101_G00938	CIC11C00000006016 [[Candida] intermedia]	50	119	3e-31
MQ2101_G00939	mitochondrial carrier [Metschnikowia bicuspidata var. bicuspidata NRRL YB-4993] [Metschnikowia bicuspidata]	99	598	0
MQ2101_G00940	NAD(P)-binding protein [Metschnikowia bicuspidata var. bicuspidata NRRL YB-4993] [Metschnikowia bicuspidata]	99	700	0
MQ2101_G00941	P-loop containing nucleoside triphosphate hydrolase protein [Metschnikowia bicuspidata var. bicuspidata NRRL YB-4993] [Metschnikowia bicuspidata]	99	3334	0
MQ2101_G00942	ribosomal protein L2 [Metschnikowia bicuspidata var. bicuspidata NRRL YB-4993] [Metschnikowia bicuspidata]	100	511	0
MQ2101_G00943	CIC11C00000005118 [[Candida] intermedia]	51	406	5e-139
MQ2101_G00944	L30e-like protein [Metschnikowia bicuspidata var. bicuspidata NRRL YB-4993] [Metschnikowia bicuspidata]	99	534	0
MQ2101_G00945	CIC11C00000004198 [[Candida] intermedia]	48	139	6e-38
MQ2101_G00947	general substrate transporter [Metschnikowia bicuspidata var. bicuspidata NRRL YB-4993] [Metschnikowia bicuspidata]	99	1158	0
MQ2101_G00948	CIC11C00000005239 [[Candida] intermedia]	76	489	1e-165
MQ2101_G00949	kinase-like protein [Metschnikowia bicuspidata var. bicuspidata NRRL YB-4993] [Metschnikowia bicuspidata]	99	1107	0
MQ2101_G00950	hypothetical protein METBIDRAFT_222858 [Metschnikowia bicuspidata var. bicuspidata NRRL YB-4993] [Metschnikowia bicuspidata]	0.97	503	1e-174
MQ2101_G00951	DUF1765-domain-containing protein [Metschnikowia bicuspidata var. bicuspidata NRRL YB-4993] [Metschnikowia bicuspidata]	92	592	0
MQ2101_G00952	CIC11C00000004049 [[Candida] intermedia]	70	518	0
MQ2101_G00953	CIC11C00000000023 [[Candida] intermedia]	41	428	7e-142
MQ2101_G00954	CIC11C00000000617 [[Candida] intermedia]	63	745	0
MQ2101_G00955	DEHA2F02926p [Debaryomyces hansenii CBS767]	60	347	2e-118
MQ2101_G00956	hypothetical protein METBIDRAFT_96033 [Metschnikowia bicuspidata var. bicuspidata NRRL YB-4993] [Metschnikowia bicuspidata]	0.5	76.6	8e-17
MQ2101_G00957	general substrate transporter [Metschnikowia bicuspidata var. bicuspidata NRRL YB-4993] [Metschnikowia bicuspidata]	99	1115	0
MQ2101_G00958	Galactokinase [Metschnikowia bicuspidata var. bicuspidata NRRL YB-4993] [Metschnikowia bicuspidata]	89	925	0
MQ2101_G00959	UDP-glucose 4-epimerase [Metschnikowia bicuspidata var. bicuspidata NRRL YB-4993] [Metschnikowia bicuspidata]	98	1401	0
MQ2101_G00960	galactose-1-phosphate uridyl transferase [Metschnikowia bicuspidata var. bicuspidata NRRL YB-4993] [Metschnikowia bicuspidata]	99	768	0
MQ2101_G00961	Hydantoinase B multi-domain protein [Metschnikowia bicuspidata var. bicuspidata NRRL YB-4993] [Metschnikowia bicuspidata]	99	2659	0
MQ2101_G00962	DEHA2G24970p [Debaryomyces hansenii CBS767]	46	47	9e-06
MQ2101_G00963	CIC11C00000004775 [[Candida] intermedia]	59	400	1e-138
MQ2101_G00964	CIC11C00000000416 [[Candida] intermedia]	41	449	8e-139
MQ2101_G00965	CIC11C00000002633 [[Candida] intermedia]	52	892	0
MQ2101_G00966	CIC11C00000002633 [[Candida] intermedia]	56	122	6e-31
MQ2101_G00967	CIC11C00000000456 [[Candida] intermedia]	41	287	2e-89
MQ2101_G00968	CIC11C00000002725 [[Candida] intermedia]	33	283	2e-86
MQ2101_G00969	CIC11C00000000560 [[Candida] intermedia]	71	157	2e-49
MQ2101_G00970	CIC11C00000002565 [[Candida] intermedia]	55	199	1e-50
MQ2101_G00971	zinc-finger protein ZPR1 [Metschnikowia bicuspidata var. bicuspidata NRRL YB-4993] [Metschnikowia bicuspidata]	100	1010	0
MQ2101_G00972	SCF complex F-box protein MET30 [Metschnikowia bicuspidata var. bicuspidata NRRL YB-4993] [Metschnikowia bicuspidata]	98	1311	0
MQ2101_G00973	LCM-domain-containing protein [Metschnikowia bicuspidata var. bicuspidata NRRL YB-4993] [Metschnikowia bicuspidata]	88	996	0
MQ2101_G00974	CIC11C00000000625 [[Candida] intermedia]	69	362	5e-125
MQ2101_G00975	CIC11C00000000545 [[Candida] intermedia]	37	287	9e-90
MQ2101_G00976	CIC11C00000001088 [[Candida] intermedia]	44	340	7e-111
MQ2101_G00977	DUF298-domain-containing protein [Metschnikowia bicuspidata var. bicuspidata NRRL YB-4993] [Metschnikowia bicuspidata]	98	392	2e-137
MQ2101_G00978	CIC11C00000002513 [[Candida] intermedia]	55	634	0
MQ2101_G00979	CIC11C00000005264 [[Candida] intermedia]	58	529	0
MQ2101_G00980	CIC11C00000002407 [[Candida] intermedia]	63	1767	0
MQ2101_G00981	NADH-ubiquinone oxidoreductase 49 kDa subunit mitochondrial precursor [Metschnikowia bicuspidata var. bicuspidata NRRL YB-4993] [Metschnikowia bicuspidata]	99	935	0
MQ2101_G00982	DnaJ-domain-containing protein [Metschnikowia bicuspidata var. bicuspidata NRRL YB-4993] [Metschnikowia bicuspidata]	99	574	0
MQ2101_G00983	DEHA2F10076p [Debaryomyces hansenii CBS767]	76	190	5e-61
MQ2101_G00984	CIC11C00000005088 [[Candida] intermedia]	58	228	2e-73
MQ2101_G00985	CIC11C00000002153 [[Candida] intermedia]	41	112	6e-26
MQ2101_G00986	CIC11C00000000548 [[Candida] intermedia]	80	865	0
MQ2101_G00987	CIC11C00000004746 [[Candida] intermedia]	50	86.3	8e-20
MQ2101_G00988	CIC11C00000002321 [[Candida] intermedia]	72	1808	0
MQ2101_G00989	CIC11C00000001505 [[Candida] intermedia]	54	701	0
MQ2101_G00990	mitochondrial Rho GTPase [Metschnikowia bicuspidata var. bicuspidata NRRL YB-4993] [Metschnikowia bicuspidata]	99	1345	0
MQ2101_G00991	bola-like protein [Metschnikowia bicuspidata var. bicuspidata NRRL YB-4993] [Metschnikowia bicuspidata]	100	160	8e-51
MQ2101_G00992	eukaryotic translation initiation factor 3 subunit B [Metschnikowia bicuspidata var. bicuspidata NRRL YB-4993] [Metschnikowia bicuspidata]	99	1460	0
MQ2101_G00993	CIC11C00000004359 [[Candida] intermedia]	40	370	1e-114
MQ2101_G00994	zf-DHHC-domain-containing protein [Metschnikowia bicuspidata var. bicuspidata NRRL YB-4993] [Metschnikowia bicuspidata]	100	493	2e-175
MQ2101_G00995	FAD dependent oxidoreductase [Metschnikowia bicuspidata var. bicuspidata NRRL YB-4993] [Metschnikowia bicuspidata]	100	720	0
MQ2101_G00996	CIC11C00000002143 [[Candida] intermedia]	62	700	0
MQ2101_G00997	CIC11C00000005144 [[Candida] intermedia]	48	272	2e-85
MQ2101_G00998	cysteine proteinase [Metschnikowia bicuspidata var. bicuspidata NRRL YB-4993] [Metschnikowia bicuspidata]	99	1391	0
MQ2101_G00999	CIC11C00000005915 [[Candida] intermedia]	52	447	3e-153
MQ2101_G01000	CIC11C00000004344 [[Candida] intermedia]	50	389	4e-127
MQ2101_G01001	CIC11C00000004139 [[Candida] intermedia]	63	648	0
MQ2101_G01002	DFP-domain-containing protein [Metschnikowia bicuspidata var. bicuspidata NRRL YB-4993] [Metschnikowia bicuspidata]	99	714	0
MQ2101_G01003	cyclin-like protein [Metschnikowia bicuspidata var. bicuspidata NRRL YB-4993] [Metschnikowia bicuspidata]	99	684	0
MQ2101_G01004	longevity assurance proteins LAG1/LAC1 [Metschnikowia bicuspidata var. bicuspidata NRRL YB-4993] [Metschnikowia bicuspidata]	99	713	0
MQ2101_G01005	vacuolar amino acid transporter 7 [[Candida] auris]	61	526	0
MQ2101_G01006	CIC11C00000005402 [[Candida] intermedia]	40	311	2e-99
MQ2101_G01007	CIC11C00000002941 [[Candida] intermedia]	97	148	2e-45
MQ2101_G01008	multidrug efflux transporter AcrB transmembrane domain-containing protein [Metschnikowia bicuspidata var. bicuspidata NRRL YB-4993] [Metschnikowia bicuspidata]	88	523	8e-166
MQ2101_G01009	CIC11C00000002545 [[Candida] intermedia]	77	529	0
MQ2101_G01010	glycoside hydrolase [Metschnikowia bicuspidata var. bicuspidata NRRL YB-4993] [Metschnikowia bicuspidata]	85	503	3e-172
MQ2101_G01011	WD40 repeat-like protein [Metschnikowia bicuspidata var. bicuspidata NRRL YB-4993] [Metschnikowia bicuspidata]	99	584	0
MQ2101_G01012	CIC11C00000004014 [[Candida] intermedia]	80	1796	0
MQ2101_G01013	CIC11C00000004442 [[Candida] intermedia]	67	303	6e-91
MQ2101_G01014	CIC11C00000005768 [[Candida] intermedia]	91	224	3e-75
MQ2101_G01015	CIC11C00000005359 [[Candida] intermedia]	67	671	0
MQ2101_G01016	CIC11C00000005453 [[Candida] intermedia]	39	291	1e-85
MQ2101_G01017	NAD(P)-binding protein [Metschnikowia bicuspidata var. bicuspidata NRRL YB-4993] [Metschnikowia bicuspidata]	99	699	0
MQ2101_G01018	Sec20-domain-containing protein, partial [Metschnikowia bicuspidata var. bicuspidata NRRL YB-4993] [Metschnikowia bicuspidata]	99	592	0
MQ2101_G01019	Endonuclease/exonuclease/phosphatase [Metschnikowia bicuspidata var. bicuspidata NRRL YB-4993] [Metschnikowia bicuspidata]	99	818	0
MQ2101_G01020	CIC11C00000001335 [[Candida] intermedia]	40	164	2e-47
MQ2101_G01021	CIC11C00000001285 [[Candida] intermedia]	68	161	6e-50
MQ2101_G01022	CIC11C00000004356 [[Candida] intermedia]	52	285	7e-94
MQ2101_G01023	Creatinase/aminopeptidase [Metschnikowia bicuspidata var. bicuspidata NRRL YB-4993] [Metschnikowia bicuspidata]	99	1456	0
MQ2101_G01024	cystathionine beta-l [Metschnikowia bicuspidata var. bicuspidata NRRL YB-4993] [Metschnikowia bicuspidata]	100	756	0
MQ2101_G01025	CIC11C00000005620 [[Candida] intermedia]	82	414	1e-146
MQ2101_G01026	ribosomal protein S17e [Metschnikowia bicuspidata var. bicuspidata NRRL YB-4993] [Metschnikowia bicuspidata]	100	276	3e-95
MQ2101_G01027	transcriptional adaptor 2 [Metschnikowia bicuspidata var. bicuspidata NRRL YB-4993] [Metschnikowia bicuspidata]	99	916	0
MQ2101_G01028	CIC11C00000002826 [[Candida] intermedia]	63	393	9e-137
MQ2101_G01029	CIC11C00000004270 [[Candida] intermedia]	67	561	0
MQ2101_G01030	multidrug resistance protein 7 [Metschnikowia bicuspidata var. bicuspidata NRRL YB-4993] [Metschnikowia bicuspidata]	100	646	0
MQ2101_G01031	FAD dependent oxidoreductase [Metschnikowia bicuspidata var. bicuspidata NRRL YB-4993] [Metschnikowia bicuspidata]	98	927	0
MQ2101_G01032	BIG1-domain-containing protein [Metschnikowia bicuspidata var. bicuspidata NRRL YB-4993] [Metschnikowia bicuspidata]	99	631	0
MQ2101_G01033	peptidase M18, aminopeptidase I [Metschnikowia bicuspidata var. bicuspidata NRRL YB-4993] [Metschnikowia bicuspidata]	99	957	0
MQ2101_G01034	CIC11C00000004941 [[Candida] intermedia]	51	274	7e-86
MQ2101_G01035	RIO1-domain-containing protein [Metschnikowia bicuspidata var. bicuspidata NRRL YB-4993] [Metschnikowia bicuspidata]	99	964	0
MQ2101_G01036	DUF1753-domain-containing protein [Metschnikowia bicuspidata var. bicuspidata NRRL YB-4993] [Metschnikowia bicuspidata]	99	374	1e-131
MQ2101_G01037	CIC11C00000002507 [[Candida] intermedia]	64	697	0
MQ2101_G01038	CIC11C00000003649 [[Candida] intermedia]	73	323	2e-111
MQ2101_G01039	Zn-dependent exopeptidase [Metschnikowia bicuspidata var. bicuspidata NRRL YB-4993] [Metschnikowia bicuspidata]	99	968	0
MQ2101_G01040	CIC11C00000003439 [[Candida] intermedia]	55	267	3e-88
MQ2101_G01041	CIC11C00000002965 [[Candida] intermedia]	57	398	1e-131
MQ2101_G01042	CIC11C00000000115 [[Candida] intermedia]	68	363	7e-126
MQ2101_G01043	ARM repeat-containing protein [Metschnikowia bicuspidata var. bicuspidata NRRL YB-4993] [Metschnikowia bicuspidata]	99	1129	0
MQ2101_G01044	Arginase/deacetylase [Metschnikowia bicuspidata var. bicuspidata NRRL YB-4993] [Metschnikowia bicuspidata]	99	613	0
MQ2101_G01045	glycoside hydrolase [Metschnikowia bicuspidata var. bicuspidata NRRL YB-4993] [Metschnikowia bicuspidata]	96	857	0
MQ2101_G01046	amidase [Metschnikowia bicuspidata var. bicuspidata NRRL YB-4993] [Metschnikowia bicuspidata]	99	1118	0
MQ2101_G01047	MFS general substrate transporter [Metschnikowia bicuspidata var. bicuspidata NRRL YB-4993] [Metschnikowia bicuspidata]	99	965	0
MQ2101_G01048	CIC11C00000002915 [[Candida] intermedia]	77	1366	0
MQ2101_G01049	Ran-binding-domain-containing protein [Metschnikowia bicuspidata var. bicuspidata NRRL YB-4993] [Metschnikowia bicuspidata]	99	858	0
MQ2101_G01050	CIC11C00000002787 [[Candida] intermedia]	39	272	8e-82
MQ2101_G01051	CIC11C00000003394 [[Candida] intermedia]	64	725	0
MQ2101_G01052	CIC11C00000001886 [[Candida] intermedia]	83	2695	0
MQ2101_G01053	bola-like protein [Metschnikowia bicuspidata var. bicuspidata NRRL YB-4993] [Metschnikowia bicuspidata]	100	233	8e-79
MQ2101_G01054	DUF788-domain-containing protein [Metschnikowia bicuspidata var. bicuspidata NRRL YB-4993] [Metschnikowia bicuspidata]	96	358	4e-126
MQ2101_G01055	Piso0_001220 [Millerozyma farinosa CBS 7064]	78	690	0
MQ2101_G01056	SPX-domain-containing protein [Metschnikowia bicuspidata var. bicuspidata NRRL YB-4993] [Metschnikowia bicuspidata]	96	1648	0
MQ2101_G01057	cysteine proteinase [Metschnikowia bicuspidata var. bicuspidata NRRL YB-4993] [Metschnikowia bicuspidata]	99	1427	0
MQ2101_G01058	5-formyltetrahydrofolate cyclo-ligase [Metschnikowia bicuspidata var. bicuspidata NRRL YB-4993] [Metschnikowia bicuspidata]	99	418	3e-149
MQ2101_G01059	SET domain-containing protein [Metschnikowia bicuspidata var. bicuspidata NRRL YB-4993] [Metschnikowia bicuspidata]	99	998	0
MQ2101_G01060	CIC11C00000004326 [[Candida] intermedia]	48	285	6e-94
MQ2101_G01061	CIC11C00000004188 [[Candida] intermedia]	55	221	2e-71
MQ2101_G01062	repressor of RNA polymerase III transcription MAF1 [Metschnikowia bicuspidata var. bicuspidata NRRL YB-4993] [Metschnikowia bicuspidata]	99	786	0
MQ2101_G01063	inorganic pyrophosphatase [Metschnikowia bicuspidata var. bicuspidata NRRL YB-4993] [Metschnikowia bicuspidata]	99	570	0
MQ2101_G01064	DNA topoisomerase IV, alpha subunit [Metschnikowia bicuspidata var. bicuspidata NRRL YB-4993] [Metschnikowia bicuspidata]	99	677	0
MQ2101_G01065	CIC11C00000005260 [[Candida] intermedia]	59	207	4e-66
MQ2101_G01066	DUF221-domain-containing protein [Metschnikowia bicuspidata var. bicuspidata NRRL YB-4993] [Metschnikowia bicuspidata]	99	1763	0
MQ2101_G01067	MFS general substrate transporter [Metschnikowia bicuspidata var. bicuspidata NRRL YB-4993] [Metschnikowia bicuspidata]	100	999	0
MQ2101_G01068	2-isopropylmalate synthase [Metschnikowia bicuspidata var. bicuspidata NRRL YB-4993] [Metschnikowia bicuspidata]	99	1083	0
MQ2101_G01069	DNase I-like protein [Metschnikowia bicuspidata var. bicuspidata NRRL YB-4993] [Metschnikowia bicuspidata]	99	1434	0
MQ2101_G01070	CIC11C00000003510 [[Candida] intermedia]	39	179	1e-53
MQ2101_G01071	CIC11C00000004848 [[Candida] intermedia]	33	278	9e-82
MQ2101_G01072	vacuolar ATP synthase subunit D [Metschnikowia bicuspidata var. bicuspidata NRRL YB-4993] [Metschnikowia bicuspidata]	99	643	0
MQ2101_G01073	succinate dehydrogenase [Metschnikowia bicuspidata var. bicuspidata NRRL YB-4993] [Metschnikowia bicuspidata]	99	1315	0
MQ2101_G01074	kinase-like protein, partial [Metschnikowia bicuspidata var. bicuspidata NRRL YB-4993] [Metschnikowia bicuspidata]	99	1214	0
MQ2101_G01075	CIC11C00000005046 [[Candida] intermedia]	61	300	2e-101
MQ2101_G01076	U6 snRNA-associated Sm-like protein LSm7 [Metschnikowia bicuspidata var. bicuspidata NRRL YB-4993] [Metschnikowia bicuspidata]	100	247	1e-83
MQ2101_G01077	Uracil phosphoribosyltransferase [Debaryomyces fabryi]	91	396	6e-140
MQ2101_G01078	Actin/actin-like protein [Metschnikowia bicuspidata var. bicuspidata NRRL YB-4993] [Metschnikowia bicuspidata]	99	879	0
MQ2101_G01079	CIC11C00000001754 [[Candida] intermedia]	72	228	4e-75
MQ2101_G01080	RNA polymerase Rpb6 [Metschnikowia bicuspidata var. bicuspidata NRRL YB-4993] [Metschnikowia bicuspidata]	100	317	7e-111
MQ2101_G01081	LuxS/MPP-like metallohydrolase [Metschnikowia bicuspidata var. bicuspidata NRRL YB-4993] [Metschnikowia bicuspidata]	97	699	0
MQ2101_G01082	PIG-U-domain-containing protein [Metschnikowia bicuspidata var. bicuspidata NRRL YB-4993] [Metschnikowia bicuspidata]	99	854	0
MQ2101_G01083	small nuclear ribonucleo protein SmF, partial [Metschnikowia bicuspidata var. bicuspidata NRRL YB-4993] [Metschnikowia bicuspidata]	73	133	3e-40
MQ2101_G01084	CIC11C00000001856 [[Candida] intermedia]	50	238	6e-76
MQ2101_G01085	AAA-domain-containing protein [Metschnikowia bicuspidata var. bicuspidata NRRL YB-4993] [Metschnikowia bicuspidata]	99	389	3e-132
MQ2101_G01086	MFS general substrate transporter [Metschnikowia bicuspidata var. bicuspidata NRRL YB-4993] [Metschnikowia bicuspidata]	92	1131	0
MQ2101_G01087	ribosomal protein S7 [Metschnikowia bicuspidata var. bicuspidata NRRL YB-4993] [Metschnikowia bicuspidata]	100	456	1e-163
MQ2101_G01088	CIC11C00000005525 [[Candida] intermedia]	68	234	1e-77
MQ2101_G01089	ribonuclease T2 [Metschnikowia bicuspidata var. bicuspidata NRRL YB-4993] [Metschnikowia bicuspidata]	99	721	0
MQ2101_G01090	CIC11C00000000360 [[Candida] intermedia]	45	384	2e-119
MQ2101_G01091	CIC11C00000004197 [[Candida] intermedia]	37	201	1e-54
MQ2101_G01092	CIC11C00000002621 [[Candida] intermedia]	83	856	0
MQ2101_G01093	DNase I-like protein, partial [Metschnikowia bicuspidata var. bicuspidata NRRL YB-4993] [Metschnikowia bicuspidata]	99	684	0
MQ2101_G01094	CoA-dependent acyltransferase [Metschnikowia bicuspidata var. bicuspidata NRRL YB-4993] [Metschnikowia bicuspidata]	99	1634	0
MQ2101_G01095	CIC11C00000003841 [[Candida] intermedia]	51	204	1e-60
MQ2101_G01096	CIC11C00000003688 [[Candida] intermedia]	46	499	6e-170
MQ2101_G01097	CIC11C00000004569 [[Candida] intermedia]	60	185	9e-53
MQ2101_G01098	MFS general substrate transporter [Metschnikowia bicuspidata var. bicuspidata NRRL YB-4993] [Metschnikowia bicuspidata]	99	907	0
MQ2101_G01099	CIC11C00000003848 [[Candida] intermedia]	54	816	0
MQ2101_G01100	CIC11C00000004906 [[Candida] intermedia]	43	559	0
MQ2101_G01101	CIC11C00000001669 [[Candida] intermedia]	64	232	2e-76
MQ2101_G01102	Pkinase-domain-containing protein [Metschnikowia bicuspidata var. bicuspidata NRRL YB-4993] [Metschnikowia bicuspidata]	99	435	3e-151
MQ2101_G01103	CIC11C00000003346 [[Candida] intermedia]	77	333	1e-115
MQ2101_G01104	GroES-like protein [Metschnikowia bicuspidata var. bicuspidata NRRL YB-4993] [Metschnikowia bicuspidata]	97	612	0
MQ2101_G01105	PLP-dependent transferase [Metschnikowia bicuspidata var. bicuspidata NRRL YB-4993] [Metschnikowia bicuspidata]	94	275	2e-88
MQ2101_G01106	Metallo-dependent phosphatase [Hyphopichia burtonii NRRL Y-1933]	90	758	0
MQ2101_G01107	DUF1742-domain-containing protein [Metschnikowia bicuspidata var. bicuspidata NRRL YB-4993] [Metschnikowia bicuspidata]	99	429	2e-153
MQ2101_G01108	P-loop containing nucleoside triphosphate hydrolase protein [Metschnikowia bicuspidata var. bicuspidata NRRL YB-4993] [Metschnikowia bicuspidata]	99	561	0
MQ2101_G01109	chorismate synthase [Metschnikowia bicuspidata var. bicuspidata NRRL YB-4993] [Metschnikowia bicuspidata]	99	776	0
MQ2101_G01110	CIC11C00000000628 [[Candida] intermedia]	48	526	9e-179
MQ2101_G01111	CIC11C00000001308 [[Candida] intermedia]	38	224	4e-61
MQ2101_G01112	CIC11C00000000340 [[Candida] intermedia]	57	243	3e-72
MQ2101_G01113	dihydrolipoamide succinyltransferase [Metschnikowia bicuspidata var. bicuspidata NRRL YB-4993] [Metschnikowia bicuspidata]	82	380	2e-130
MQ2101_G01114	CIC11C00000001029 [[Candida] intermedia]	75	55.8	4e-06
MQ2101_G01115	CIC11C00000001565 [[Candida] intermedia]	64	919	0
MQ2101_G01116	CIC11C00000002394 [[Candida] intermedia]	60	1125	0
MQ2101_G01117	eukaryotic translation initiation factor 6 [Metschnikowia bicuspidata var. bicuspidata NRRL YB-4993] [Metschnikowia bicuspidata]	100	496	6e-179
MQ2101_G01118	CIC11C00000005759 [[Candida] intermedia]	88	1570	0
MQ2101_G01120	ArfGap-domain-containing protein, partial [Metschnikowia bicuspidata var. bicuspidata NRRL YB-4993] [Metschnikowia bicuspidata]	99	651	0
MQ2101_G01121	CIC11C00000003318 [[Candida] intermedia]	29	137	4e-35
MQ2101_G01122	NAD(P)-binding protein [Metschnikowia bicuspidata var. bicuspidata NRRL YB-4993] [Metschnikowia bicuspidata]	93	649	0
MQ2101_G01123	long-chain fatty alcohol dehydrogenase [Metschnikowia bicuspidata var. bicuspidata NRRL YB-4993] [Metschnikowia bicuspidata]	99	1258	0
MQ2101_G01124	CIC11C00000001920 [[Candida] intermedia]	61	509	4e-179
MQ2101_G01125	CIC11C00000004716 [[Candida] intermedia]	67	840	0
MQ2101_G01126	CIC11C00000000579 [[Candida] intermedia]	63	934	0
MQ2101_G01127	patatin-domain-containing protein [Metschnikowia bicuspidata var. bicuspidata NRRL YB-4993] [Metschnikowia bicuspidata]	96	2801	0
MQ2101_G01128	CIC11C00000003614 [[Candida] intermedia]	58	246	1e-73
MQ2101_G01129	CIC11C00000001835 [[Candida] intermedia]	43	393	2e-122
MQ2101_G01130	CIC11C00000001215 [[Candida] intermedia]	40	226	6e-70
MQ2101_G01131	like-Sm ribonucleo protein [Metschnikowia bicuspidata var. bicuspidata NRRL YB-4993] [Metschnikowia bicuspidata]	100	176	3e-57
MQ2101_G01132	CIC11C00000000288 [[Candida] intermedia]	65	374	7e-129
MQ2101_G01133	CIC11C00000005345 [[Candida] intermedia]	55	141	4e-42
MQ2101_G01134	NAD(P)-binding protein, partial [Metschnikowia bicuspidata var. bicuspidata NRRL YB-4993] [Metschnikowia bicuspidata]	98	644	0
MQ2101_G01135	ribosomal protein L17 [Metschnikowia bicuspidata var. bicuspidata NRRL YB-4993] [Metschnikowia bicuspidata]	99	513	0
MQ2101_G01136	WH1-domain-containing protein [Metschnikowia bicuspidata var. bicuspidata NRRL YB-4993] [Metschnikowia bicuspidata]	100	457	3e-149
MQ2101_G01137	WH1-domain-containing protein [Metschnikowia bicuspidata var. bicuspidata NRRL YB-4993] [Metschnikowia bicuspidata]	97	784	0
MQ2101_G01138	S-formylglutathione hydrol [Metschnikowia bicuspidata var. bicuspidata NRRL YB-4993] [Metschnikowia bicuspidata]	99	598	0
MQ2101_G01139	CIC11C00000003222 [[Candida] intermedia]	66	889	0
MQ2101_G01140	CIC11C00000005004 [[Candida] intermedia]	58	347	1e-116
MQ2101_G01141	CIC11C00000002306 [[Candida] intermedia]	42	404	5e-126
MQ2101_G01142	translational machinery component [Metschnikowia bicuspidata var. bicuspidata NRRL YB-4993] [Metschnikowia bicuspidata]	99	353	8e-122
MQ2101_G01143	Pkinase-domain-containing protein [Metschnikowia bicuspidata var. bicuspidata NRRL YB-4993] [Metschnikowia bicuspidata]	89	666	0
MQ2101_G01144	WD40 repeat-like protein [Metschnikowia bicuspidata var. bicuspidata NRRL YB-4993] [Metschnikowia bicuspidata]	94	665	0
MQ2101_G01145	Pkinase-domain-containing protein, partial [Metschnikowia bicuspidata var. bicuspidata NRRL YB-4993] [Metschnikowia bicuspidata]	99	1053	0
MQ2101_G01146	Mg2+ transporter protein [Metschnikowia bicuspidata var. bicuspidata NRRL YB-4993] [Metschnikowia bicuspidata]	99	793	0
MQ2101_G01147	CIC11C00000002763 [[Candida] intermedia]	43	697	0
MQ2101_G01148	CIC11C00000001931 [[Candida] intermedia]	44	578	0
MQ2101_G01149	TRAPP I complex [Metschnikowia bicuspidata var. bicuspidata NRRL YB-4993] [Metschnikowia bicuspidata]	100	485	1e-174
MQ2101_G01150	acyl-CoA N-acyltransferase [Metschnikowia bicuspidata var. bicuspidata NRRL YB-4993] [Metschnikowia bicuspidata]	94	420	1e-149
MQ2101_G01151	Pre-rRNA-processing protein PNO1 [Metschnikowia bicuspidata var. bicuspidata NRRL YB-4993] [Metschnikowia bicuspidata]	99	525	0
MQ2101_G01152	Piso0_001050 [Millerozyma farinosa CBS 7064]	39	321	1e-100
MQ2101_G01153	CIC11C00000001450 [[Candida] intermedia]	41	124	3e-33
MQ2101_G01154	CIC11C00000001220 [[Candida] intermedia]	47	296	6e-85
MQ2101_G01155	TFIID-18kDa-domain-containing protein [Metschnikowia bicuspidata var. bicuspidata NRRL YB-4993] [Metschnikowia bicuspidata]	100	665	0
MQ2101_G01156	t-SNARE [Metschnikowia bicuspidata var. bicuspidata NRRL YB-4993] [Metschnikowia bicuspidata]	99	461	1e-165
MQ2101_G01157	DEHA2G04752p [Debaryomyces hansenii CBS767]	75	96.7	2e-24
MQ2101_G01158	60S ribosomal protein L44 [Metschnikowia bicuspidata var. bicuspidata NRRL YB-4993] [Metschnikowia bicuspidata]	100	162	2e-51
MQ2101_G01159	transmembrane protein [Metschnikowia bicuspidata var. bicuspidata NRRL YB-4993] [Metschnikowia bicuspidata]	98	280	7e-95
MQ2101_G01160	CIC11C00000002789 [[Candida] intermedia]	85	677	0
MQ2101_G01161	CIC11C00000001714 [[Candida] intermedia]	68	775	0
MQ2101_G01162	DEHA2F21626p [Debaryomyces hansenii CBS767]	32	219	1e-64
MQ2101_G01163	CIC11C00000000378 [[Candida] intermedia]	71	408	3e-143
MQ2101_G01164	ribosomal protein S30, partial [Metschnikowia bicuspidata var. bicuspidata NRRL YB-4993] [Metschnikowia bicuspidata]	100	100	2e-27
MQ2101_G01165	serine/threonine protein phosphatase [Scheffersomyces stipitis CBS 6054]	84	514	0
MQ2101_G01166	MFS general substrate transporter [Metschnikowia bicuspidata var. bicuspidata NRRL YB-4993] [Metschnikowia bicuspidata]	99	771	0
MQ2101_G01167	acid protease [Metschnikowia bicuspidata var. bicuspidata NRRL YB-4993] [Metschnikowia bicuspidata]	98	748	0
MQ2101_G01168	MCM-domain-containing protein [Metschnikowia bicuspidata var. bicuspidata NRRL YB-4993] [Metschnikowia bicuspidata]	100	1714	0
MQ2101_G01169	CIC11C00000003731 [[Candida] intermedia]	45	343	3e-113
MQ2101_G01170	ATP-dependent protease La [Metschnikowia bicuspidata var. bicuspidata NRRL YB-4993] [Metschnikowia bicuspidata]	99	1800	0
MQ2101_G01171	CIC11C00000003719 [[Candida] intermedia]	32	137	7e-35
MQ2101_G01172	CIC11C00000003744 [[Candida] intermedia]	41	144	1e-37
MQ2101_G01173	CIC11C00000003475 [[Candida] intermedia]	74	1056	0
MQ2101_G01174	histone-fold-containing protein [Metschnikowia bicuspidata var. bicuspidata NRRL YB-4993] [Metschnikowia bicuspidata]	98	545	0
MQ2101_G01175	CIC11C00000002054 [[Candida] intermedia]	54	452	2e-150
MQ2101_G01176	p53-like transcription factor, partial [Metschnikowia bicuspidata var. bicuspidata NRRL YB-4993] [Metschnikowia bicuspidata]	99	576	0
MQ2101_G01177	DUF699-domain-containing protein [Metschnikowia bicuspidata var. bicuspidata NRRL YB-4993] [Metschnikowia bicuspidata]	94	1920	0
MQ2101_G01178	P-loop containing nucleoside triphosphate hydrolase protein [Metschnikowia bicuspidata var. bicuspidata NRRL YB-4993] [Metschnikowia bicuspidata]	99	493	1e-177
MQ2101_G01179	CIC11C00000003328 [[Candida] intermedia]	84	358	2e-125
MQ2101_G01180	CIC11C00000001233 [[Candida] intermedia]	53	341	9e-113
MQ2101_G01181	Aminoacid dehydrogenase-like protein [Metschnikowia bicuspidata var. bicuspidata NRRL YB-4993] [Metschnikowia bicuspidata]	99	1319	0
MQ2101_G01182	alpha/beta-hydrolase [Metschnikowia bicuspidata var. bicuspidata NRRL YB-4993] [Metschnikowia bicuspidata]	99	848	0
MQ2101_G01183	adenylate kinase 1 [Metschnikowia bicuspidata var. bicuspidata NRRL YB-4993] [Metschnikowia bicuspidata]	99	509	0
MQ2101_G01184	CIC11C00000003570 [[Candida] intermedia]	56	576	0
MQ2101_G01185	mitochondrial carrier [Metschnikowia bicuspidata var. bicuspidata NRRL YB-4993] [Metschnikowia bicuspidata]	100	607	0
MQ2101_G01186	CIC11C00000001693 [[Candida] intermedia]	47	423	1e-141
MQ2101_G01187	CIC11C00000002431 [[Candida] intermedia]	26	117	5e-26
MQ2101_G01188	DEHA2F11792p [Debaryomyces hansenii CBS767]	46	132	8e-38
MQ2101_G01189	ubiquinol-cytochrome c r [Metschnikowia bicuspidata var. bicuspidata NRRL YB-4993] [Metschnikowia bicuspidata]	91	382	2e-134
MQ2101_G01190	CIC11C00000004050 [[Candida] intermedia]	64	1117	0
MQ2101_G01191	CIC11C00000001732 [[Candida] intermedia]	58	890	0
MQ2101_G01192	CIC11C00000003492 [[Candida] intermedia]	94	287	1e-98
MQ2101_G01193	L30e-like protein [Metschnikowia bicuspidata var. bicuspidata NRRL YB-4993] [Metschnikowia bicuspidata]	100	254	8e-87
MQ2101_G01194	CIC11C00000000060 [[Candida] intermedia]	40	856	0
MQ2101_G01195	CIC11C00000000113 [[Candida] intermedia]	69	1063	0
MQ2101_G01196	t-SNARE [Metschnikowia bicuspidata var. bicuspidata NRRL YB-4993] [Metschnikowia bicuspidata]	96	570	0
MQ2101_G01197	CIC11C00000002753 [[Candida] intermedia]	74	778	0
MQ2101_G01198	4-hydroxyphenylpyruvate dioxygenase [Metschnikowia bicuspidata var. bicuspidata NRRL YB-4993] [Metschnikowia bicuspidata]	99	993	0
MQ2101_G01199	SNF5-domain-containing protein [Metschnikowia bicuspidata var. bicuspidata NRRL YB-4993] [Metschnikowia bicuspidata]	98	1432	0
MQ2101_G01200	DUF221-domain-containing protein [Metschnikowia bicuspidata var. bicuspidata NRRL YB-4993] [Metschnikowia bicuspidata]	99	1739	0
MQ2101_G01201	inorganic pyrophosphatase [Metschnikowia bicuspidata var. bicuspidata NRRL YB-4993] [Metschnikowia bicuspidata]	98	676	0
MQ2101_G01202	CIC11C00000001599 [[Candida] intermedia]	50	1550	0
MQ2101_G01203	mevalonate kinase [Metschnikowia bicuspidata var. bicuspidata NRRL YB-4993] [Metschnikowia bicuspidata]	99	856	0
MQ2101_G01204	Tricarboxylate/iron carrier [Metschnikowia bicuspidata var. bicuspidata NRRL YB-4993] [Metschnikowia bicuspidata]	99	669	0
MQ2101_G01205	4'-phosphopantetheinyl transferase [Metschnikowia bicuspidata var. bicuspidata NRRL YB-4993] [Metschnikowia bicuspidata]	98	251	9e-86
MQ2101_G01206	GMP synthase [Metschnikowia bicuspidata var. bicuspidata NRRL YB-4993] [Metschnikowia bicuspidata]	99	1095	0
MQ2101_G01208	microtubule-associated protein YTM1 [Metschnikowia bicuspidata var. bicuspidata NRRL YB-4993] [Metschnikowia bicuspidata]	96	907	0
MQ2101_G01209	ARM repeat-containing protein [Metschnikowia bicuspidata var. bicuspidata NRRL YB-4993] [Metschnikowia bicuspidata]	85	192	6e-57
MQ2101_G01210	CIC11C00000001866 [[Candida] intermedia]	48	456	1e-155
MQ2101_G01211	protein prenylyltransferase [Metschnikowia bicuspidata var. bicuspidata NRRL YB-4993] [Metschnikowia bicuspidata]	99	545	0
MQ2101_G01212	CIC11C00000000775 [[Candida] intermedia]	37	185	4e-51
MQ2101_G01213	kinase-like protein [Metschnikowia bicuspidata var. bicuspidata NRRL YB-4993] [Metschnikowia bicuspidata]	99	393	7e-131
MQ2101_G01214	AB-hydrolase YheT [Metschnikowia bicuspidata var. bicuspidata NRRL YB-4993] [Metschnikowia bicuspidata]	99	942	0
MQ2101_G01215	GroES-like protein [Metschnikowia bicuspidata var. bicuspidata NRRL YB-4993] [Metschnikowia bicuspidata]	99	745	0
MQ2101_G01217	amidase [Metschnikowia bicuspidata var. bicuspidata NRRL YB-4993] [Metschnikowia bicuspidata]	99	896	0
MQ2101_G01218	CIC11C00000001191 [[Candida] intermedia]	41	467	4e-155
MQ2101_G01219	Zn-dependent exopeptidase [Metschnikowia bicuspidata var. bicuspidata NRRL YB-4993] [Metschnikowia bicuspidata]	98	1622	0
MQ2101_G01220	CIC11C00000001305 [[Candida] intermedia]	51	827	0
MQ2101_G01221	CIC11C00000005152 [[Candida] intermedia]	49	266	6e-85
MQ2101_G01222	AP endonuclease [Metschnikowia bicuspidata var. bicuspidata NRRL YB-4993] [Metschnikowia bicuspidata]	99	682	0
MQ2101_G01223	CIC11C00000003501 [[Candida] intermedia]	52	728	0
MQ2101_G01224	flap endonuclease 1 [Metschnikowia bicuspidata var. bicuspidata NRRL YB-4993] [Metschnikowia bicuspidata]	99	722	0
MQ2101_G01225	N-terminal nucleophile aminohydrolase [Metschnikowia bicuspidata var. bicuspidata NRRL YB-4993] [Metschnikowia bicuspidata]	99	470	3e-168
MQ2101_G01226	TOM13-domain-containing protein, partial [Candida tanzawaensis NRRL Y-17324]	68	99.8	1e-25
MQ2101_G01227	CIC11C00000003478 [[Candida] intermedia]	45	150	5e-44
MQ2101_G01228	phosphatidylinositol N-acetylglucosaminyltransferase [Metschnikowia bicuspidata var. bicuspidata NRRL YB-4993] [Metschnikowia bicuspidata]	99	564	0
MQ2101_G01229	CIC11C00000002564 [[Candida] intermedia]	25	72.8	4e-11
MQ2101_G01230	TFIID and SAGA subunit [Metschnikowia bicuspidata var. bicuspidata NRRL YB-4993] [Metschnikowia bicuspidata]	99	910	0
MQ2101_G01231	CIC11C00000000222 [[Candida] intermedia]	34	277	4e-84
MQ2101_G01232	CIC11C00000005639 [[Candida] intermedia]	51	241	2e-78
MQ2101_G01233	CIC11C00000004891 [[Candida] intermedia]	39	381	8e-122
MQ2101_G01234	LexA/Signal peptidase [Metschnikowia bicuspidata var. bicuspidata NRRL YB-4993] [Metschnikowia bicuspidata]	99	362	9e-128
MQ2101_G01235	CIC11C00000000199 [[Candida] intermedia]	52	300	5e-100
MQ2101_G01236	PHP domain-like protein [Metschnikowia bicuspidata var. bicuspidata NRRL YB-4993] [Metschnikowia bicuspidata]	98	640	0
MQ2101_G01237	CIC11C00000005833 [[Candida] intermedia]	41	209	8e-63
MQ2101_G01238	hypothetical protein METBIDRAFT_167073 [Metschnikowia bicuspidata var. bicuspidata NRRL YB-4993] [Metschnikowia bicuspidata]	0.98	206	2e-67
MQ2101_G01239	ferric reductase transmembrane component [Metschnikowia bicuspidata var. bicuspidata NRRL YB-4993] [Metschnikowia bicuspidata]	98	635	0
MQ2101_G01240	CIC11C00000001064 [[Candida] intermedia]	42	98.2	8e-24
MQ2101_G01241	OPT family small oligopeptide transporter [Candida albicans P75010]	55	858	0
MQ2101_G01242	OPT-domain-containing protein [Metschnikowia bicuspidata var. bicuspidata NRRL YB-4993] [Metschnikowia bicuspidata]	98	661	0
MQ2101_G01243	CIC11C00000000367 [[Candida] intermedia]	42	222	9e-57
MQ2101_G01244	Hydroxyisourate hydrolase [Metschnikowia bicuspidata var. bicuspidata NRRL YB-4993] [Metschnikowia bicuspidata]	100	310	3e-108
MQ2101_G01245	CIC11C00000003284 [[Candida] intermedia]	35	122	5e-30
MQ2101_G01246	CIC11C00000005216 [[Candida] intermedia]	69	547	0
MQ2101_G01247	WD40 repeat-like protein [Metschnikowia bicuspidata var. bicuspidata NRRL YB-4993] [Metschnikowia bicuspidata]	83	942	0
MQ2101_G01248	HECT-domain-containing protein [Metschnikowia bicuspidata var. bicuspidata NRRL YB-4993] [Metschnikowia bicuspidata]	99	1573	0
MQ2101_G01249	kinase-like protein [Metschnikowia bicuspidata var. bicuspidata NRRL YB-4993] [Metschnikowia bicuspidata]	99	895	0
MQ2101_G01250	L domain-like protein [Metschnikowia bicuspidata var. bicuspidata NRRL YB-4993] [Metschnikowia bicuspidata]	99	1199	0
MQ2101_G01251	respiratory growth induced protein 1 [Metschnikowia bicuspidata var. bicuspidata NRRL YB-4993] [Metschnikowia bicuspidata]	99	414	9e-148
MQ2101_G01252	Tim17-domain-containing protein [Metschnikowia bicuspidata var. bicuspidata NRRL YB-4993] [Metschnikowia bicuspidata]	100	374	3e-132
MQ2101_G01253	DEHA2D03916p [Debaryomyces hansenii CBS767]	73	1446	0
MQ2101_G01254	adenine aminohydrolase [Metschnikowia bicuspidata var. bicuspidata NRRL YB-4993] [Metschnikowia bicuspidata]	98	728	0
MQ2101_G01255	hypothetical protein METBIDRAFT_41378 [Metschnikowia bicuspidata var. bicuspidata NRRL YB-4993] [Metschnikowia bicuspidata]	0.99	327	1e-114
MQ2101_G01256	gamma-aminobutyric acid receptor associated protein [Metschnikowia bicuspidata var. bicuspidata NRRL YB-4993] [Metschnikowia bicuspidata]	99	244	6e-83
MQ2101_G01257	Glutamyl-tRNA amidotransferase B subunit [Metschnikowia bicuspidata var. bicuspidata NRRL YB-4993] [Metschnikowia bicuspidata]	99	1043	0
MQ2101_G01258	STE3-domain-containing protein [Metschnikowia bicuspidata var. bicuspidata NRRL YB-4993] [Metschnikowia bicuspidata]	100	560	0
MQ2101_G01259	ARM repeat-containing protein [Metschnikowia bicuspidata var. bicuspidata NRRL YB-4993] [Metschnikowia bicuspidata]	97	2167	0
MQ2101_G01260	DEAD-domain-containing protein [Metschnikowia bicuspidata var. bicuspidata NRRL YB-4993] [Metschnikowia bicuspidata]	87	684	0
MQ2101_G01261	P-loop containing nucleoside triphosphate hydrolase protein, partial [Metschnikowia bicuspidata var. bicuspidata NRRL YB-4993] [Metschnikowia bicuspidata]	98	480	1e-172
MQ2101_G01262	nucleoporin-domain-containing protein [Metschnikowia bicuspidata var. bicuspidata NRRL YB-4993] [Metschnikowia bicuspidata]	98	2389	0
MQ2101_G01263	CIC11C00000003635 [[Candida] intermedia]	46	335	5e-110
MQ2101_G01264	DEHA2G24046p [Debaryomyces hansenii CBS767]	67	261	2e-85
MQ2101_G01265	V-snare-domain-containing protein [Metschnikowia bicuspidata var. bicuspidata NRRL YB-4993] [Metschnikowia bicuspidata]	99	446	1e-159
MQ2101_G01266	CIC11C00000003518 [[Candida] intermedia]	58	339	6e-115
MQ2101_G01267	iron sulfur cluster assembly protein 1, mitochondrial, partial [Metschnikowia bicuspidata var. bicuspidata NRRL YB-4993] [Metschnikowia bicuspidata]	99	323	6e-113
MQ2101_G01268	RNI-like protein [Metschnikowia bicuspidata var. bicuspidata NRRL YB-4993] [Metschnikowia bicuspidata]	98	1617	0
MQ2101_G01269	CIC11C00000002531 [[Candida] intermedia]	91	536	0
MQ2101_G01270	amino acid transporter [Metschnikowia bicuspidata var. bicuspidata NRRL YB-4993] [Metschnikowia bicuspidata]	99	1145	0
MQ2101_G01271	PMT-domain-containing protein [Metschnikowia bicuspidata var. bicuspidata NRRL YB-4993] [Metschnikowia bicuspidata]	99	1562	0
MQ2101_G01272	CIC11C00000002400 [[Candida] intermedia]	62	257	3e-85
MQ2101_G01273	ARM repeat-containing protein [Metschnikowia bicuspidata var. bicuspidata NRRL YB-4993] [Metschnikowia bicuspidata]	99	1256	0
MQ2101_G01274	phosphoglycerate mutase-like protein [Metschnikowia bicuspidata var. bicuspidata NRRL YB-4993] [Metschnikowia bicuspidata]	99	640	0
MQ2101_G01275	CIC11C00000000344 [[Candida] intermedia]	39	200	5e-57
MQ2101_G01276	CIC11C00000004856 [[Candida] intermedia]	53	180	8e-56
MQ2101_G01277	CIC11C00000004515 [[Candida] intermedia]	48	399	7e-134
MQ2101_G01278	SPOC domain-like protein [Metschnikowia bicuspidata var. bicuspidata NRRL YB-4993] [Metschnikowia bicuspidata]	97	1420	0
MQ2101_G01279	Adaptor protein complex sigma subunit [Metschnikowia bicuspidata var. bicuspidata NRRL YB-4993] [Metschnikowia bicuspidata]	98	285	2e-98
MQ2101_G01280	thymidylate kinase [Metschnikowia bicuspidata var. bicuspidata NRRL YB-4993] [Metschnikowia bicuspidata]	99	424	3e-151
MQ2101_G01281	CIC11C00000003055 [[Candida] intermedia]	45	471	5e-151
MQ2101_G01282	CIC11C00000003699 [[Candida] intermedia]	56	250	1e-82
MQ2101_G01283	CIC11C00000002470 [[Candida] intermedia]	63	784	0
MQ2101_G01284	eukaryotic translation initiation factor 4E [Metschnikowia bicuspidata var. bicuspidata NRRL YB-4993] [Metschnikowia bicuspidata]	86	357	3e-123
MQ2101_G01285	alpha/beta-hydrolase [Metschnikowia bicuspidata var. bicuspidata NRRL YB-4993] [Metschnikowia bicuspidata]	99	608	0
MQ2101_G01286	CIC11C00000005718 [[Candida] intermedia]	46	1039	0
MQ2101_G01287	GINS complex, Sld5 component [Metschnikowia bicuspidata var. bicuspidata NRRL YB-4993] [Metschnikowia bicuspidata]	100	473	3e-169
MQ2101_G01288	CIC11C00000004910 [[Candida] intermedia]	41	420	3e-138
MQ2101_G01289	CIC11C00000000198 [[Candida] intermedia]	51	477	3e-162
MQ2101_G01290	CIC11C00000001137 [[Candida] intermedia]	48	197	1e-60
MQ2101_G01291	epsilon subunit of F1F0-ATP synthase N-terminal domain-containing protein [Metschnikowia bicuspidata var. bicuspidata NRRL YB-4993] [Metschnikowia bicuspidata]	99	318	3e-111
MQ2101_G01292	mitochondrial 54s ribosomal protein 25 [[Candida] auris]	74	248	1e-83
MQ2101_G01293	CIC11C00000002986 [[Candida] intermedia]	84	201	3e-66
MQ2101_G01294	Dfm1 protein [Candida orthopsilosis Co 90-125]	38	220	4e-67
MQ2101_G01295	CIC11C00000005339 [[Candida] intermedia]	67	1228	0
MQ2101_G01296	glycoside hydrolase [Metschnikowia bicuspidata var. bicuspidata NRRL YB-4993] [Metschnikowia bicuspidata]	94	1088	0
MQ2101_G01297	DNA-directed RNA polymerase II largest subunit [Metschnikowia bicuspidata var. bicuspidata NRRL YB-4993] [Metschnikowia bicuspidata]	99	3183	0
MQ2101_G01298	CRCB-domain-containing protein [Metschnikowia bicuspidata var. bicuspidata NRRL YB-4993] [Metschnikowia bicuspidata]	95	699	0
MQ2101_G01299	P-loop containing nucleoside triphosphate hydrolase protein [Metschnikowia bicuspidata var. bicuspidata NRRL YB-4993] [Metschnikowia bicuspidata]	76	360	2e-120
MQ2101_G01300	Vps52-domain-containing protein [Metschnikowia bicuspidata var. bicuspidata NRRL YB-4993] [Metschnikowia bicuspidata]	94	1123	0
MQ2101_G01301	P-loop containing nucleoside triphosphate hydrolase protein, partial [Metschnikowia bicuspidata var. bicuspidata NRRL YB-4993] [Metschnikowia bicuspidata]	98	1303	0
MQ2101_G01302	DUF618-domain-containing protein, partial [Metschnikowia bicuspidata var. bicuspidata NRRL YB-4993] [Metschnikowia bicuspidata]	81	681	0
MQ2101_G01303	CIC11C00000000838 [[Candida] intermedia]	46	209	1e-62
MQ2101_G01304	CIC11C00000006021 [[Candida] intermedia]	54	150	8e-45
MQ2101_G01305	CIC11C00000000774 [[Candida] intermedia]	79	214	7e-71
MQ2101_G01306	WD40 repeat-like protein [Metschnikowia bicuspidata var. bicuspidata NRRL YB-4993] [Metschnikowia bicuspidata]	92	1132	0
MQ2101_G01307	Diphosphomevalonate decarboxylase [Metschnikowia bicuspidata var. bicuspidata NRRL YB-4993] [Metschnikowia bicuspidata]	98	772	0
MQ2101_G01308	CIC11C00000000021 [[Candida] intermedia]	70	126	1e-34
MQ2101_G01309	CIC11C00000004832 [[Candida] intermedia]	52	157	3e-44
MQ2101_G01310	CIC11C00000002569 [[Candida] intermedia]	46	209	1e-62
MQ2101_G01311	T-complex protein 1 [Metschnikowia bicuspidata var. bicuspidata NRRL YB-4993] [Metschnikowia bicuspidata]	99	1117	0
MQ2101_G01312	CIC11C00000002336 [[Candida] intermedia]	58	308	3e-104
MQ2101_G01313	CIC11C00000001470 [[Candida] intermedia]	59	949	0
MQ2101_G01314	pH-response regulator protein palF/RIM8 [Candida albicans P87]	42	438	6e-145
MQ2101_G01315	RNA-binding domain-containing protein, partial [Metschnikowia bicuspidata var. bicuspidata NRRL YB-4993] [Metschnikowia bicuspidata]	99	352	6e-122
MQ2101_G01316	2-isopropylmalate synthase [Metschnikowia bicuspidata var. bicuspidata NRRL YB-4993] [Metschnikowia bicuspidata]	91	1103	0
MQ2101_G01317	ribosomal protein L13 [Metschnikowia bicuspidata var. bicuspidata NRRL YB-4993] [Metschnikowia bicuspidata]	87	342	7e-120
MQ2101_G01318	ALDH-like protein [Metschnikowia bicuspidata var. bicuspidata NRRL YB-4993] [Metschnikowia bicuspidata]	98	956	0
MQ2101_G01319	alpha/beta-hydrolase [Metschnikowia bicuspidata var. bicuspidata NRRL YB-4993] [Metschnikowia bicuspidata]	99	649	0
MQ2101_G01320	ubiquinone biosynthesis hydrox [Metschnikowia bicuspidata var. bicuspidata NRRL YB-4993] [Metschnikowia bicuspidata]	99	973	0
MQ2101_G01321	CIC11C00000003122 [[Candida] intermedia]	61	311	2e-105
MQ2101_G01322	ATP-dependent metallopeptidase Hfl [Metschnikowia bicuspidata var. bicuspidata NRRL YB-4993] [Metschnikowia bicuspidata]	97	1901	0
MQ2101_G01323	CIC11C00000004956 [[Candida] intermedia]	64	498	6e-173
MQ2101_G01324	CIC11C00000000408 [[Candida] intermedia]	60	489	2e-165
MQ2101_G01325	OPT-domain-containing protein [Metschnikowia bicuspidata var. bicuspidata NRRL YB-4993] [Metschnikowia bicuspidata]	99	1624	0
MQ2101_G01326	mitochondrial nuclease [[Candida] auris]	72	487	1e-172
MQ2101_G01327	beta subunit of fatty acid synthase [Metschnikowia bicuspidata var. bicuspidata NRRL YB-4993] [Metschnikowia bicuspidata]	99	4255	0
MQ2101_G01328	CIC11C00000004626 [[Candida] intermedia]	77	1749	0
MQ2101_G01329	CIC11C00000004061 [[Candida] intermedia]	56	1088	0
MQ2101_G01330	BRE1-domain-containing protein [Metschnikowia bicuspidata var. bicuspidata NRRL YB-4993] [Metschnikowia bicuspidata]	99	1338	0
MQ2101_G01331	Bromodomain-containing protein [Metschnikowia bicuspidata var. bicuspidata NRRL YB-4993] [Metschnikowia bicuspidata]	94	1279	0
MQ2101_G01332	dihydrouridine synthase [Metschnikowia bicuspidata var. bicuspidata NRRL YB-4993] [Metschnikowia bicuspidata]	99	711	0
MQ2101_G01333	CIC11C00000004506 [[Candida] intermedia]	58	1158	0
MQ2101_G01334	CIC11C00000000704 [[Candida] intermedia]	56	140	1e-39
MQ2101_G01335	CIC11C00000000978 [[Candida] intermedia]	65	141	1e-42
MQ2101_G01336	CIC11C00000001569 [[Candida] intermedia]	45	1126	0
MQ2101_G01337	CIC11C00000001343 [[Candida] intermedia]	36	132	2e-33
MQ2101_G01338	DnaJ-domain-containing protein [Metschnikowia bicuspidata var. bicuspidata NRRL YB-4993] [Metschnikowia bicuspidata]	100	957	0
MQ2101_G01339	CIC11C00000003041 [[Candida] intermedia]	44	88.6	3e-22
MQ2101_G01340	CIC11C00000005655 [[Candida] intermedia]	45	542	0
MQ2101_G01341	Allantoicase [Metschnikowia bicuspidata var. bicuspidata NRRL YB-4993] [Metschnikowia bicuspidata]	99	688	0
MQ2101_G01342	CIC11C00000004846 [[Candida] intermedia]	52	333	1e-111
MQ2101_G01343	CIC11C00000004661 [[Candida] intermedia]	47	96.3	1e-24
MQ2101_G01344	CIC11C00000004132 [[Candida] intermedia]	60	192	2e-61
MQ2101_G01345	major facilitator superfamily MFS-1 [Metschnikowia bicuspidata var. bicuspidata NRRL YB-4993] [Metschnikowia bicuspidata]	99	966	0
MQ2101_G01346	CIC11C00000002460 [[Candida] intermedia]	56	494	5e-172
MQ2101_G01347	ferredoxin [Metschnikowia bicuspidata var. bicuspidata NRRL YB-4993] [Metschnikowia bicuspidata]	99	189	7e-54
MQ2101_G01348	V-snare-domain-containing protein [Metschnikowia bicuspidata var. bicuspidata NRRL YB-4993] [Metschnikowia bicuspidata]	99	436	1e-155
MQ2101_G01349	Six-hairpin glycosidase [Metschnikowia bicuspidata var. bicuspidata NRRL YB-4993] [Metschnikowia bicuspidata]	97	2137	0
MQ2101_G01350	NAD(P)-binding protein [Metschnikowia bicuspidata var. bicuspidata NRRL YB-4993] [Metschnikowia bicuspidata]	99	583	0
MQ2101_G01351	CIC11C00000005818 [[Candida] intermedia]	81	123	3e-35
MQ2101_G01353	glutamine synthetase [Metschnikowia bicuspidata var. bicuspidata NRRL YB-4993] [Metschnikowia bicuspidata]	99	775	0
MQ2101_G01354	DUF1776-domain-containing protein [Metschnikowia bicuspidata var. bicuspidata NRRL YB-4993] [Metschnikowia bicuspidata]	99	818	0
MQ2101_G01355	ICE2-domain-containing protein, partial [Metschnikowia bicuspidata var. bicuspidata NRRL YB-4993] [Metschnikowia bicuspidata]	99	922	0
MQ2101_G01356	U3 small nucleolar RNA-associated protein 25 [Metschnikowia bicuspidata var. bicuspidata NRRL YB-4993] [Metschnikowia bicuspidata]	99	1456	0
MQ2101_G01357	DNA repair protein rad10 [Metschnikowia bicuspidata var. bicuspidata NRRL YB-4993] [Metschnikowia bicuspidata]	94	475	5e-168
MQ2101_G01358	Prefoldin alpha subunit [Metschnikowia bicuspidata var. bicuspidata NRRL YB-4993] [Metschnikowia bicuspidata]	99	300	4e-104
MQ2101_G01359	CIC11C00000002202 [[Candida] intermedia]	46	187	6e-57
MQ2101_G01360	CIC11C00000000970 [[Candida] intermedia]	74	114	3e-33
MQ2101_G01361	CIC11C00000005662 [[Candida] intermedia]	59	758	0
MQ2101_G01362	amino acid transporter [Metschnikowia bicuspidata var. bicuspidata NRRL YB-4993] [Metschnikowia bicuspidata]	99	1160	0
MQ2101_G01363	60S ribosomal protein L7 [Metschnikowia bicuspidata var. bicuspidata NRRL YB-4993] [Metschnikowia bicuspidata]	100	431	1e-153
MQ2101_G01364	PLU-1-domain-containing protein, partial [Metschnikowia bicuspidata var. bicuspidata NRRL YB-4993] [Metschnikowia bicuspidata]	90	2341	0
MQ2101_G01365	GPI-anchored adhesin-like protein of the cell wall, role in cell wall integrity [Candida albicans P76055]	48	105	6e-28
MQ2101_G01366	CIC11C00000001400 [[Candida] intermedia]	50	677	0
MQ2101_G01367	DUF1771-domain-containing protein [Metschnikowia bicuspidata var. bicuspidata NRRL YB-4993] [Metschnikowia bicuspidata]	79	362	8e-127
MQ2101_G01368	ras-domain-containing protein [Metschnikowia bicuspidata var. bicuspidata NRRL YB-4993] [Metschnikowia bicuspidata]	97	298	1e-102
MQ2101_G01369	Aldo/keto reductase [Metschnikowia bicuspidata var. bicuspidata NRRL YB-4993] [Metschnikowia bicuspidata]	99	647	0
MQ2101_G01370	CIC11C00000002965 [[Candida] intermedia]	63	498	1e-173
MQ2101_G01371	CIC11C00000004641 [[Candida] intermedia]	50	302	1e-97
MQ2101_G01372	farnesyl-diphosphate farnesyltransferase [Metschnikowia bicuspidata var. bicuspidata NRRL YB-4993] [Metschnikowia bicuspidata]	99	912	0
MQ2101_G01373	CIC11C00000002159 [[Candida] intermedia]	87	587	0
MQ2101_G01374	MFS general substrate transporter [Metschnikowia bicuspidata var. bicuspidata NRRL YB-4993] [Metschnikowia bicuspidata]	96	1131	0
MQ2101_G01375	hypothetical protein METBIDRAFT_229614 [Metschnikowia bicuspidata var. bicuspidata NRRL YB-4993] [Metschnikowia bicuspidata]	0.92	491	6e-161
MQ2101_G01376	RNA-binding domain-containing protein [Metschnikowia bicuspidata var. bicuspidata NRRL YB-4993] [Metschnikowia bicuspidata]	98	317	8e-110
MQ2101_G01377	CIC11C00000005849 [[Candida] intermedia]	63	162	4e-50
MQ2101_G01378	component of small subunit processosome [Metschnikowia bicuspidata var. bicuspidata NRRL YB-4993] [Metschnikowia bicuspidata]	99	1047	0
MQ2101_G01379	III, C31 subunit of DNA-directed RNA polymerase [Metschnikowia bicuspidata var. bicuspidata NRRL YB-4993] [Metschnikowia bicuspidata]	76	249	5e-82
MQ2101_G01380	GroES-like protein [Metschnikowia bicuspidata var. bicuspidata NRRL YB-4993] [Metschnikowia bicuspidata]	89	614	0
MQ2101_G01381	DEHA2E09614p [Debaryomyces hansenii CBS767]	44	377	4e-123
MQ2101_G01382	CIC11C00000002526 [[Candida] intermedia]	62	244	5e-81
MQ2101_G01383	CIC11C00000000204 [[Candida] intermedia]	53	644	0
MQ2101_G01384	Fe-S cluster assembly protein DRE2 [Metschnikowia bicuspidata var. bicuspidata NRRL YB-4993] [Metschnikowia bicuspidata]	98	657	0
MQ2101_G01385	CIC11C00000000133 [[Candida] intermedia]	47	256	7e-83
MQ2101_G01386	NADH dehydrogenase, alpha subcomplex, subunit 8 [Metschnikowia bicuspidata var. bicuspidata NRRL YB-4993] [Metschnikowia bicuspidata]	99	363	2e-128
MQ2101_G01387	CIC11C00000002694 [[Candida] intermedia]	52	499	4e-170
MQ2101_G01388	CIC11C00000003521 [[Candida] intermedia]	44	209	1e-65
MQ2101_G01389	CIC11C00000003886 [[Candida] intermedia]	60	1246	0
MQ2101_G01390	Pantoate-beta-alanine ligase [Metschnikowia bicuspidata var. bicuspidata NRRL YB-4993] [Metschnikowia bicuspidata]	99	632	0
MQ2101_G01391	Srp40 chaperone of small nucleolar ribonucleoprotein particles [Candida orthopsilosis Co 90-125]	79	162	1e-46
MQ2101_G01392	translation elongation factor EFTu/EF1A, partial [Metschnikowia bicuspidata var. bicuspidata NRRL YB-4993] [Metschnikowia bicuspidata]	79	161	1e-50
MQ2101_G01393	CIC11C00000003530 [[Candida] intermedia]	81	1360	0
MQ2101_G01394	CIC11C00000004554 [[Candida] intermedia]	49	213	2e-67
MQ2101_G01395	hypothetical protein METBIDRAFT_11708 [Metschnikowia bicuspidata var. bicuspidata NRRL YB-4993] [Metschnikowia bicuspidata]	0.99	773	0
MQ2101_G01396	CIC11C00000004398 [[Candida] intermedia]	56	184	8e-58
MQ2101_G01397	CIC11C00000001039 [[Candida] intermedia]	42	312	2e-100
MQ2101_G01398	ubiquitin carrier protein [Metschnikowia bicuspidata var. bicuspidata NRRL YB-4993] [Metschnikowia bicuspidata]	99	460	3e-165
MQ2101_G01399	Not1-domain-containing protein [Metschnikowia bicuspidata var. bicuspidata NRRL YB-4993] [Metschnikowia bicuspidata]	88	1749	0
MQ2101_G01400	kinase-like protein [Metschnikowia bicuspidata var. bicuspidata NRRL YB-4993] [Metschnikowia bicuspidata]	81	477	2e-165
MQ2101_G01401	SAICAR synthetase [Metschnikowia bicuspidata var. bicuspidata NRRL YB-4993] [Metschnikowia bicuspidata]	99	625	0
MQ2101_G01402	NAD(P)-binding protein [Metschnikowia bicuspidata var. bicuspidata NRRL YB-4993] [Metschnikowia bicuspidata]	99	712	0
MQ2101_G01403	adenylylsulfate kinase [Metschnikowia bicuspidata var. bicuspidata NRRL YB-4993] [Metschnikowia bicuspidata]	100	413	3e-147
MQ2101_G01404	Snf7-domain-containing protein [Metschnikowia bicuspidata var. bicuspidata NRRL YB-4993] [Metschnikowia bicuspidata]	99	444	8e-159
MQ2101_G01405	cell surface ferroxidase [Metschnikowia bicuspidata var. bicuspidata NRRL YB-4993] [Metschnikowia bicuspidata]	99	1291	0
MQ2101_G01406	CIC11C00000005334 [[Candida] intermedia]	53	712	0
MQ2101_G01407	CIC11C00000005334 [[Candida] intermedia]	43	134	6e-34
MQ2101_G01408	CIC11C00000004370 [[Candida] intermedia]	49	215	4e-65
MQ2101_G01409	CIC11C00000002052 [[Candida] intermedia]	58	664	0
MQ2101_G01410	CIC11C00000000914 [[Candida] intermedia]	46	478	5e-152
MQ2101_G01411	CIC11C00000002712 [[Candida] intermedia]	73	333	7e-115
MQ2101_G01412	CIC11C00000000996 [[Candida] intermedia]	51	296	9e-99
MQ2101_G01413	Rh-like protein/ammonium transporter [Metschnikowia bicuspidata var. bicuspidata NRRL YB-4993] [Metschnikowia bicuspidata]	99	983	0
MQ2101_G01414	DEHA2C13398p [Debaryomyces hansenii CBS767]	41	121	2e-32
MQ2101_G01415	DEHA2C13376p [Debaryomyces hansenii CBS767]	76	379	6e-129
MQ2101_G01416	alpha-ketoacid dehydrogenase kinase [Metschnikowia bicuspidata var. bicuspidata NRRL YB-4993] [Metschnikowia bicuspidata]	99	1022	0
MQ2101_G01417	CIC11C00000003799 [[Candida] intermedia]	64	261	2e-81
MQ2101_G01418	ARM repeat-containing protein [Metschnikowia bicuspidata var. bicuspidata NRRL YB-4993] [Metschnikowia bicuspidata]	99	210	3e-61
MQ2101_G01419	calcium-transporting P [Metschnikowia bicuspidata var. bicuspidata NRRL YB-4993] [Metschnikowia bicuspidata]	99	1906	0
MQ2101_G01420	CIC11C00000001726 [[Candida] intermedia]	49	106	2e-26
MQ2101_G01421	AAA-domain-containing protein [Metschnikowia bicuspidata var. bicuspidata NRRL YB-4993] [Metschnikowia bicuspidata]	99	360	1e-116
MQ2101_G01422	CIC11C00000001155 [[Candida] intermedia]	47	112	5e-31
MQ2101_G01423	WD40 repeat-like protein [Metschnikowia bicuspidata var. bicuspidata NRRL YB-4993] [Metschnikowia bicuspidata]	99	633	0
MQ2101_G01424	IF-2B-domain-containing protein [Candida tanzawaensis NRRL Y-17324]	83	285	1e-95
MQ2101_G01425	PLP-dependent transferase [Metschnikowia bicuspidata var. bicuspidata NRRL YB-4993] [Metschnikowia bicuspidata]	99	411	2e-139
MQ2101_G01426	CIC11C00000005479 [[Candida] intermedia]	37	184	2e-53
MQ2101_G01427	electron transfer flavo protein, alpha subunit [Metschnikowia bicuspidata var. bicuspidata NRRL YB-4993] [Metschnikowia bicuspidata]	99	450	1e-159
MQ2101_G01428	hypothetical protein METBIDRAFT_78253 [Metschnikowia bicuspidata var. bicuspidata NRRL YB-4993] [Metschnikowia bicuspidata]	1	67.8	2e-13
MQ2101_G01429	Pkinase-domain-containing protein [Metschnikowia bicuspidata var. bicuspidata NRRL YB-4993] [Metschnikowia bicuspidata]	99	544	0
MQ2101_G01430	Xpo1-domain-containing protein [Metschnikowia bicuspidata var. bicuspidata NRRL YB-4993] [Metschnikowia bicuspidata]	99	974	0
MQ2101_G01431	WD40 repeat-like protein [Metschnikowia bicuspidata var. bicuspidata NRRL YB-4993] [Metschnikowia bicuspidata]	99	444	1e-153
MQ2101_G01432	CIC11C00000001596 [[Candida] intermedia]	65	939	0
MQ2101_G01433	CIC11C00000000382 [[Candida] intermedia]	46	183	4e-51
MQ2101_G01434	P-loop containing nucleoside triphosphate hydrolase protein [Metschnikowia bicuspidata var. bicuspidata NRRL YB-4993] [Metschnikowia bicuspidata]	78	517	0
MQ2101_G01435	CIC11C00000004570 [[Candida] intermedia]	61	785	0
MQ2101_G01436	PAP2-domain-containing protein [Metschnikowia bicuspidata var. bicuspidata NRRL YB-4993] [Metschnikowia bicuspidata]	99	565	0
MQ2101_G01437	kinase-like protein [Metschnikowia bicuspidata var. bicuspidata NRRL YB-4993] [Metschnikowia bicuspidata]	91	1100	0
MQ2101_G01438	Serine/threonine-protein kinase [Metschnikowia bicuspidata var. bicuspidata NRRL YB-4993] [Metschnikowia bicuspidata]	90	1844	0
MQ2101_G01439	DNA repair exonuclease [Metschnikowia bicuspidata var. bicuspidata NRRL YB-4993] [Metschnikowia bicuspidata]	91	1222	0
MQ2101_G01440	F1F0-ATPase complex assembly protein [Metschnikowia bicuspidata var. bicuspidata NRRL YB-4993] [Metschnikowia bicuspidata]	99	598	0
MQ2101_G01441	zf-DNL-domain-containing protein, partial [Metschnikowia bicuspidata var. bicuspidata NRRL YB-4993] [Metschnikowia bicuspidata]	98	223	3e-74
MQ2101_G01442	HAD-superfamily phosphatase [Metschnikowia bicuspidata var. bicuspidata NRRL YB-4993] [Metschnikowia bicuspidata]	99	427	1e-152
MQ2101_G01443	CIC11C00000004790 [[Candida] intermedia]	85	3462	0
MQ2101_G01444	DEHA2F15686p [Debaryomyces hansenii CBS767]	35	120	2e-31
MQ2101_G01445	acyltransferase-domain-containing protein [Metschnikowia bicuspidata var. bicuspidata NRRL YB-4993] [Metschnikowia bicuspidata]	99	751	0
MQ2101_G01446	A Q resistance multidrug resistance transporter [Metschnikowia bicuspidata var. bicuspidata NRRL YB-4993] [Metschnikowia bicuspidata]	99	1065	0
MQ2101_G01447	CIC11C00000001798 [[Candida] intermedia]	59	878	0
MQ2101_G01448	WD40 repeat-like protein [Metschnikowia bicuspidata var. bicuspidata NRRL YB-4993] [Metschnikowia bicuspidata]	99	1120	0
MQ2101_G01449	Piso0_003700 [Millerozyma farinosa CBS 7064]	43	100	2e-23
MQ2101_G01450	transcription factor Tfb4 [Metschnikowia bicuspidata var. bicuspidata NRRL YB-4993] [Metschnikowia bicuspidata]	99	809	0
MQ2101_G01451	cytosine deaminase [Metschnikowia bicuspidata var. bicuspidata NRRL YB-4993] [Metschnikowia bicuspidata]	100	310	2e-108
MQ2101_G01452	CIC11C00000005884 [[Candida] intermedia]	56	859	0
MQ2101_G01453	CIC11C00000000035 [[Candida] intermedia]	85	649	0
MQ2101_G01454	CIC11C00000005481 [[Candida] intermedia]	54	298	1e-99
MQ2101_G01455	CIC11C00000000116 [[Candida] intermedia]	36	162	7e-42
MQ2101_G01456	DUF185-domain-containing protein [Metschnikowia bicuspidata var. bicuspidata NRRL YB-4993] [Metschnikowia bicuspidata]	98	1268	0
MQ2101_G01457	CIC11C00000000934 [[Candida] intermedia]	63	1529	0
MQ2101_G01458	CIC11C00000004635 [[Candida] intermedia]	53	359	1e-122
MQ2101_G01459	CIC11C00000004261 [[Candida] intermedia]	45	543	0
MQ2101_G01460	CIC11C00000005293 [[Candida] intermedia]	50	387	2e-128
MQ2101_G01461	translation initiation factor eIF-5A [Metschnikowia bicuspidata var. bicuspidata NRRL YB-4993] [Metschnikowia bicuspidata]	99	226	9e-76
MQ2101_G01462	CIC11C00000003521 [[Candida] intermedia]	44	400	2e-131
MQ2101_G01463	CIC11C00000001872 [[Candida] intermedia]	58	362	3e-122
MQ2101_G01464	CIC11C00000004991 [[Candida] intermedia]	55	177	3e-50
MQ2101_G01465	CIC11C00000003683 [[Candida] intermedia]	66	633	0
MQ2101_G01466	nuclear envelope [Metschnikowia bicuspidata var. bicuspidata NRRL YB-4993] [Metschnikowia bicuspidata]	99	620	0
MQ2101_G01468	BING4CT-domain-containing protein [Metschnikowia bicuspidata var. bicuspidata NRRL YB-4993] [Metschnikowia bicuspidata]	98	967	0
MQ2101_G01469	Dihydroorotate oxidase [Metschnikowia bicuspidata var. bicuspidata NRRL YB-4993] [Metschnikowia bicuspidata]	99	855	0
MQ2101_G01470	CIC11C00000004239 [[Candida] intermedia]	34	152	5e-42
MQ2101_G01471	Piso0_002960 [Millerozyma farinosa CBS 7064]	63	67	3e-14
MQ2101_G01472	GET complex, subunit GET2 [Metschnikowia bicuspidata var. bicuspidata NRRL YB-4993] [Metschnikowia bicuspidata]	92	574	0
MQ2101_G01473	SURF1-domain-containing protein [Metschnikowia bicuspidata var. bicuspidata NRRL YB-4993] [Metschnikowia bicuspidata]	99	702	0
MQ2101_G01474	CIC11C00000001957 [[Candida] intermedia]	58	626	0
MQ2101_G01475	ubiquitin-conjugating enzyme [Metschnikowia bicuspidata var. bicuspidata NRRL YB-4993] [Metschnikowia bicuspidata]	99	276	1e-94
MQ2101_G01476	CIC11C00000005171 [[Candida] intermedia]	61	1237	0
MQ2101_G01477	CIC11C00000005855 [[Candida] intermedia]	44	1117	0
MQ2101_G01478	CIC11C00000001786 [[Candida] intermedia]	59	144	1e-43
MQ2101_G01479	CIC11C00000001056 [[Candida] intermedia]	21	76.3	1e-11
MQ2101_G01480	CIC11C00000005755 [[Candida] intermedia]	76	694	0
MQ2101_G01481	CIC11C00000003077 [[Candida] intermedia]	42	471	2e-155
MQ2101_G01482	DUF382-domain-containing protein, partial [Metschnikowia bicuspidata var. bicuspidata NRRL YB-4993] [Metschnikowia bicuspidata]	100	451	1e-154
MQ2101_G01483	CIC11C00000004905 [[Candida] intermedia]	41	481	3e-158
MQ2101_G01484	NADH dehydrogenase 78K chain precursor, 5-prime end [Metschnikowia bicuspidata var. bicuspidata NRRL YB-4993] [Metschnikowia bicuspidata]	99	1434	0
MQ2101_G01485	CIC11C00000003168 [[Candida] intermedia]	40	95.9	3e-22
MQ2101_G01486	CIC11C00000000894 [[Candida] intermedia]	47	145	3e-41
MQ2101_G01487	Myo-inositol-1-phosphate synthase [Metschnikowia bicuspidata var. bicuspidata NRRL YB-4993] [Metschnikowia bicuspidata]	99	1056	0
MQ2101_G01488	acid protease [Metschnikowia bicuspidata var. bicuspidata NRRL YB-4993] [Metschnikowia bicuspidata]	99	732	0
MQ2101_G01489	CIC11C00000005184 [[Candida] intermedia]	40	50.1	2e-07
MQ2101_G01490	CIC11C00000003030 [[Candida] intermedia]	34	538	5e-171
MQ2101_G01491	CIC11C00000004895 [[Candida] intermedia]	70	112	8e-31
MQ2101_G01492	CIC11C00000004524 [[Candida] intermedia]	33	356	5e-110
MQ2101_G01493	S-adenosyl-L-methionine-dependent methyltransferase [Metschnikowia bicuspidata var. bicuspidata NRRL YB-4993] [Metschnikowia bicuspidata]	98	705	0
MQ2101_G01494	hypothetical protein METBIDRAFT_31860 [Metschnikowia bicuspidata var. bicuspidata NRRL YB-4993] [Metschnikowia bicuspidata]	0.96	784	0
MQ2101_G01495	AAA-domain-containing protein [Metschnikowia bicuspidata var. bicuspidata NRRL YB-4993] [Metschnikowia bicuspidata]	90	1984	0
MQ2101_G01496	TRP-domain-containing protein [Metschnikowia bicuspidata var. bicuspidata NRRL YB-4993] [Metschnikowia bicuspidata]	89	1368	0
MQ2101_G01497	DEHA2G01848p [Debaryomyces hansenii CBS767]	34	64.7	1e-08
MQ2101_G01498	DUF663-domain-containing protein [Metschnikowia bicuspidata var. bicuspidata NRRL YB-4993] [Metschnikowia bicuspidata]	88	1971	0
MQ2101_G01499	CIC11C00000000641 [[Candida] intermedia]	49	335	6e-111
MQ2101_G01500	Piso0_004973 [Millerozyma farinosa CBS 7064]	33	176	7e-47
MQ2101_G01501	CIC11C00000001967 [[Candida] intermedia]	57	454	1e-151
MQ2101_G01502	Pkinase-domain-containing protein, partial [Metschnikowia bicuspidata var. bicuspidata NRRL YB-4993] [Metschnikowia bicuspidata]	99	1012	0
MQ2101_G01503	Pkinase-domain-containing protein, partial [Metschnikowia bicuspidata var. bicuspidata NRRL YB-4993] [Metschnikowia bicuspidata]	97	724	0
MQ2101_G01504	CIC11C00000002199 [[Candida] intermedia]	87	152	3e-46
MQ2101_G01505	CIC11C00000001191 [[Candida] intermedia]	88	259	2e-87
MQ2101_G01506	CIC11C00000002608 [[Candida] intermedia]	55	372	4e-126
MQ2101_G01507	ribosomal protein S13 [Metschnikowia bicuspidata var. bicuspidata NRRL YB-4993] [Metschnikowia bicuspidata]	99	247	3e-84
MQ2101_G01508	TRAUB-domain-containing protein [Metschnikowia bicuspidata var. bicuspidata NRRL YB-4993] [Metschnikowia bicuspidata]	88	861	0
MQ2101_G01509	bud site selection protein 20 [Metschnikowia bicuspidata var. bicuspidata NRRL YB-4993] [Metschnikowia bicuspidata]	100	309	9e-108
MQ2101_G01510	ribosomal protein L10e [Metschnikowia bicuspidata var. bicuspidata NRRL YB-4993] [Metschnikowia bicuspidata]	100	248	3e-83
MQ2101_G01511	phosphomannomutase [Metschnikowia bicuspidata var. bicuspidata NRRL YB-4993] [Metschnikowia bicuspidata]	100	518	0
MQ2101_G01512	RCC1/BLIP-II protein [Metschnikowia bicuspidata var. bicuspidata NRRL YB-4993] [Metschnikowia bicuspidata]	98	733	0
MQ2101_G01513	DUF1640-domain-containing protein [Metschnikowia bicuspidata var. bicuspidata NRRL YB-4993] [Metschnikowia bicuspidata]	99	385	8e-137
MQ2101_G01514	V-snare-domain-containing protein [Metschnikowia bicuspidata var. bicuspidata NRRL YB-4993] [Metschnikowia bicuspidata]	100	436	5e-156
MQ2101_G01515	hypothetical protein METBIDRAFT_82964 [Metschnikowia bicuspidata var. bicuspidata NRRL YB-4993] [Metschnikowia bicuspidata]	0.97	322	2e-111
MQ2101_G01516	NAD(P)-binding protein [Metschnikowia bicuspidata var. bicuspidata NRRL YB-4993] [Metschnikowia bicuspidata]	98	673	0
MQ2101_G01518	Bromodomain-containing protein [Metschnikowia bicuspidata var. bicuspidata NRRL YB-4993] [Metschnikowia bicuspidata]	99	1503	0
MQ2101_G01519	DHS-like NAD/FAD-binding domain-containing protein [Metschnikowia bicuspidata var. bicuspidata NRRL YB-4993] [Metschnikowia bicuspidata]	91	603	0
MQ2101_G01520	CIC11C00000001864 [[Candida] intermedia]	56	671	0
MQ2101_G01521	CIC11C00000001879 [[Candida] intermedia]	57	1362	0
MQ2101_G01522	CKS-domain-containing protein [Metschnikowia bicuspidata var. bicuspidata NRRL YB-4993] [Metschnikowia bicuspidata]	100	218	3e-73
MQ2101_G01523	PRMT5-domain-containing protein, partial [Metschnikowia bicuspidata var. bicuspidata NRRL YB-4993] [Metschnikowia bicuspidata]	98	595	0
MQ2101_G01524	CIC11C00000000138 [[Candida] intermedia]	64	192	1e-59
MQ2101_G01525	translation initiation factor eIF1 [Cyberlindnera jadinii NRRL Y-1542]	86	176	2e-55
MQ2101_G01526	phosphatidate cytidylyltransferase [Metschnikowia bicuspidata var. bicuspidata NRRL YB-4993] [Metschnikowia bicuspidata]	99	873	0
MQ2101_G01527	glycoside hydrolase [Metschnikowia bicuspidata var. bicuspidata NRRL YB-4993] [Metschnikowia bicuspidata]	98	503	7e-177
MQ2101_G01528	DUF706-domain-containing protein [Metschnikowia bicuspidata var. bicuspidata NRRL YB-4993] [Metschnikowia bicuspidata]	86	675	0
MQ2101_G01529	NADH-ubiquinone oxidoreductase [Metschnikowia bicuspidata var. bicuspidata NRRL YB-4993] [Metschnikowia bicuspidata]	99	995	0
MQ2101_G01530	glycosyl transferase [Metschnikowia bicuspidata var. bicuspidata NRRL YB-4993] [Metschnikowia bicuspidata]	63	116	6e-30
MQ2101_G01531	eukaryotic rRNA processing [Metschnikowia bicuspidata var. bicuspidata NRRL YB-4993] [Metschnikowia bicuspidata]	99	535	0
MQ2101_G01532	general substrate transporter [Metschnikowia bicuspidata var. bicuspidata NRRL YB-4993] [Metschnikowia bicuspidata]	58	127	7e-34
MQ2101_G01533	arnesyl diphosphate synthetase [Metschnikowia bicuspidata var. bicuspidata NRRL YB-4993] [Metschnikowia bicuspidata]	100	717	0
MQ2101_G01534	ribosomal protein L22 [Metschnikowia bicuspidata var. bicuspidata NRRL YB-4993] [Metschnikowia bicuspidata]	99	369	1e-128
MQ2101_G01535	SWIRM-domain-containing protein [Metschnikowia bicuspidata var. bicuspidata NRRL YB-4993] [Metschnikowia bicuspidata]	99	1139	0
MQ2101_G01536	hypothetical protein METBIDRAFT_31906 [Metschnikowia bicuspidata var. bicuspidata NRRL YB-4993] [Metschnikowia bicuspidata]	1	149	1e-41
MQ2101_G01537	P-loop containing nucleoside triphosphate hydrolase protein [Metschnikowia bicuspidata var. bicuspidata NRRL YB-4993] [Metschnikowia bicuspidata]	95	1726	0
MQ2101_G01538	DEHA2F08140p [Debaryomyces hansenii CBS767]	81	307	1e-105
MQ2101_G01539	kinase-like protein [Metschnikowia bicuspidata var. bicuspidata NRRL YB-4993] [Metschnikowia bicuspidata]	99	569	0
MQ2101_G01540	mitochondrial import inner membrane translocase subunit TIM17 [Metschnikowia bicuspidata var. bicuspidata NRRL YB-4993] [Metschnikowia bicuspidata]	100	311	2e-108
MQ2101_G01541	MFS general substrate transporter [Metschnikowia bicuspidata var. bicuspidata NRRL YB-4993] [Metschnikowia bicuspidata]	98	1237	0
MQ2101_G01542	CIC11C00000003966 [[Candida] intermedia]	67	892	0
MQ2101_G01543	CIC11C00000005402 [[Candida] intermedia]	56	319	1e-107
MQ2101_G01544	alpha/beta-hydrolase, partial [Metschnikowia bicuspidata var. bicuspidata NRRL YB-4993] [Metschnikowia bicuspidata]	98	562	0
MQ2101_G01545	ATP synthase subunit 4 mitochondrial precursor, partial [Candida tanzawaensis NRRL Y-17324]	82	266	7e-90
MQ2101_G01546	WD40 repeat-like protein [Metschnikowia bicuspidata var. bicuspidata NRRL YB-4993] [Metschnikowia bicuspidata]	99	904	0
MQ2101_G01547	CIC11C00000005207 [[Candida] intermedia]	63	352	2e-121
MQ2101_G01548	PH domain-like protein [Metschnikowia bicuspidata var. bicuspidata NRRL YB-4993] [Metschnikowia bicuspidata]	97	714	0
MQ2101_G01550	CIC11C00000000157 [[Candida] intermedia]	57	362	2e-120
MQ2101_G01551	CIC11C00000000389 [[Candida] intermedia]	50	645	0
MQ2101_G01552	CIC11C00000004907 [[Candida] intermedia]	41	102	4e-25
MQ2101_G01553	mitochondrial ATP synthase [Metschnikowia bicuspidata var. bicuspidata NRRL YB-4993] [Metschnikowia bicuspidata]	100	350	3e-123
MQ2101_G01554	Adaptor protein complex AP-2 alpha subunit [Metschnikowia bicuspidata var. bicuspidata NRRL YB-4993] [Metschnikowia bicuspidata]	99	1973	0
MQ2101_G01555	CIC11C00000005095 [[Candida] intermedia]	41	187	4e-56
MQ2101_G01556	WD40 repeat-like protein, partial [Metschnikowia bicuspidata var. bicuspidata NRRL YB-4993] [Metschnikowia bicuspidata]	98	687	0
MQ2101_G01557	CIC11C00000003063 [[Candida] intermedia]	52	352	1e-102
MQ2101_G01558	CIC11C00000003745 [[Candida] intermedia]	52	763	0
MQ2101_G01559	CIC11C00000000474 [[Candida] intermedia]	79	408	6e-144
MQ2101_G01560	winged helix DNA-binding domain-containing protein [Metschnikowia bicuspidata var. bicuspidata NRRL YB-4993] [Metschnikowia bicuspidata]	98	468	9e-168
MQ2101_G01561	CIC11C00000003138 [[Candida] intermedia]	37	437	2e-133
MQ2101_G01562	STE-domain-containing protein [Metschnikowia bicuspidata var. bicuspidata NRRL YB-4993] [Metschnikowia bicuspidata]	90	963	0
MQ2101_G01563	DEHA2F25916p [Debaryomyces hansenii CBS767]	46	101	6e-23
MQ2101_G01564	CIC11C00000000924 [[Candida] intermedia]	37	116	6e-29
MQ2101_G01565	RNA polymerase I-specific transcription initiation factor RRN3 [Metschnikowia bicuspidata var. bicuspidata NRRL YB-4993] [Metschnikowia bicuspidata]	99	1172	0
MQ2101_G01566	CIC11C00000002855 [[Candida] intermedia]	42	575	0
MQ2101_G01567	V0 domain of vacuolar H+ATPase [Metschnikowia bicuspidata var. bicuspidata NRRL YB-4993] [Metschnikowia bicuspidata]	99	868	0
MQ2101_G01568	IkappaB kinase complex, IKAP component [Metschnikowia bicuspidata var. bicuspidata NRRL YB-4993] [Metschnikowia bicuspidata]	99	1847	0
MQ2101_G01569	dsRNA-binding domain-like protein, partial [Metschnikowia bicuspidata var. bicuspidata NRRL YB-4993] [Metschnikowia bicuspidata]	98	256	1e-86
MQ2101_G01570	CIC11C00000001774 [[Candida] intermedia]	45	1223	0
MQ2101_G01571	para-aminobenzoate synthase [Metschnikowia bicuspidata var. bicuspidata NRRL YB-4993] [Metschnikowia bicuspidata]	98	1578	0
MQ2101_G01572	CIC11C00000002044 [[Candida] intermedia]	81	827	0
MQ2101_G01573	CIC11C00000005497 [[Candida] intermedia]	40	445	4e-146
MQ2101_G01574	CIC11C00000001018 [[Candida] intermedia]	55	122	1e-34
MQ2101_G01575	MAP kinase, partial [Metschnikowia bicuspidata var. bicuspidata NRRL YB-4993] [Metschnikowia bicuspidata]	99	2472	0
MQ2101_G01576	CIC11C00000004964 [[Candida] intermedia]	42	338	6e-108
MQ2101_G01577	WD40 repeat-like protein [Metschnikowia bicuspidata var. bicuspidata NRRL YB-4993] [Metschnikowia bicuspidata]	99	1061	0
MQ2101_G01578	CIC11C00000004001 [[Candida] intermedia]	85	1787	0
MQ2101_G01579	CIC11C00000002118 [[Candida] intermedia]	38	998	0
MQ2101_G01580	CIC11C00000004083 [[Candida] intermedia]	58	436	8e-145
MQ2101_G01581	acetylornithine and succinylornithine aminotransferase [Metschnikowia bicuspidata var. bicuspidata NRRL YB-4993] [Metschnikowia bicuspidata]	99	913	0
MQ2101_G01582	Metallo-dependent phosphatase [Metschnikowia bicuspidata var. bicuspidata NRRL YB-4993] [Metschnikowia bicuspidata]	97	712	0
MQ2101_G01583	DEHA2C09086p [Debaryomyces hansenii CBS767]	88	134	7e-41
MQ2101_G01584	CIC11C00000003145 [[Candida] intermedia]	50	461	2e-155
MQ2101_G01585	MFS general substrate transporter [Metschnikowia bicuspidata var. bicuspidata NRRL YB-4993] [Metschnikowia bicuspidata]	99	1083	0
MQ2101_G01586	Thiamin diphosphate-binding protein [Metschnikowia bicuspidata var. bicuspidata NRRL YB-4993] [Metschnikowia bicuspidata]	100	746	0
MQ2101_G01587	CIC11C00000005463 [[Candida] intermedia]	79	728	0
MQ2101_G01588	CIC11C00000002658 [[Candida] intermedia]	55	773	0
MQ2101_G01589	SOH1-domain-containing protein [Candida tanzawaensis NRRL Y-17324]	44	377	6e-126
MQ2101_G01590	CIC11C00000004516 [[Candida] intermedia]	47	97.1	1e-24
MQ2101_G01591	pyruvate carboxylase [Metschnikowia bicuspidata var. bicuspidata NRRL YB-4993] [Metschnikowia bicuspidata]	99	2427	0
MQ2101_G01592	CIC11C00000005518 [[Candida] intermedia]	75	94.4	1e-23
MQ2101_G01593	Piso0_005192 [Millerozyma farinosa CBS 7064]	35	137	3e-34
MQ2101_G01594	CIC11C00000003136 [[Candida] intermedia]	37	138	5e-37
MQ2101_G01595	CIC11C00000002642 [[Candida] intermedia]	72	120	1e-34
MQ2101_G01596	VID27-domain-containing protein [Metschnikowia bicuspidata var. bicuspidata NRRL YB-4993] [Metschnikowia bicuspidata]	84	1170	0
MQ2101_G01597	CIC11C00000001671 [[Candida] intermedia]	45	142	1e-40
MQ2101_G01598	CIC11C00000002317 [[Candida] intermedia]	48	192	8e-60
MQ2101_G01599	CIC11C00000002953 [[Candida] intermedia]	70	271	3e-89
MQ2101_G01600	CIC11C00000003583 [[Candida] intermedia]	34	196	2e-55
MQ2101_G01601	P-loop containing nucleoside triphosphate hydrolase protein, partial [Metschnikowia bicuspidata var. bicuspidata NRRL YB-4993] [Metschnikowia bicuspidata]	98	897	0
MQ2101_G01602	CIC11C00000001791 [[Candida] intermedia]	59	982	0
MQ2101_G01603	CIC11C00000002498 [[Candida] intermedia]	47	85.5	7e-21
MQ2101_G01604	26S protease regulatory subunit 8 [Metschnikowia bicuspidata var. bicuspidata NRRL YB-4993] [Metschnikowia bicuspidata]	90	222	2e-69
MQ2101_G01605	DnaJ-domain-containing protein [Metschnikowia bicuspidata var. bicuspidata NRRL YB-4993] [Metschnikowia bicuspidata]	96	803	0
MQ2101_G01606	Zn-dependent exopeptidase [Metschnikowia bicuspidata var. bicuspidata NRRL YB-4993] [Metschnikowia bicuspidata]	99	1072	0
MQ2101_G01607	CIC11C00000004966 [[Candida] intermedia]	63	479	8e-169
MQ2101_G01608	mitochondrial carrier [Metschnikowia bicuspidata var. bicuspidata NRRL YB-4993] [Metschnikowia bicuspidata]	93	597	0
MQ2101_G01609	CIC11C00000004135 [[Candida] intermedia]	69	739	0
MQ2101_G01610	alpha/beta-hydrolase [Metschnikowia bicuspidata var. bicuspidata NRRL YB-4993] [Metschnikowia bicuspidata]	97	1023	0
MQ2101_G01611	nucleoside hydrolase [Metschnikowia bicuspidata var. bicuspidata NRRL YB-4993] [Metschnikowia bicuspidata]	99	716	0
MQ2101_G01612	phosphoglycerate mutase-like protein [Metschnikowia bicuspidata var. bicuspidata NRRL YB-4993] [Metschnikowia bicuspidata]	99	497	3e-179
MQ2101_G01613	concanavalin A-like lectin/glucanase [Metschnikowia bicuspidata var. bicuspidata NRRL YB-4993] [Metschnikowia bicuspidata]	99	793	0
MQ2101_G01614	CIC11C00000002279 [[Candida] intermedia]	50	361	2e-122
MQ2101_G01615	DnaJ-domain-containing protein, partial [Metschnikowia bicuspidata var. bicuspidata NRRL YB-4993] [Metschnikowia bicuspidata]	82	620	0
MQ2101_G01616	MFS general substrate transporter [Metschnikowia bicuspidata var. bicuspidata NRRL YB-4993] [Metschnikowia bicuspidata]	98	1182	0
MQ2101_G01617	CIC11C00000005015 [[Candida] intermedia]	25	52.4	3e-06
MQ2101_G01618	AAA-domain-containing protein, partial [Metschnikowia bicuspidata var. bicuspidata NRRL YB-4993] [Metschnikowia bicuspidata]	82	649	0
MQ2101_G01619	protein transport protein SEC61 alpha subunit [Metschnikowia bicuspidata var. bicuspidata NRRL YB-4993] [Metschnikowia bicuspidata]	99	959	0
MQ2101_G01620	CIC11C00000001705 [[Candida] intermedia]	36	79	2e-17
MQ2101_G01621	inositol phosphatase [Metschnikowia bicuspidata var. bicuspidata NRRL YB-4993] [Metschnikowia bicuspidata]	99	691	0
MQ2101_G01622	MFS general substrate transporter [Metschnikowia bicuspidata var. bicuspidata NRRL YB-4993] [Metschnikowia bicuspidata]	99	945	0
MQ2101_G01623	mannose-1-phosphate guanyltransferase [[Candida] auris]	85	648	0
MQ2101_G01624	CIC11C00000001661 [[Candida] intermedia]	58	316	9e-107
MQ2101_G01625	CIC11C00000004728 [[Candida] intermedia]	59	475	1e-165
MQ2101_G01626	CIC11C00000000440 [[Candida] intermedia]	77	498	8e-177
MQ2101_G01627	CIC11C00000001227 [[Candida] intermedia]	37	269	1e-82
MQ2101_G01628	mitochondrial import inner membrane translocase subunit TIM8 [Metschnikowia bicuspidata var. bicuspidata NRRL YB-4993] [Metschnikowia bicuspidata]	99	176	6e-57
MQ2101_G01629	CIC11C00000000957 [[Candida] intermedia]	39	205	3e-62
MQ2101_G01630	CIC11C00000000340 [[Candida] intermedia]	31	447	1e-140
MQ2101_G01631	CIC11C00000004963 [[Candida] intermedia]	75	386	1e-134
MQ2101_G01632	L30e-like protein [Metschnikowia bicuspidata var. bicuspidata NRRL YB-4993] [Metschnikowia bicuspidata]	99	529	0
MQ2101_G01633	CIC11C00000003727 [[Candida] intermedia]	41	195	8e-58
MQ2101_G01634	ribosomal protein L2 [Metschnikowia bicuspidata var. bicuspidata NRRL YB-4993] [Metschnikowia bicuspidata]	100	512	0
MQ2101_G01635	CIC11C00000000461 [[Candida] intermedia]	53	223	5e-72
MQ2101_G01636	SUR7-domain-containing protein [Metschnikowia bicuspidata var. bicuspidata NRRL YB-4993] [Metschnikowia bicuspidata]	99	439	5e-157
MQ2101_G01637	DEHA2D16654p [Debaryomyces hansenii CBS767]	59	72	4e-14
MQ2101_G01638	PGAP1-domain-containing protein [Metschnikowia bicuspidata var. bicuspidata NRRL YB-4993] [Metschnikowia bicuspidata]	97	2004	0
MQ2101_G01639	histone H2B.1 [Metschnikowia bicuspidata var. bicuspidata NRRL YB-4993] [Metschnikowia bicuspidata]	100	257	6e-88
MQ2101_G01640	histone H2A.2 [Metschnikowia bicuspidata var. bicuspidata NRRL YB-4993] [Metschnikowia bicuspidata]	100	259	1e-88
MQ2101_G01641	hypothetical protein METBIDRAFT_12004 [Metschnikowia bicuspidata var. bicuspidata NRRL YB-4993] [Metschnikowia bicuspidata]	0.97	572	0
MQ2101_G01642	CIC11C00000005677 [[Candida] intermedia]	42	110	3e-27
MQ2101_G01643	CIC11C00000001277 [[Candida] intermedia]	75	206	3e-66
MQ2101_G01644	BOP1NT-domain-containing protein [Metschnikowia bicuspidata var. bicuspidata NRRL YB-4993] [Metschnikowia bicuspidata]	98	1466	0
MQ2101_G01645	macro domain-like protein [Metschnikowia bicuspidata var. bicuspidata NRRL YB-4993] [Metschnikowia bicuspidata]	96	518	0
MQ2101_G01646	CIC11C00000001776, partial [[Candida] intermedia]	91	524	0
MQ2101_G01647	cyclin-like protein [Metschnikowia bicuspidata var. bicuspidata NRRL YB-4993] [Metschnikowia bicuspidata]	99	823	0
MQ2101_G01648	DNA-binding protein [Metschnikowia bicuspidata var. bicuspidata NRRL YB-4993] [Metschnikowia bicuspidata]	100	418	4e-149
MQ2101_G01649	2,3 cyclic phosphodiesterase [Metschnikowia bicuspidata var. bicuspidata NRRL YB-4993] [Metschnikowia bicuspidata]	99	529	0
MQ2101_G01650	6-phosphogluconolactonase [Metschnikowia bicuspidata var. bicuspidata NRRL YB-4993] [Metschnikowia bicuspidata]	99	519	0
MQ2101_G01651	histone acetyltransferase GCN5, partial [Metschnikowia bicuspidata var. bicuspidata NRRL YB-4993] [Metschnikowia bicuspidata]	99	804	0
MQ2101_G01652	NMD3-domain-containing protein [Metschnikowia bicuspidata var. bicuspidata NRRL YB-4993] [Metschnikowia bicuspidata]	99	1052	0
MQ2101_G01653	E1-like protein-activating [Metschnikowia bicuspidata var. bicuspidata NRRL YB-4993] [Metschnikowia bicuspidata]	99	1304	0
MQ2101_G01654	CIC11C00000001351 [[Candida] intermedia]	48	777	0
MQ2101_G01655	proteasome component PUP2 [Metschnikowia bicuspidata var. bicuspidata NRRL YB-4993] [Metschnikowia bicuspidata]	100	312	2e-107
MQ2101_G01656	succinate-CoA ligase [Metschnikowia bicuspidata var. bicuspidata NRRL YB-4993] [Metschnikowia bicuspidata]	92	896	0
MQ2101_G01657	DUF947-domain-containing protein [Metschnikowia bicuspidata var. bicuspidata NRRL YB-4993] [Metschnikowia bicuspidata]	98	624	0
MQ2101_G01658	Rhodanese-like protein [Metschnikowia bicuspidata var. bicuspidata NRRL YB-4993] [Metschnikowia bicuspidata]	99	333	1e-116
MQ2101_G01659	C-1-tetrahydrofolate synthase mitochondrial precursor [Metschnikowia bicuspidata var. bicuspidata NRRL YB-4993] [Metschnikowia bicuspidata]	96	1835	0
MQ2101_G01660	FabD/lysophospholipase-like protein [Metschnikowia bicuspidata var. bicuspidata NRRL YB-4993] [Metschnikowia bicuspidata]	98	633	0
MQ2101_G01661	CIC11C00000002641 [[Candida] intermedia]	47	156	6e-43
MQ2101_G01662	severe depolymerization of actin [Metschnikowia bicuspidata var. bicuspidata NRRL YB-4993] [Metschnikowia bicuspidata]	95	1395	0
MQ2101_G01663	BRF1-domain-containing protein [Metschnikowia bicuspidata var. bicuspidata NRRL YB-4993] [Metschnikowia bicuspidata]	100	667	0
MQ2101_G01664	DEAD-domain-containing protein [Metschnikowia bicuspidata var. bicuspidata NRRL YB-4993] [Metschnikowia bicuspidata]	99	894	0
MQ2101_G01665	GTP-binding protein Obg/CgtA [Metschnikowia bicuspidata var. bicuspidata NRRL YB-4993] [Metschnikowia bicuspidata]	99	931	0
MQ2101_G01666	CIC11C00000002173 [[Candida] intermedia]	47	140	4e-38
MQ2101_G01667	transcription factor Tfb2 [Metschnikowia bicuspidata var. bicuspidata NRRL YB-4993] [Metschnikowia bicuspidata]	99	1038	0
MQ2101_G01668	ribonucleoside-diphosphate reductase alpha subunit [Scheffersomyces stipitis CBS 6054]	41	62	2e-09
MQ2101_G01669	DNA-directed RNA polymerase III 130 kDa polypeptide [Metschnikowia bicuspidata var. bicuspidata NRRL YB-4993] [Metschnikowia bicuspidata]	100	2410	0
MQ2101_G01670	cyclin-like protein [Metschnikowia bicuspidata var. bicuspidata NRRL YB-4993] [Metschnikowia bicuspidata]	99	701	0
MQ2101_G01671	tricalbin [Metschnikowia bicuspidata var. bicuspidata NRRL YB-4993] [Metschnikowia bicuspidata]	95	2229	0
MQ2101_G01672	CIC11C00000004555 [[Candida] intermedia]	51	365	5e-117
MQ2101_G01673	Piso0_002707 [Millerozyma farinosa CBS 7064]	56	510	6e-176
MQ2101_G01674	dipeptidyl peptidase IV/CD26, N-terminal domain-containing protein [Metschnikowia bicuspidata var. bicuspidata NRRL YB-4993] [Metschnikowia bicuspidata]	92	1723	0
MQ2101_G01675	CIC11C00000005872 [[Candida] intermedia]	40	572	0
MQ2101_G01676	mitochondrial carrier [Metschnikowia bicuspidata var. bicuspidata NRRL YB-4993] [Metschnikowia bicuspidata]	99	583	0
MQ2101_G01677	CIC11C00000001337 [[Candida] intermedia]	57	318	1e-106
MQ2101_G01678	3-hydroxyanthranilic acid dioxygenase [Metschnikowia bicuspidata var. bicuspidata NRRL YB-4993] [Metschnikowia bicuspidata]	99	357	4e-126
MQ2101_G01679	CIC11C00000001193 [[Candida] intermedia]	71	292	6e-99
MQ2101_G01680	glyceraldehyde-3-phosphate dehydrogenase [Metschnikowia bicuspidata var. bicuspidata NRRL YB-4993] [Metschnikowia bicuspidata]	100	675	0
MQ2101_G01681	CIC11C00000004531 [[Candida] intermedia]	40	162	8e-47
MQ2101_G01682	CIC11C00000003667 [[Candida] intermedia]	45	476	3e-155
MQ2101_G01683	CIC11C00000001684 [[Candida] intermedia]	78	2295	0
MQ2101_G01684	hypothetical protein METBIDRAFT_42762 [Metschnikowia bicuspidata var. bicuspidata NRRL YB-4993] [Metschnikowia bicuspidata]	1	153	3e-48
MQ2101_G01685	CIC11C00000000273 [[Candida] intermedia]	84	442	1e-156
MQ2101_G01686	CIC11C00000003565 [[Candida] intermedia]	35	316	3e-100
MQ2101_G01687	CIC11C00000004284 [[Candida] intermedia]	47	193	7e-59
MQ2101_G01688	CIC11C00000005563 [[Candida] intermedia]	30	102	2e-23
MQ2101_G01689	CIC11C00000004985 [[Candida] intermedia]	39	256	7e-81
MQ2101_G01690	DHH phosphoesterase [Metschnikowia bicuspidata var. bicuspidata NRRL YB-4993] [Metschnikowia bicuspidata]	87	691	0
MQ2101_G01691	dolichyl-phosphate-mannose-protein mannosyltransferase 4 [Metschnikowia bicuspidata var. bicuspidata NRRL YB-4993] [Metschnikowia bicuspidata]	88	1328	0
MQ2101_G01692	CIC11C00000005649 [[Candida] intermedia]	29	176	1e-45
MQ2101_G01693	CIC11C00000003654 [[Candida] intermedia]	45	602	1e-180
MQ2101_G01694	CIC11C00000005027 [[Candida] intermedia]	52	763	0
MQ2101_G01695	fumarase converts fumaric acid to L-malic acid in the TCA cycle [Metschnikowia bicuspidata var. bicuspidata NRRL YB-4993] [Metschnikowia bicuspidata]	99	1006	0
MQ2101_G01696	TMP-TENI-domain-containing protein [Metschnikowia bicuspidata var. bicuspidata NRRL YB-4993] [Metschnikowia bicuspidata]	98	1019	0
MQ2101_G01697	CIC11C00000002464 [[Candida] intermedia]	47	313	5e-101
MQ2101_G01698	CIC11C00000003998 [[Candida] intermedia]	55	305	1e-101
MQ2101_G01699	21 kDa subunit of NADH dehydrogenase [Metschnikowia bicuspidata var. bicuspidata NRRL YB-4993] [Metschnikowia bicuspidata]	99	387	2e-137
MQ2101_G01700	hypothetical protein METBIDRAFT_12068 [Metschnikowia bicuspidata var. bicuspidata NRRL YB-4993] [Metschnikowia bicuspidata]	0.97	66.2	9e-13
MQ2101_G01701	CIC11C00000003339 [[Candida] intermedia]	79	197	3e-64
MQ2101_G01702	CIC11C00000004325 [[Candida] intermedia]	39	217	8e-64
MQ2101_G01703	CIC11C00000001085 [[Candida] intermedia]	63	567	0
MQ2101_G01704	CIC11C00000000852 [[Candida] intermedia]	50	568	0
MQ2101_G01705	farnesyl-diphosphate farnesyltransferase [Metschnikowia bicuspidata var. bicuspidata NRRL YB-4993] [Metschnikowia bicuspidata]	46	62.8	2e-11
MQ2101_G01706	CIC11C00000004740 [[Candida] intermedia]	32	179	1e-49
MQ2101_G01707	SFT2-domain-containing protein [Metschnikowia bicuspidata var. bicuspidata NRRL YB-4993] [Metschnikowia bicuspidata]	99	413	3e-147
MQ2101_G01708	HIT-like protein [Metschnikowia bicuspidata var. bicuspidata NRRL YB-4993] [Metschnikowia bicuspidata]	100	301	7e-105
MQ2101_G01709	cell division control protein 48 [Metschnikowia bicuspidata var. bicuspidata NRRL YB-4993] [Metschnikowia bicuspidata]	98	850	0
MQ2101_G01710	CIC11C00000005060 [[Candida] intermedia]	83	196	2e-64
MQ2101_G01711	CIC11C00000005846 [[Candida] intermedia]	66	201	6e-65
MQ2101_G01712	CIC11C00000004337 [[Candida] intermedia]	64	768	0
MQ2101_G01713	MFS general substrate transporter [Metschnikowia bicuspidata var. bicuspidata NRRL YB-4993] [Metschnikowia bicuspidata]	99	1160	0
MQ2101_G01714	CIC11C00000001645 [[Candida] intermedia]	93	454	2e-162
MQ2101_G01715	CIC11C00000003244 [[Candida] intermedia]	57	586	0
MQ2101_G01716	DUF221-domain-containing protein [Metschnikowia bicuspidata var. bicuspidata NRRL YB-4993] [Metschnikowia bicuspidata]	99	1086	0
MQ2101_G01717	CIC11C00000004399 [[Candida] intermedia]	46	436	7e-146
MQ2101_G01718	CIC11C00000001560 [[Candida] intermedia]	37	166	1e-41
MQ2101_G01719	kinase-like protein [Metschnikowia bicuspidata var. bicuspidata NRRL YB-4993] [Metschnikowia bicuspidata]	99	922	0
MQ2101_G01720	CIC11C00000005641 [[Candida] intermedia]	30	203	1e-55
MQ2101_G01721	cysteine proteinase [Metschnikowia bicuspidata var. bicuspidata NRRL YB-4993] [Metschnikowia bicuspidata]	98	476	2e-171
MQ2101_G01722	CIC11C00000003710 [[Candida] intermedia]	46	411	2e-138
MQ2101_G01723	DEHA2G15356p [Debaryomyces hansenii CBS767]	34	80.9	1e-14
MQ2101_G01724	CIC11C00000003922 [[Candida] intermedia]	50	142	9e-35
MQ2101_G01725	leukotriene A-4 hydrol [Metschnikowia bicuspidata var. bicuspidata NRRL YB-4993] [Metschnikowia bicuspidata]	99	1285	0
MQ2101_G01726	prenylated rab acceptor 1 [Metschnikowia bicuspidata var. bicuspidata NRRL YB-4993] [Metschnikowia bicuspidata]	98	332	4e-116
MQ2101_G01727	CIC11C00000004198 [[Candida] intermedia]	90	91.3	2e-24
MQ2101_G01728	40S ribosomal protein S22 [Metschnikowia bicuspidata var. bicuspidata NRRL YB-4993] [Metschnikowia bicuspidata]	100	270	6e-93
MQ2101_G01729	ribosomal protein S11 [Metschnikowia bicuspidata var. bicuspidata NRRL YB-4993] [Metschnikowia bicuspidata]	100	259	3e-88
MQ2101_G01730	MFS general substrate transporter [Metschnikowia bicuspidata var. bicuspidata NRRL YB-4993] [Metschnikowia bicuspidata]	96	818	0
MQ2101_G01731	CIC11C00000000879 [[Candida] intermedia]	39	183	3e-55
MQ2101_G01732	beach-domain-containing protein [Metschnikowia bicuspidata var. bicuspidata NRRL YB-4993] [Metschnikowia bicuspidata]	97	1230	0
MQ2101_G01733	CIC11C00000001902 [[Candida] intermedia]	58	403	2e-138
MQ2101_G01734	glutamate synthase [Metschnikowia bicuspidata var. bicuspidata NRRL YB-4993] [Metschnikowia bicuspidata]	99	4415	0
MQ2101_G01735	CIC11C00000003720 [[Candida] intermedia]	41	180	3e-54
MQ2101_G01736	VHS-domain-containing protein [Metschnikowia bicuspidata var. bicuspidata NRRL YB-4993] [Metschnikowia bicuspidata]	98	1095	0
MQ2101_G01737	CIC11C00000005195 [[Candida] intermedia]	57	55.8	1e-09
MQ2101_G01738	CIC11C00000000880 [[Candida] intermedia]	66	243	1e-79
MQ2101_G01739	Coq4-domain-containing protein [Metschnikowia bicuspidata var. bicuspidata NRRL YB-4993] [Metschnikowia bicuspidata]	98	649	0
MQ2101_G01740	Coq4-domain-containing protein [Metschnikowia bicuspidata var. bicuspidata NRRL YB-4993] [Metschnikowia bicuspidata]	71	745	0
MQ2101_G01741	DEHA2G15840p [Debaryomyces hansenii CBS767]	44	119	5e-32
MQ2101_G01742	lipoyltransferase [Metschnikowia bicuspidata var. bicuspidata NRRL YB-4993] [Metschnikowia bicuspidata]	97	592	0
MQ2101_G01743	CIC11C00000002456 [[Candida] intermedia]	39	326	1e-102
MQ2101_G01744	CIC11C00000002785 [[Candida] intermedia]	35	122	6e-33
MQ2101_G01745	CIC11C00000001542 [[Candida] intermedia]	65	216	5e-71
MQ2101_G01746	DEHA2G15950p [Debaryomyces hansenii CBS767]	49	488	2e-168
MQ2101_G01747	Palmitoyltransferase ERF2 [Metschnikowia bicuspidata var. bicuspidata NRRL YB-4993] [Metschnikowia bicuspidata]	96	674	0
MQ2101_G01748	CIC11C00000006007 [[Candida] intermedia]	39	167	2e-48
MQ2101_G01749	Metallo-dependent phosphatase, partial [Metschnikowia bicuspidata var. bicuspidata NRRL YB-4993] [Metschnikowia bicuspidata]	96	219	2e-69
MQ2101_G01750	CIC11C00000004908 [[Candida] intermedia]	67	1103	0
MQ2101_G01751	ribomal-ubiquitin fusion protein Ubi5 [Metschnikowia bicuspidata var. bicuspidata NRRL YB-4993] [Metschnikowia bicuspidata]	100	134	4e-40
MQ2101_G01752	thioredoxin-like protein [Metschnikowia bicuspidata var. bicuspidata NRRL YB-4993] [Metschnikowia bicuspidata]	99	441	2e-156
MQ2101_G01753	CIC11C00000002992 [[Candida] intermedia]	58	142	3e-40
MQ2101_G01754	MSF1-domain-containing protein [Metschnikowia bicuspidata var. bicuspidata NRRL YB-4993] [Metschnikowia bicuspidata]	99	466	2e-167
MQ2101_G01755	CIC11C00000002626 [[Candida] intermedia]	82	811	0
MQ2101_G01756	CIC11C00000001722 [[Candida] intermedia]	57	686	0
MQ2101_G01757	CIC11C00000001907 [[Candida] intermedia]	66	409	4e-142
MQ2101_G01758	DUF159-domain-containing protein [Metschnikowia bicuspidata var. bicuspidata NRRL YB-4993] [Metschnikowia bicuspidata]	96	580	0
MQ2101_G01759	Aldo/keto reductase [Metschnikowia bicuspidata var. bicuspidata NRRL YB-4993] [Metschnikowia bicuspidata]	99	659	0
MQ2101_G01760	CIC11C00000000930 [[Candida] intermedia]	67	805	0
MQ2101_G01761	CIC11C00000001983 [[Candida] intermedia]	58	331	1e-112
MQ2101_G01762	AAA-domain-containing protein [Metschnikowia bicuspidata var. bicuspidata NRRL YB-4993] [Metschnikowia bicuspidata]	100	629	0
MQ2101_G01763	peroxiredoxin TSA1 [Metschnikowia bicuspidata var. bicuspidata NRRL YB-4993] [Metschnikowia bicuspidata]	100	401	1e-142
MQ2101_G01764	HIT-like protein [Metschnikowia bicuspidata var. bicuspidata NRRL YB-4993] [Metschnikowia bicuspidata]	99	365	7e-129
MQ2101_G01765	CIC11C00000002278 [[Candida] intermedia]	67	389	2e-135
MQ2101_G01766	CIC11C00000001934 [[Candida] intermedia]	74	332	5e-113
MQ2101_G01767	alpha subunit of succinyl-CoA ligase [Metschnikowia bicuspidata var. bicuspidata NRRL YB-4993] [Metschnikowia bicuspidata]	99	650	0
MQ2101_G01768	actin-like ATPase domain-containing protein [Metschnikowia bicuspidata var. bicuspidata NRRL YB-4993] [Metschnikowia bicuspidata]	82	1135	0
MQ2101_G01769	CIC11C00000000200 [[Candida] intermedia]	45	464	3e-155
MQ2101_G01770	oxidative stress survival, Svf1-like protein [Metschnikowia bicuspidata var. bicuspidata NRRL YB-4993] [Metschnikowia bicuspidata]	99	782	0
MQ2101_G01771	CIC11C00000003506 [[Candida] intermedia]	76	996	0
MQ2101_G01772	cysteine proteinase, partial [Metschnikowia bicuspidata var. bicuspidata NRRL YB-4993] [Metschnikowia bicuspidata]	99	2431	0
MQ2101_G01773	CIC11C00000000587 [[Candida] intermedia]	77	693	0
MQ2101_G01774	CIC11C00000005677 [[Candida] intermedia]	39	322	3e-97
MQ2101_G01775	Tcp11-domain-containing protein [Metschnikowia bicuspidata var. bicuspidata NRRL YB-4993] [Metschnikowia bicuspidata]	91	1033	0
MQ2101_G01776	CIC11C00000005888 [[Candida] intermedia]	34	77.4	4e-15
MQ2101_G01777	altered inheritance of mitochondria protein 31, mitochondrial [Metschnikowia bicuspidata var. bicuspidata NRRL YB-4993] [Metschnikowia bicuspidata]	99	278	5e-96
MQ2101_G01778	chaps-domain-containing protein [Metschnikowia bicuspidata var. bicuspidata NRRL YB-4993] [Metschnikowia bicuspidata]	98	1492	0
MQ2101_G01779	transcription factor TAFII-31 [Metschnikowia bicuspidata var. bicuspidata NRRL YB-4993] [Metschnikowia bicuspidata]	100	335	5e-118
MQ2101_G01780	Thiamin pyrophosphokinase [Metschnikowia bicuspidata var. bicuspidata NRRL YB-4993] [Metschnikowia bicuspidata]	84	459	5e-161
MQ2101_G01781	Maf/Ham1 [Metschnikowia bicuspidata var. bicuspidata NRRL YB-4993] [Metschnikowia bicuspidata]	99	390	1e-138
MQ2101_G01782	CIC11C00000001968 [[Candida] intermedia]	68	207	1e-66
MQ2101_G01783	hypothetical protein METBIDRAFT_12159 [Metschnikowia bicuspidata var. bicuspidata NRRL YB-4993] [Metschnikowia bicuspidata]	0.99	543	0
MQ2101_G01784	Fcf1-domain-containing protein [Metschnikowia bicuspidata var. bicuspidata NRRL YB-4993] [Metschnikowia bicuspidata]	100	381	3e-135
MQ2101_G01785	Metallo-dependent phosphatase [Metschnikowia bicuspidata var. bicuspidata NRRL YB-4993] [Metschnikowia bicuspidata]	99	1104	0
MQ2101_G01786	CIC11C00000004131 [[Candida] intermedia]	37	306	8e-91
MQ2101_G01787	arginyl-tRNA synthetase [Metschnikowia bicuspidata var. bicuspidata NRRL YB-4993] [Metschnikowia bicuspidata]	100	1239	0
MQ2101_G01788	CIC11C00000001659 [[Candida] intermedia]	36	295	7e-86
MQ2101_G01789	RNA polymerase II subunit [Metschnikowia bicuspidata var. bicuspidata NRRL YB-4993] [Metschnikowia bicuspidata]	100	355	2e-125
MQ2101_G01790	ribosomal protein L13 [Metschnikowia bicuspidata var. bicuspidata NRRL YB-4993] [Metschnikowia bicuspidata]	100	305	4e-106
MQ2101_G01791	DNA-directed RNA polymerase II polypeptide 2 [Metschnikowia bicuspidata var. bicuspidata NRRL YB-4993] [Metschnikowia bicuspidata]	100	2580	0
MQ2101_G01792	mitochondrial 54S ribosomal protein YmL41 [Debaryomyces hansenii CBS767]	61	353	8e-121
MQ2101_G01793	CIC11C00000003947 [[Candida] intermedia]	37	168	2e-48
MQ2101_G01794	CIC11C00000004779 [[Candida] intermedia]	58	67.4	2e-14
MQ2101_G01795	CIC11C00000000003 [[Candida] intermedia]	35	459	3e-149
MQ2101_G01796	CIC11C00000000087 [[Candida] intermedia]	60	306	2e-98
MQ2101_G01797	HAD-superfamily subfamily IIA hydrolase [Metschnikowia bicuspidata var. bicuspidata NRRL YB-4993] [Metschnikowia bicuspidata]	100	1168	0
MQ2101_G01798	CIC11C00000004091 [[Candida] intermedia]	48	747	0
MQ2101_G01799	Choline/ethanolaminephosphotransferase [Metschnikowia bicuspidata var. bicuspidata NRRL YB-4993] [Metschnikowia bicuspidata]	99	528	0
MQ2101_G01800	CIC11C00000000149 [[Candida] intermedia]	48	197	9e-62
MQ2101_G01801	TPR-like protein [Metschnikowia bicuspidata var. bicuspidata NRRL YB-4993] [Metschnikowia bicuspidata]	99	1211	0
MQ2101_G01802	CIC11C00000000903 [[Candida] intermedia]	53	654	0
MQ2101_G01803	FK506 binding protein proline rotamase rapamycin-binding protein [Metschnikowia bicuspidata var. bicuspidata NRRL YB-4993] [Metschnikowia bicuspidata]	100	228	5e-77
MQ2101_G01804	CIC11C00000006067 [[Candida] intermedia]	45	120	5e-30
MQ2101_G01805	CIC11C00000001489 [[Candida] intermedia]	77	300	3e-102
MQ2101_G01806	CIC11C00000002961 [[Candida] intermedia]	36	189	2e-53
MQ2101_G01807	CIC11C00000002481 [[Candida] intermedia]	49	356	6e-119
MQ2101_G01808	glycogen synthase [Metschnikowia bicuspidata var. bicuspidata NRRL YB-4993] [Metschnikowia bicuspidata]	99	1452	0
MQ2101_G01809	WD40 repeat-like protein [Metschnikowia bicuspidata var. bicuspidata NRRL YB-4993] [Metschnikowia bicuspidata]	99	1687	0
MQ2101_G01810	1,3-beta-glucan synthase component GLS2 [Metschnikowia bicuspidata var. bicuspidata NRRL YB-4993] [Metschnikowia bicuspidata]	100	410	2e-130
MQ2101_G01811	subtilisin-like protein [Metschnikowia bicuspidata var. bicuspidata NRRL YB-4993] [Metschnikowia bicuspidata]	99	741	0
MQ2101_G01812	CIC11C00000004102 [[Candida] intermedia]	82	3756	0
MQ2101_G01813	Tim17-domain-containing protein [Metschnikowia bicuspidata var. bicuspidata NRRL YB-4993] [Metschnikowia bicuspidata]	100	420	8e-150
MQ2101_G01814	FMN-linked oxidoreductase [Metschnikowia bicuspidata var. bicuspidata NRRL YB-4993] [Metschnikowia bicuspidata]	99	268	1e-88
MQ2101_G01815	SWIRM-domain-containing protein [Metschnikowia bicuspidata var. bicuspidata NRRL YB-4993] [Metschnikowia bicuspidata]	100	490	3e-175
MQ2101_G01816	Mis12-domain-containing protein [Metschnikowia bicuspidata var. bicuspidata NRRL YB-4993] [Metschnikowia bicuspidata]	99	608	0
MQ2101_G01817	CIC11C00000005520 [[Candida] intermedia]	48	415	1e-130
MQ2101_G01818	Mg2+ transporter protein [Metschnikowia bicuspidata var. bicuspidata NRRL YB-4993] [Metschnikowia bicuspidata]	92	730	0
MQ2101_G01819	mitochondrial carrier [Metschnikowia bicuspidata var. bicuspidata NRRL YB-4993] [Metschnikowia bicuspidata]	82	444	1e-157
MQ2101_G01820	CIC11C00000003133 [[Candida] intermedia]	39	323	2e-99
MQ2101_G01821	tetrapyrrole biosynthesis, 5-aminolevulinic acid synthase [Metschnikowia bicuspidata var. bicuspidata NRRL YB-4993] [Metschnikowia bicuspidata]	99	1132	0
MQ2101_G01822	phosphoglycerate mutase-like protein [Metschnikowia bicuspidata var. bicuspidata NRRL YB-4993] [Metschnikowia bicuspidata]	100	546	0
MQ2101_G01823	triosephosphate isomerase [Metschnikowia bicuspidata var. bicuspidata NRRL YB-4993] [Metschnikowia bicuspidata]	99	504	0
MQ2101_G01824	CIC11C00000000775 [[Candida] intermedia]	59	328	3e-97
MQ2101_G01825	CIC11C00000002366 [[Candida] intermedia]	95	283	2e-97
MQ2101_G01826	phosphatases II [Metschnikowia bicuspidata var. bicuspidata NRRL YB-4993] [Metschnikowia bicuspidata]	99	343	2e-113
MQ2101_G01827	P-loop containing nucleoside triphosphate hydrolase protein [Metschnikowia bicuspidata var. bicuspidata NRRL YB-4993] [Metschnikowia bicuspidata]	99	552	8e-177
MQ2101_G01828	CIC11C00000003278 [[Candida] intermedia]	63	333	8e-114
MQ2101_G01829	COX15-CtaA-domain-containing protein [Metschnikowia bicuspidata var. bicuspidata NRRL YB-4993] [Metschnikowia bicuspidata]	99	943	0
MQ2101_G01830	acetyl-CoA synthetase-like protein [Metschnikowia bicuspidata var. bicuspidata NRRL YB-4993] [Metschnikowia bicuspidata]	99	330	7e-107
MQ2101_G01831	phosphoglycerate kinase [Metschnikowia bicuspidata var. bicuspidata NRRL YB-4993] [Metschnikowia bicuspidata]	99	836	0
MQ2101_G01832	Fes1-domain-containing protein [Metschnikowia bicuspidata var. bicuspidata NRRL YB-4993] [Metschnikowia bicuspidata]	99	573	0
MQ2101_G01833	RNB-domain-containing protein [Metschnikowia bicuspidata var. bicuspidata NRRL YB-4993] [Metschnikowia bicuspidata]	99	1889	0
MQ2101_G01834	3,4-dihydroxy-2-butanone 4-phosphate synthase [Metschnikowia bicuspidata var. bicuspidata NRRL YB-4993] [Metschnikowia bicuspidata]	100	416	2e-148
MQ2101_G01835	tryptophanyl-tRNA synthetase [Metschnikowia bicuspidata var. bicuspidata NRRL YB-4993] [Metschnikowia bicuspidata]	99	883	0
MQ2101_G01836	kinase-like protein [Metschnikowia bicuspidata var. bicuspidata NRRL YB-4993] [Metschnikowia bicuspidata]	99	715	0
MQ2101_G01837	CIC11C00000002927 [[Candida] intermedia]	50	162	9e-45
MQ2101_G01838	ras gtpase activating protein neurofibromin [[Candida] auris]	42	127	4e-32
MQ2101_G01839	Brix-domain-containing protein [Metschnikowia bicuspidata var. bicuspidata NRRL YB-4993] [Metschnikowia bicuspidata]	100	600	0
MQ2101_G01840	CIC11C00000001917 [[Candida] intermedia]	53	204	4e-62
MQ2101_G01841	CBS-domain-containing protein [Metschnikowia bicuspidata var. bicuspidata NRRL YB-4993] [Metschnikowia bicuspidata]	99	1198	0
MQ2101_G01842	CIC11C00000000441 [[Candida] intermedia]	57	234	2e-76
MQ2101_G01843	alanyl-tRNA synthetase [Metschnikowia bicuspidata var. bicuspidata NRRL YB-4993] [Metschnikowia bicuspidata]	76	655	0
MQ2101_G01844	CIC11C00000001817 [[Candida] intermedia]	64	389	4e-129
MQ2101_G01845	CIC11C00000004416 [[Candida] intermedia]	63	434	6e-149
MQ2101_G01846	WD40 repeat-like protein [Metschnikowia bicuspidata var. bicuspidata NRRL YB-4993] [Metschnikowia bicuspidata]	99	745	0
MQ2101_G01847	CIC11C00000001281 [[Candida] intermedia]	96	430	1e-153
MQ2101_G01848	riboflavin-specific deaminase [Metschnikowia bicuspidata var. bicuspidata NRRL YB-4993] [Metschnikowia bicuspidata]	97	375	5e-132
MQ2101_G01849	GNS1/SUR4 membrane protein [Metschnikowia bicuspidata var. bicuspidata NRRL YB-4993] [Metschnikowia bicuspidata]	99	664	0
MQ2101_G01850	Ribokinase-like protein [Metschnikowia bicuspidata var. bicuspidata NRRL YB-4993] [Metschnikowia bicuspidata]	99	668	0
MQ2101_G01851	translation initiation factor 3, subunit A [Metschnikowia bicuspidata var. bicuspidata NRRL YB-4993] [Metschnikowia bicuspidata]	92	1650	0
MQ2101_G01852	cysteine proteinase [Metschnikowia bicuspidata var. bicuspidata NRRL YB-4993] [Metschnikowia bicuspidata]	99	1106	0
MQ2101_G01853	BAR-domain-containing protein [Metschnikowia bicuspidata var. bicuspidata NRRL YB-4993] [Metschnikowia bicuspidata]	99	493	7e-170
MQ2101_G01854	CIC11C00000002360 [[Candida] intermedia]	46	209	3e-58
MQ2101_G01855	TEA-domain-containing protein [Metschnikowia bicuspidata var. bicuspidata NRRL YB-4993] [Metschnikowia bicuspidata]	89	863	0
MQ2101_G01856	Phosphoribosylaminoimidazole carboxylase [Metschnikowia bicuspidata var. bicuspidata NRRL YB-4993] [Metschnikowia bicuspidata]	99	1148	0
MQ2101_G01857	CIC11C00000001564 [[Candida] intermedia]	76	70.1	6e-15
MQ2101_G01858	CIC11C00000003908 [[Candida] intermedia]	90	269	1e-90
MQ2101_G01859	CIC11C00000002411 [[Candida] intermedia]	72	345	2e-101
MQ2101_G01860	CIC11C00000000816 [[Candida] intermedia]	70	430	1e-143
MQ2101_G01861	CIC11C00000004998 [[Candida] intermedia]	33	88.6	3e-18
MQ2101_G01862	spermine synthase [Metschnikowia bicuspidata var. bicuspidata NRRL YB-4993] [Metschnikowia bicuspidata]	95	197	1e-61
MQ2101_G01863	CIC11C00000000846 [[Candida] intermedia]	76	560	0
MQ2101_G01864	CIC11C00000005278 [[Candida] intermedia]	60	386	5e-129
MQ2101_G01865	26S proteasome regulatory complex, non-ATPase subcomplex, Rpn1 subunit [Metschnikowia bicuspidata var. bicuspidata NRRL YB-4993] [Metschnikowia bicuspidata]	99	1952	0
MQ2101_G01866	vacuolar ATPase V0 domain subunit c [Scheffersomyces stipitis CBS 6054]	91	95.5	1e-23
MQ2101_G01867	CIC11C00000004232 [[Candida] intermedia]	36	239	1e-69
MQ2101_G01868	APG6-domain-containing protein [Metschnikowia bicuspidata var. bicuspidata NRRL YB-4993] [Metschnikowia bicuspidata]	99	582	0
MQ2101_G01869	CIC11C00000003457 [[Candida] intermedia]	80	973	0
MQ2101_G01870	tyrosyl-tRNA synthetase [Metschnikowia bicuspidata var. bicuspidata NRRL YB-4993] [Metschnikowia bicuspidata]	98	1024	0
MQ2101_G01871	3'5'-bisphosphate nucleotidase [Metschnikowia bicuspidata var. bicuspidata NRRL YB-4993] [Metschnikowia bicuspidata]	99	731	0
MQ2101_G01872	ribosomal protein L1, partial [Metschnikowia bicuspidata var. bicuspidata NRRL YB-4993] [Metschnikowia bicuspidata]	100	721	0
MQ2101_G01873	Piso0_002226 [Millerozyma farinosa CBS 7064]	43	262	8e-80
MQ2101_G01874	CIC11C00000005342 [[Candida] intermedia]	84	1657	0
MQ2101_G01875	Molybdopterin binding protein [Metschnikowia bicuspidata var. bicuspidata NRRL YB-4993] [Metschnikowia bicuspidata]	99	582	0
MQ2101_G01876	phospho protein phosphatase PPZ [Metschnikowia bicuspidata var. bicuspidata NRRL YB-4993] [Metschnikowia bicuspidata]	98	599	0
MQ2101_G01877	ribosomal protein L5 [Metschnikowia bicuspidata var. bicuspidata NRRL YB-4993] [Metschnikowia bicuspidata]	100	607	0
MQ2101_G01878	DEHA2F19646p [Debaryomyces hansenii CBS767]	58	220	2e-62
MQ2101_G01879	kinase-like protein [Metschnikowia bicuspidata var. bicuspidata NRRL YB-4993] [Metschnikowia bicuspidata]	99	773	0
MQ2101_G01880	CIC11C00000005819 [[Candida] intermedia]	54	228	2e-67
MQ2101_G01881	CIC11C00000003123 [[Candida] intermedia]	66	236	3e-76
MQ2101_G01882	CIC11C00000005882 [[Candida] intermedia]	85	224	4e-75
MQ2101_G01883	ARM repeat-containing protein [Metschnikowia bicuspidata var. bicuspidata NRRL YB-4993] [Metschnikowia bicuspidata]	99	647	0
MQ2101_G01884	T-complex protein 1, epsilon subunit [Scheffersomyces stipitis CBS 6054]	89	1008	0
MQ2101_G01885	Actin/actin-like protein [Metschnikowia bicuspidata var. bicuspidata NRRL YB-4993] [Metschnikowia bicuspidata]	100	874	0
MQ2101_G01886	1-phosphatidylinositol 3-kinase [Metschnikowia bicuspidata var. bicuspidata NRRL YB-4993] [Metschnikowia bicuspidata]	97	1292	0
MQ2101_G01887	18S rRNA biogenesis protein [Metschnikowia bicuspidata var. bicuspidata NRRL YB-4993] [Metschnikowia bicuspidata]	100	750	0
MQ2101_G01888	CIC11C00000001149 [[Candida] intermedia]	55	500	3e-171
MQ2101_G01889	CIC11C00000005324 [[Candida] intermedia]	73	808	0
MQ2101_G01890	MBOAT-domain-containing protein [Metschnikowia bicuspidata var. bicuspidata NRRL YB-4993] [Metschnikowia bicuspidata]	100	222	7e-69
MQ2101_G01891	ferrochelatase [Metschnikowia bicuspidata var. bicuspidata NRRL YB-4993] [Metschnikowia bicuspidata]	100	789	0
MQ2101_G01892	CIC11C00000003000 [[Candida] intermedia]	56	294	8e-97
MQ2101_G01893	CIC11C00000004868 [[Candida] intermedia]	54	464	1e-157
MQ2101_G01894	CIC11C00000004855 [[Candida] intermedia]	72	156	7e-49
MQ2101_G01895	CIC11C00000003059 [[Candida] intermedia]	67	255	3e-85
MQ2101_G01896	CIC11C00000005701 [[Candida] intermedia]	57	1657	0
MQ2101_G01897	V-type ATPase [Metschnikowia bicuspidata var. bicuspidata NRRL YB-4993] [Metschnikowia bicuspidata]	99	213	4e-71
MQ2101_G01898	Aldedh-domain-containing protein [Metschnikowia bicuspidata var. bicuspidata NRRL YB-4993] [Metschnikowia bicuspidata]	99	973	0
MQ2101_G01899	DUF654-domain-containing protein [Metschnikowia bicuspidata var. bicuspidata NRRL YB-4993] [Metschnikowia bicuspidata]	98	778	0
MQ2101_G01900	DUF1960-domain-containing protein [Metschnikowia bicuspidata var. bicuspidata NRRL YB-4993] [Metschnikowia bicuspidata]	98	210	4e-70
MQ2101_G01901	CIC11C00000004637 [[Candida] intermedia]	61	1176	0
MQ2101_G01902	uroporphyrinogen decarboxylase [Metschnikowia bicuspidata var. bicuspidata NRRL YB-4993] [Metschnikowia bicuspidata]	98	740	0
MQ2101_G01903	CIC11C00000003494 [[Candida] intermedia]	61	403	4e-135
MQ2101_G01904	CIC11C00000005600 [[Candida] intermedia]	43	207	1e-62
MQ2101_G01905	origin recognition complex subunit 2 [Metschnikowia bicuspidata var. bicuspidata NRRL YB-4993] [Metschnikowia bicuspidata]	100	277	3e-93
MQ2101_G01906	TPR-like protein [Metschnikowia bicuspidata var. bicuspidata NRRL YB-4993] [Metschnikowia bicuspidata]	96	1429	0
MQ2101_G01907	CIC11C00000000169 [[Candida] intermedia]	70	204	1e-66
MQ2101_G01908	thiolase [Metschnikowia bicuspidata var. bicuspidata NRRL YB-4993] [Metschnikowia bicuspidata]	98	841	0
MQ2101_G01909	riboflavin synthase [Metschnikowia bicuspidata var. bicuspidata NRRL YB-4993] [Metschnikowia bicuspidata]	99	469	9e-168
MQ2101_G01910	proteasome-domain-containing protein [Metschnikowia bicuspidata var. bicuspidata NRRL YB-4993] [Metschnikowia bicuspidata]	100	404	5e-144
MQ2101_G01911	CIC11C00000005885 [[Candida] intermedia]	61	1136	0
MQ2101_G01912	prim-pol domain-containing protein [Metschnikowia bicuspidata var. bicuspidata NRRL YB-4993] [Metschnikowia bicuspidata]	99	956	0
MQ2101_G01913	CIC11C00000000881 [[Candida] intermedia]	83	689	0
MQ2101_G01914	eukaryotic type KH-domain (KH-domain type I) [Metschnikowia bicuspidata var. bicuspidata NRRL YB-4993] [Metschnikowia bicuspidata]	100	569	0
MQ2101_G01915	CIC11C00000002727 [[Candida] intermedia]	49	611	0
MQ2101_G01916	methionine adenosyltransferase [Metschnikowia bicuspidata var. bicuspidata NRRL YB-4993] [Metschnikowia bicuspidata]	100	788	0
MQ2101_G01917	CIC11C00000001014 [[Candida] intermedia]	55	226	3e-69
MQ2101_G01918	CIC11C00000004927 [[Candida] intermedia]	50	181	4e-55
MQ2101_G01919	DNA topoisomerase 2 [Metschnikowia bicuspidata var. bicuspidata NRRL YB-4993] [Metschnikowia bicuspidata]	99	2860	0
MQ2101_G01920	DnaJ-domain-containing protein [Metschnikowia bicuspidata var. bicuspidata NRRL YB-4993] [Metschnikowia bicuspidata]	99	550	0
MQ2101_G01921	PLP-dependent transferase [Metschnikowia bicuspidata var. bicuspidata NRRL YB-4993] [Metschnikowia bicuspidata]	92	692	0
MQ2101_G01922	CIC11C00000005314 [[Candida] intermedia]	59	308	2e-101
MQ2101_G01923	CIC11C00000001275 [[Candida] intermedia]	62	1587	0
MQ2101_G01924	CIC11C00000004517 [[Candida] intermedia]	40	209	1e-61
MQ2101_G01925	SNase-domain-containing protein [Metschnikowia bicuspidata var. bicuspidata NRRL YB-4993] [Metschnikowia bicuspidata]	99	471	3e-169
MQ2101_G01926	phosphoacetylglucosamine mutase [Metschnikowia bicuspidata var. bicuspidata NRRL YB-4993] [Metschnikowia bicuspidata]	98	1053	0
MQ2101_G01927	Dimethyladenosine transferase [Metschnikowia bicuspidata var. bicuspidata NRRL YB-4993] [Metschnikowia bicuspidata]	100	667	0
MQ2101_G01928	galactose oxidase [Metschnikowia bicuspidata var. bicuspidata NRRL YB-4993] [Metschnikowia bicuspidata]	98	1016	0
MQ2101_G01929	WD40 repeat-like protein [Metschnikowia bicuspidata var. bicuspidata NRRL YB-4993] [Metschnikowia bicuspidata]	96	934	0
MQ2101_G01930	TPR-like protein, partial [Metschnikowia bicuspidata var. bicuspidata NRRL YB-4993] [Metschnikowia bicuspidata]	96	971	0
MQ2101_G01931	CIC11C00000003349 [[Candida] intermedia]	51	429	3e-142
MQ2101_G01932	UBC-like protein [Metschnikowia bicuspidata var. bicuspidata NRRL YB-4993] [Metschnikowia bicuspidata]	99	207	1e-68
MQ2101_G01933	sodium/calcium exchanger protein [Scheffersomyces stipitis CBS 6054]	33	227	3e-63
MQ2101_G01934	glycine cleavage system H protein [Metschnikowia bicuspidata var. bicuspidata NRRL YB-4993] [Metschnikowia bicuspidata]	98	344	4e-121
MQ2101_G01935	synaptobrevin [Metschnikowia bicuspidata var. bicuspidata NRRL YB-4993] [Metschnikowia bicuspidata]	100	228	3e-77
MQ2101_G01936	Actin/actin-like protein [Metschnikowia bicuspidata var. bicuspidata NRRL YB-4993] [Metschnikowia bicuspidata]	100	692	0
MQ2101_G01937	Flavocytochrome c [Metschnikowia bicuspidata var. bicuspidata NRRL YB-4993] [Metschnikowia bicuspidata]	99	1046	0
MQ2101_G01938	hypothetical protein METBIDRAFT_13862 [Metschnikowia bicuspidata var. bicuspidata NRRL YB-4993] [Metschnikowia bicuspidata]	0.9	126	1e-36
MQ2101_G01939	CIC11C00000000868 [[Candida] intermedia]	53	294	1e-84
MQ2101_G01940	CIC11C00000001723 [[Candida] intermedia]	80	555	0
MQ2101_G01941	NAD(P)-binding protein [Metschnikowia bicuspidata var. bicuspidata NRRL YB-4993] [Metschnikowia bicuspidata]	99	575	0
MQ2101_G01942	DUF1977-domain-containing protein [Metschnikowia bicuspidata var. bicuspidata NRRL YB-4993] [Metschnikowia bicuspidata]	89	580	0
MQ2101_G01943	acid protease [Metschnikowia bicuspidata var. bicuspidata NRRL YB-4993] [Metschnikowia bicuspidata]	98	1014	0
MQ2101_G01944	CIC11C00000003501 [[Candida] intermedia]	89	1714	0
MQ2101_G01945	CIC11C00000002857 [[Candida] intermedia]	83	1391	0
MQ2101_G01946	Med5-domain-containing protein, partial [Metschnikowia bicuspidata var. bicuspidata NRRL YB-4993] [Metschnikowia bicuspidata]	97	1253	0
MQ2101_G01947	CIC11C00000001809 [[Candida] intermedia]	57	416	1e-142
MQ2101_G01948	solute carrier family 25 member 38 [Metschnikowia bicuspidata var. bicuspidata NRRL YB-4993] [Metschnikowia bicuspidata]	100	639	0
MQ2101_G01949	terpenoid cyclases/Protein prenyltransferase [Metschnikowia bicuspidata var. bicuspidata NRRL YB-4993] [Metschnikowia bicuspidata]	98	774	0
MQ2101_G01950	CIC11C00000000939 [[Candida] intermedia]	45	247	3e-78
MQ2101_G01951	CIC11C00000002735 [[Candida] intermedia]	79	625	0
MQ2101_G01952	aldehyde dehydrogenase [Metschnikowia bicuspidata var. bicuspidata NRRL YB-4993] [Metschnikowia bicuspidata]	99	1023	0
MQ2101_G01953	CIC11C00000004569 [[Candida] intermedia]	45	65.1	5e-09
MQ2101_G01954	CIC11C00000001912 [[Candida] intermedia]	45	432	4e-139
MQ2101_G01955	CIC11C00000000867 [[Candida] intermedia]	69	1826	0
MQ2101_G01956	TMEM14-domain-containing protein [Metschnikowia bicuspidata var. bicuspidata NRRL YB-4993] [Metschnikowia bicuspidata]	100	212	1e-70
MQ2101_G01957	ribosomal protein S3 [Metschnikowia bicuspidata var. bicuspidata NRRL YB-4993] [Metschnikowia bicuspidata]	99	474	4e-170
MQ2101_G01958	phosphoribosylformylglycinamidin [Metschnikowia bicuspidata var. bicuspidata NRRL YB-4993] [Metschnikowia bicuspidata]	99	2773	0
MQ2101_G01959	CIC11C00000003002 [[Candida] intermedia]	73	816	0
MQ2101_G01960	NAD(P)-binding protein [Metschnikowia bicuspidata var. bicuspidata NRRL YB-4993] [Metschnikowia bicuspidata]	99	708	0
MQ2101_G01961	RNA polymerase [Metschnikowia bicuspidata var. bicuspidata NRRL YB-4993] [Metschnikowia bicuspidata]	100	302	3e-105
MQ2101_G01962	CIC11C00000004381 [[Candida] intermedia]	47	267	2e-83
MQ2101_G01963	UTP--glucose-1-phosphate uridylyltransferase [Metschnikowia bicuspidata var. bicuspidata NRRL YB-4993] [Metschnikowia bicuspidata]	100	84.7	2e-19
MQ2101_G01964	nicotinate phosphoribosyltransferase [Metschnikowia bicuspidata var. bicuspidata NRRL YB-4993] [Metschnikowia bicuspidata]	99	840	0
MQ2101_G01965	ARM repeat-containing protein [Metschnikowia bicuspidata var. bicuspidata NRRL YB-4993] [Metschnikowia bicuspidata]	99	2008	0
MQ2101_G01966	CIC11C00000000009 [[Candida] intermedia]	76	386	3e-129
MQ2101_G01967	ARM repeat-containing protein [Metschnikowia bicuspidata var. bicuspidata NRRL YB-4993] [Metschnikowia bicuspidata]	99	1458	0
MQ2101_G01968	glutathione S-transferase [Metschnikowia bicuspidata var. bicuspidata NRRL YB-4993] [Metschnikowia bicuspidata]	63	315	9e-107
MQ2101_G01969	D-site 20S pre-rRNA nuclease [Metschnikowia bicuspidata var. bicuspidata NRRL YB-4993] [Metschnikowia bicuspidata]	98	979	0
MQ2101_G01970	CIC11C00000004664 [[Candida] intermedia]	45	337	5e-105
MQ2101_G01971	dihydrosphingosine-1-phosphate lyase [Metschnikowia bicuspidata var. bicuspidata NRRL YB-4993] [Metschnikowia bicuspidata]	98	1125	0
MQ2101_G01972	CIC11C00000001590 [[Candida] intermedia]	44	533	2e-179
MQ2101_G01973	CIC11C00000002290 [[Candida] intermedia]	50	598	0
MQ2101_G01974	P-loop containing nucleoside triphosphate hydrolase protein [Metschnikowia bicuspidata var. bicuspidata NRRL YB-4993] [Metschnikowia bicuspidata]	99	1349	0
MQ2101_G01975	FAD/NAD(P)-binding domain-containing protein [Metschnikowia bicuspidata var. bicuspidata NRRL YB-4993] [Metschnikowia bicuspidata]	98	904	0
MQ2101_G01976	altered inheritance of mitochondria protein 9, mitochondrial [Metschnikowia bicuspidata var. bicuspidata NRRL YB-4993] [Metschnikowia bicuspidata]	96	1184	0
MQ2101_G01977	CIC11C00000000030 [[Candida] intermedia]	67	230	2e-76
MQ2101_G01978	CIC11C00000005003 [[Candida] intermedia]	38	126	5e-29
MQ2101_G01979	DEHA2D14872p [Debaryomyces hansenii CBS767]	56	120	5e-34
MQ2101_G01980	hypothetical protein METBIDRAFT_230703 [Metschnikowia bicuspidata var. bicuspidata NRRL YB-4993] [Metschnikowia bicuspidata]	0.97	1097	0
MQ2101_G01981	CIC11C00000004884 [[Candida] intermedia]	30	299	7e-89
MQ2101_G01982	thioredoxin-like protein [Metschnikowia bicuspidata var. bicuspidata NRRL YB-4993] [Metschnikowia bicuspidata]	98	673	0
MQ2101_G01983	LETM1-domain-containing protein [Metschnikowia bicuspidata var. bicuspidata NRRL YB-4993] [Metschnikowia bicuspidata]	99	978	0
MQ2101_G01984	CIC11C00000003397 [[Candida] intermedia]	43	211	4e-65
MQ2101_G01985	CIC11C00000002081 [[Candida] intermedia]	49	105	4e-28
MQ2101_G01986	JmjC-domain-containing protein [Metschnikowia bicuspidata var. bicuspidata NRRL YB-4993] [Metschnikowia bicuspidata]	75	1084	0
MQ2101_G01987	CIC11C00000004310 [[Candida] intermedia]	44	504	1e-171
MQ2101_G01988	glutaredoxin [Metschnikowia bicuspidata var. bicuspidata NRRL YB-4993] [Metschnikowia bicuspidata]	79	331	2e-114
MQ2101_G01989	CIC11C00000003620 [[Candida] intermedia]	47	986	0
MQ2101_G01990	CIC11C00000000929 [[Candida] intermedia]	68	226	2e-74
MQ2101_G01991	DNA mismatch repair protein Msh6 [Metschnikowia bicuspidata var. bicuspidata NRRL YB-4993] [Metschnikowia bicuspidata]	99	2394	0
MQ2101_G01992	CIC11C00000001117 [[Candida] intermedia]	35	173	3e-51
MQ2101_G01993	CIC11C00000005876 [[Candida] intermedia]	64	956	0
MQ2101_G01994	CIC11C00000004865 [[Candida] intermedia]	60	301	3e-101
MQ2101_G01995	CIC11C00000001165 [[Candida] intermedia]	64	362	4e-118
MQ2101_G01996	Nucleotidylyl transferase [Metschnikowia bicuspidata var. bicuspidata NRRL YB-4993] [Metschnikowia bicuspidata]	98	478	4e-171
MQ2101_G01997	CIC11C00000003358 [[Candida] intermedia]	41	253	4e-79
MQ2101_G01998	CIC11C00000002987 [[Candida] intermedia]	62	5248	0
MQ2101_G01999	protein serine/threonine phosphatase 2C [Metschnikowia bicuspidata var. bicuspidata NRRL YB-4993] [Metschnikowia bicuspidata]	98	807	0
MQ2101_G02000	Shikimate dehydrogenase [Metschnikowia bicuspidata var. bicuspidata NRRL YB-4993] [Metschnikowia bicuspidata]	99	3207	0
MQ2101_G02001	ArfGap-domain-containing protein [Metschnikowia bicuspidata var. bicuspidata NRRL YB-4993] [Metschnikowia bicuspidata]	96	1323	0
MQ2101_G02002	CDK-activating kinase assembly factor [Metschnikowia bicuspidata var. bicuspidata NRRL YB-4993] [Metschnikowia bicuspidata]	99	706	0
MQ2101_G02003	CIC11C00000003206 [[Candida] intermedia]	40	183	2e-50
MQ2101_G02004	CGI-121-domain-containing protein [Metschnikowia bicuspidata var. bicuspidata NRRL YB-4993] [Metschnikowia bicuspidata]	96	364	1e-128
MQ2101_G02005	PIN domain-like protein [Metschnikowia bicuspidata var. bicuspidata NRRL YB-4993] [Metschnikowia bicuspidata]	93	1297	0
MQ2101_G02006	CIC11C00000000089 [[Candida] intermedia]	34	369	7e-112
MQ2101_G02007	Pkinase-domain-containing protein [Metschnikowia bicuspidata var. bicuspidata NRRL YB-4993] [Metschnikowia bicuspidata]	99	804	0
MQ2101_G02008	CIC11C00000001531 [[Candida] intermedia]	52	466	2e-160
MQ2101_G02009	DUF1620-domain-containing protein [Metschnikowia bicuspidata var. bicuspidata NRRL YB-4993] [Metschnikowia bicuspidata]	97	1705	0
MQ2101_G02010	CIC11C00000005574 [[Candida] intermedia]	51	79	3e-18
[truncated: 1,901 more rows]
