# Supplementary material for: Complete genome analysis of pathogenic Metschnikowia bicuspidata strain MQ2101 isolated from diseased ridgetail white prawn, Exopalaemon carinicauda
Source: BMC Microbiol. 2023 Apr 29;23:120. doi: 10.1186/s12866-023-02865-2 (PMC10148492; doi:10.1186/s12866-023-02865-2)
Supplement: Supplementary file 4 — Additional file 4: Table S2. The KOG functional annotation information. [file 12866_2023_2865_MOESM4_ESM.xlsx]

## Sheet: Sheet1
Table S2. The KOG functional annotation information
Gene ID	KOG-ID	Function	Functional Categories	Score	E Value
MQ2101_G00001	KOG1435	Sterol reductase/lamin B receptor	Lipid transport and metabolism ; Signal transduction mechanisms ;	482.3	9e-136
MQ2101_G00006	KOG1714	60s ribosomal protein L18	Translation, ribosomal structure and biogenesis ;	290.4	2.1e-78
MQ2101_G00007	KOG3411	40S ribosomal protein S19	Translation, ribosomal structure and biogenesis ;	229.9	7.3e-60
MQ2101_G00008	KOG3595	Dyneins, heavy chain	Cytoskeleton ;	833.2	1e-240
MQ2101_G00009	KOG0065	Pleiotropic drug resistance proteins (PDR1-15), ABC superfamily	Secondary metabolites biosynthesis, transport and catabolism ;	1600.5	0
MQ2101_G00010	KOG0216	RNA polymerase I, second largest subunit	Transcription ;	1902.1	0
MQ2101_G00011	KOG2721	Uncharacterized conserved protein	Function unknown ;	288.5	1.1e-77
MQ2101_G00012	KOG3079	Uridylate kinase/adenylate kinase	Nucleotide transport and metabolism ;	271.6	1.2e-72
MQ2101_G00013	KOG1204	Predicted dehydrogenase	Secondary metabolites biosynthesis, transport and catabolism ;	199.1	8.5e-51
MQ2101_G00014	KOG3741	Poly(A) ribonuclease subunit	RNA processing and modification ;	211.1	6.3e-54
MQ2101_G00015	KOG1507	Nucleosome assembly protein NAP-1	Chromatin structure and dynamics ; Cell cycle control, cell division, chromosome partitioning ;	239.6	1.5e-62
MQ2101_G00016	KOG0064	Peroxisomal long-chain acyl-CoA transporter, ABC superfamily	Lipid transport and metabolism ;	634.4	2.4e-181
MQ2101_G00017	KOG0755	Mitochondrial oxaloacetate carrier protein	Energy production and conversion ;	375.9	6.7e-104
MQ2101_G00018	KOG0660	Mitogen-activated protein kinase	Signal transduction mechanisms ;	508.8	9e-144
MQ2101_G00020	KOG2261	Polycomb enhancer protein, EPC	Transcription ;	330.1	1.2e-89
MQ2101_G00021	KOG4230	C1-tetrahydrofolate synthase	Coenzyme transport and metabolism ;	1169.5	0
MQ2101_G00022	KOG1922	Rho GTPase effector BNI1 and related formins	Signal transduction mechanisms ; Cytoskeleton ;	136.7	8e-32
MQ2101_G00024	KOG0803	Predicted E3 ubiquitin ligase	Posttranslational modification, protein turnover, chaperones ;	244.6	4.1e-64
MQ2101_G00028	KOG1835	Uncharacterized conserved protein	Function unknown ;	236.9	6.5e-62
MQ2101_G00029	KOG0003	Ubiquitin/60s ribosomal protein L40 fusion	Translation, ribosomal structure and biogenesis ;	102.4	5.7e-21
MQ2101_G00030	KOG4674	Uncharacterized conserved coiled-coil protein	Function unknown ;	107.5	2.2e-22
MQ2101_G00031	KOG2044	5'-3' exonuclease HKE1/RAT1	Replication, recombination and repair ; RNA processing and modification ;	842.8	4.8e-244
MQ2101_G00033	KOG2617	Citrate synthase	Energy production and conversion ;	682.2	5.6e-196
MQ2101_G00034	KOG0433	Isoleucyl-tRNA synthetase	Translation, ribosomal structure and biogenesis ;	456.8	8.2e-128
MQ2101_G00035	KOG0254	Predicted transporter (major facilitator superfamily)	General function prediction only ;	100.5	5.2e-21
MQ2101_G00036	KOG1716	Dual specificity phosphatase	Defense mechanisms ;	233.8	4.1e-61
MQ2101_G00039	KOG1126	DNA-binding cell division cycle control protein	Cell cycle control, cell division, chromosome partitioning ;	105.1	5.4e-22
MQ2101_G00040	KOG1531	F0F1-type ATP synthase, gamma subunit	Energy production and conversion ;	224.9	2.1e-58
MQ2101_G00042	KOG1421	Predicted signaling-associated protein (contains a PDZ domain)	General function prediction only ;	1023.8	1.8e-298
MQ2101_G00045	KOG1080	Histone H3 (Lys4) methyltransferase complex, subunit SET1 and related methyltransferases	Chromatin structure and dynamics ; Transcription ;	340.9	6.4e-93
MQ2101_G00046	KOG2236	Uncharacterized conserved protein	Function unknown ;	87.8	5.6e-17
MQ2101_G00048	KOG1286	Amino acid transporters	Amino acid transport and metabolism ;	500.4	4e-141
MQ2101_G00051	KOG1416	tRNA(1-methyladenosine) methyltransferase, subunit GCD10	Translation, ribosomal structure and biogenesis ;	294.3	3.7e-79
MQ2101_G00052	KOG1122	tRNA and rRNA cytosine-C5-methylase (nucleolar protein NOL1/NOP2)	RNA processing and modification ;	682.6	6.2e-196
MQ2101_G00053	KOG0681	Actin-related protein - Arp5p	Cytoskeleton ;	520.4	5.2e-147
MQ2101_G00054	KOG2675	Adenylate cyclase-associated protein (CAP/Srv2p)	Cytoskeleton ; Signal transduction mechanisms ;	392.1	1.5e-108
MQ2101_G00055	KOG0712	Molecular chaperone (DnaJ superfamily)	Posttranslational modification, protein turnover, chaperones ;	232.6	7.9e-61
MQ2101_G00056	KOG1270	Methyltransferases	Coenzyme transport and metabolism ;	222.2	9.7e-58
MQ2101_G00058	KOG0346	RNA helicase	RNA processing and modification ;	630.6	2.7e-180
MQ2101_G00060	KOG2599	Pyridoxal/pyridoxine/pyridoxamine kinase	Coenzyme transport and metabolism ;	183.7	4.5e-46
MQ2101_G00062	KOG0583	Serine/threonine protein kinase	Signal transduction mechanisms ;	97.4	8.8e-20
MQ2101_G00063	KOG0878	60S ribosomal protein L32	Translation, ribosomal structure and biogenesis ;	203	3.8e-52
MQ2101_G00065	KOG2451	Aldehyde dehydrogenase	Energy production and conversion ;	615.5	7.6e-176
MQ2101_G00067	KOG0519	Sensory transduction histidine kinase	Signal transduction mechanisms ;	81.3	2.8e-15
MQ2101_G00068	KOG0583	Serine/threonine protein kinase	Signal transduction mechanisms ;	59.3	2.5e-08
MQ2101_G00069	KOG0393	Ras-related small GTPase, Rho type	General function prediction only ;	293.1	1.3e-78
MQ2101_G00071	KOG3010	Methyltransferase	General function prediction only ;	118.6	1.8e-26
MQ2101_G00072	KOG2095	DNA polymerase iota/DNA damage inducible protein	Replication, recombination and repair ;	199.9	7.4e-51
MQ2101_G00074	KOG1125	TPR repeat-containing protein	General function prediction only ;	350.1	6.7e-96
MQ2101_G00075	KOG2697	Histidinol dehydrogenase	Amino acid transport and metabolism ;	587.8	2.9e-167
MQ2101_G00076	KOG1494	NAD-dependent malate dehydrogenase	Energy production and conversion ;	296.6	5.4e-80
MQ2101_G00078	KOG0564	5,10-methylenetetrahydrofolate reductase	Amino acid transport and metabolism ;	577	3.6e-164
MQ2101_G00079	KOG2892	Porphobilinogen deaminase	Coenzyme transport and metabolism ;	335.5	1.3e-91
MQ2101_G00080	KOG0658	Glycogen synthase kinase-3	Carbohydrate transport and metabolism ;	412.1	3.5e-114
MQ2101_G00082	KOG1390	Acetyl-CoA acetyltransferase	Lipid transport and metabolism ;	448.4	1.2e-125
MQ2101_G00083	KOG1208	Dehydrogenases with different specificities (related to short-chain alcohol dehydrogenases)	Secondary metabolites biosynthesis, transport and catabolism ;	121.3	1.7e-27
MQ2101_G00084	KOG0953	Mitochondrial RNA helicase SUV3, DEAD-box superfamily	RNA processing and modification ;	398.7	1.9e-110
MQ2101_G00086	KOG2525	Folylpolyglutamate synthase	Coenzyme transport and metabolism ;	337.8	2.2e-92
MQ2101_G00088	KOG2367	Alpha-isopropylmalate synthase/homocitrate synthase	Amino acid transport and metabolism ;	724.5	9.9e-209
MQ2101_G00089	KOG3223	Uncharacterized conserved protein	Function unknown ;	95.9	9.2e-20
MQ2101_G00090	KOG0392	SNF2 family DNA-dependent ATPase domain-containing protein	Transcription ;	1669.4	0
MQ2101_G00091	KOG2881	Predicted membrane protein	Function unknown ;	244.2	2.9e-64
MQ2101_G00092	KOG1160	Fe-S oxidoreductase	Energy production and conversion ;	494.6	2.4e-139
MQ2101_G00093	KOG0580	Serine/threonine protein kinase	Cell cycle control, cell division, chromosome partitioning ;	214.5	1.4e-55
MQ2101_G00094	KOG2710	Rho GTPase-activating protein	Signal transduction mechanisms ; Cytoskeleton ;	209.5	1.3e-53
MQ2101_G00095	KOG2428	Uncharacterized conserved protein	Function unknown ;	94.4	3.3e-19
MQ2101_G00096	KOG1131	RNA polymerase II transcription initiation/nucleotide excision repair factor TFIIH, 5'-3' helicase subunit RAD3	Transcription ; Replication, recombination and repair ;	1203.7	0
MQ2101_G00098	KOG3771	Amphiphysin	Intracellular trafficking, secretion, and vesicular transport ;	229.6	4.6e-60
MQ2101_G00101	KOG3302	TATA-box binding protein (TBP), component of TFIID and TFIIIB	Transcription ;	350.9	1.7e-96
MQ2101_G00103	KOG2529	Pseudouridine synthase	Translation, ribosomal structure and biogenesis ;	712.2	5.2e-205
MQ2101_G00104	KOG0331	ATP-dependent RNA helicase	RNA processing and modification ;	506.1	1.2e-142
MQ2101_G00106	KOG2426	Dihydroxyacetone kinase/glycerone kinase	Carbohydrate transport and metabolism ;	433	8.3e-121
MQ2101_G00108	KOG0234	Fructose-6-phosphate 2-kinase/fructose-2,6-biphosphatase	Carbohydrate transport and metabolism ;	538.9	1.8e-152
MQ2101_G00109	KOG2920	Predicted methyltransferase	General function prediction only ;	205.3	1.7e-52
MQ2101_G00110	KOG2020	Nuclear transport receptor CRM1/MSN5 (importin beta superfamily)	Nuclear structure ; Intracellular trafficking, secretion, and vesicular transport ;	692.2	1.5e-198
MQ2101_G00111	KOG2780	Ribosome biogenesis protein RPF1, contains IMP4 domain	RNA processing and modification ;	392.5	6.3e-109
MQ2101_G00112	KOG2074	RNA polymerase II transcription initiation/nucleotide excision repair factor TFIIH, subunit TFB1	Transcription ; Replication, recombination and repair ;	243.4	1e-63
MQ2101_G00113	KOG0441	Cu2+/Zn2+ superoxide dismutase SOD1	Inorganic ion transport and metabolism ;	221.5	9.7e-58
MQ2101_G00115	KOG0404	Thioredoxin reductase	Posttranslational modification, protein turnover, chaperones ;	503.1	3.6e-142
MQ2101_G00117	KOG3092	Casein kinase II, beta subunit	Signal transduction mechanisms ; Cell cycle control, cell division, chromosome partitioning ; Transcription ;	266.9	3.3e-71
MQ2101_G00118	KOG2713	Mitochondrial tryptophanyl-tRNA synthetase	Translation, ribosomal structure and biogenesis ;	214.5	1.9e-55
MQ2101_G00119	KOG3984	Purine nucleoside phosphorylase	Nucleotide transport and metabolism ;	286.6	8e-77
MQ2101_G00120	KOG1332	Vesicle coat complex COPII, subunit SEC13	Intracellular trafficking, secretion, and vesicular transport ;	263.1	5.8e-70
MQ2101_G00122	KOG0395	Ras-related GTPase	General function prediction only ;	222.2	9.5e-58
MQ2101_G00123	KOG2903	Predicted glutathione S-transferase	Posttranslational modification, protein turnover, chaperones ;	285	1.2e-76
MQ2101_G00125	KOG0480	DNA replication licensing factor, MCM6 component	Replication, recombination and repair ;	1060.8	0
MQ2101_G00126	KOG0854	Alkyl hydroperoxide reductase, thiol specific antioxidant and related enzymes	Posttranslational modification, protein turnover, chaperones ;	278.1	1.5e-74
MQ2101_G00127	KOG1433	DNA repair protein RAD51/RHP55	Replication, recombination and repair ;	396	1.3e-109
MQ2101_G00128	KOG1274	WD40 repeat protein	General function prediction only ;	323.2	1.4e-87
MQ2101_G00130	KOG0042	Glycerol-3-phosphate dehydrogenase	Energy production and conversion ;	809.3	4.3e-234
MQ2101_G00134	KOG1596	Fibrillarin and related nucleolar RNA-binding proteins	RNA processing and modification ;	276.6	3.7e-74
MQ2101_G00135	KOG3912	Predicted integral membrane protein	General function prediction only ;	172.2	2.3e-42
MQ2101_G00136	KOG1862	GYF domain containing proteins	General function prediction only ;	68.6	5.3e-11
MQ2101_G00137	KOG2273	Membrane coat complex Retromer, subunit VPS5/SNX1, Sorting nexins, and related PX domain-containing proteins	Intracellular trafficking, secretion, and vesicular transport ;	184.9	3.4e-46
MQ2101_G00138	KOG0725	Reductases with broad range of substrate specificities	General function prediction only ;	238.8	1.1e-62
MQ2101_G00139	KOG0393	Ras-related small GTPase, Rho type	General function prediction only ;	193	2.2e-48
MQ2101_G00141	KOG0385	Chromatin remodeling complex WSTF-ISWI, small subunit	Transcription ;	925.6	5.9e-269
MQ2101_G00144	KOG1450	Predicted Rho GTPase-activating protein	Signal transduction mechanisms ;	321.6	2.8e-87
MQ2101_G00145	KOG2167	Cullins	Cell cycle control, cell division, chromosome partitioning ;	117.1	6e-26
MQ2101_G00146	KOG1748	Acyl carrier protein/NADH-ubiquinone oxidoreductase, NDUFAB1/SDAP subunit	Energy production and conversion ; Lipid transport and metabolism ; Secondary metabolites biosynthesis, transport and catabolism ;	80.1	3.7e-15
MQ2101_G00147	KOG1750	Mitochondrial/chloroplast ribosomal protein S12	Translation, ribosomal structure and biogenesis ;	169.5	4.6e-42
MQ2101_G00148	KOG2826	Actin-related protein Arp2/3 complex, subunit ARPC2	Cytoskeleton ;	256.9	4.7e-68
MQ2101_G00149	KOG0581	Mitogen-activated protein kinase kinase (MAP2K)	Signal transduction mechanisms ;	452.6	1e-126
MQ2101_G00150	KOG0968	DNA polymerase zeta, catalytic subunit	Replication, recombination and repair ;	75.5	1e-13
MQ2101_G00152	KOG1281	Na+/dicarboxylate, Na+/tricarboxylate and phosphate transporters	Inorganic ion transport and metabolism ;	656.8	5.4e-188
MQ2101_G00153	KOG2276	Metalloexopeptidases	Amino acid transport and metabolism ;	244.2	3e-64
MQ2101_G00154	KOG0651	26S proteasome regulatory complex, ATPase RPT4	Posttranslational modification, protein turnover, chaperones ;	102.1	4.4e-22
MQ2101_G00156	KOG0028	Ca2+-binding protein (centrin/caltractin), EF-Hand superfamily protein	Cytoskeleton ; Cell cycle control, cell division, chromosome partitioning ;	193.7	2.2e-49
MQ2101_G00157	KOG0971	Microtubule-associated protein dynactin DCTN1/Glued	Cell cycle control, cell division, chromosome partitioning ; Cytoskeleton ;	73.9	1.2e-12
MQ2101_G00158	KOG1111	N-acetylglucosaminyltransferase complex, subunit PIG-A/SPT14, required for phosphatidylinositol biosynthesis/Sulfolipid synthase	Cell wall/membrane/envelope biogenesis ; Posttranslational modification, protein turnover, chaperones ; Lipid transport and metabolism ;	491.9	9.6e-139
MQ2101_G00159	KOG3763	mRNA export factor TAP/MEX67	RNA processing and modification ;	327.4	5e-89
MQ2101_G00160	KOG1110	Putative steroid membrane receptor Hpr6.6/25-Dx	General function prediction only ;	127.9	1.5e-29
MQ2101_G00161	KOG3138	Predicted N-acetyltransferase	General function prediction only ;	88.6	1.1e-17
MQ2101_G00162	KOG0721	Molecular chaperone (DnaJ superfamily)	Posttranslational modification, protein turnover, chaperones ;	354.8	3.3e-97
MQ2101_G00163	KOG2555	AICAR transformylase/IMP cyclohydrolase/methylglyoxal synthase	Nucleotide transport and metabolism ;	929.5	2.8e-270
MQ2101_G00164	KOG1678	60s ribosomal protein L15	Translation, ribosomal structure and biogenesis ;	365.9	4.3e-101
MQ2101_G00165	KOG4039	Serine/threonine kinase TIP30/CC3	Signal transduction mechanisms ;	157.5	2.6e-38
MQ2101_G00167	KOG0725	Reductases with broad range of substrate specificities	General function prediction only ;	129.4	8.3e-30
MQ2101_G00168	KOG3887	Predicted small GTPase involved in nuclear protein import	Intracellular trafficking, secretion, and vesicular transport ;	457.6	1.9e-128
MQ2101_G00169	KOG0305	Anaphase promoting complex, Cdc20, Cdh1, and Ama1 subunits	Cell cycle control, cell division, chromosome partitioning ; Posttranslational modification, protein turnover, chaperones ;	194.1	6.8e-49
MQ2101_G00170	KOG2642	Alpha-1,2 glucosyltransferase/transcriptional activator	Posttranslational modification, protein turnover, chaperones ; Transcription ; Lipid transport and metabolism ; Signal transduction mechanisms ;	260	7.3e-69
MQ2101_G00174	KOG3282	Uncharacterized conserved protein	Function unknown ;	167.9	1.8e-41
MQ2101_G00176	KOG2086	Protein tyrosine phosphatase SHP1/Cofactor for p97 ATPase-mediated vesicle membrane fusion	Nuclear structure ;	207.6	3.5e-53
MQ2101_G00177	KOG2263	Methionine synthase II (cobalamin-independent)	Amino acid transport and metabolism ;	1150.6	0
MQ2101_G00181	KOG2018	Predicted dinucleotide-utilizing enzyme involved in molybdopterin and thiamine biosynthesis	Posttranslational modification, protein turnover, chaperones ;	482.3	8.6e-136
MQ2101_G00182	KOG3178	Hydroxyindole-O-methyltransferase and related SAM-dependent methyltransferases	General function prediction only ;	275	1.2e-73
MQ2101_G00183	KOG1106	Uncharacterized conserved protein	Function unknown ;	175.6	7.1e-44
MQ2101_G00184	KOG2002	TPR-containing nuclear phosphoprotein that regulates K(+) uptake	Inorganic ion transport and metabolism ;	490.3	7.6e-138
MQ2101_G00185	KOG0688	Peptide chain release factor 1 (eRF1)	Translation, ribosomal structure and biogenesis ;	682.6	4.5e-196
MQ2101_G00186	KOG0347	RNA helicase	RNA processing and modification ;	520.4	5.5e-147
MQ2101_G00189	KOG2815	Mitochondrial/choloroplast ribosomal protein S15	Translation, ribosomal structure and biogenesis ;	181.4	2.3e-45
MQ2101_G00191	KOG1586	Protein required for fusion of vesicles in vesicular transport, alpha-SNAP	Intracellular trafficking, secretion, and vesicular transport ;	227.6	2.6e-59
MQ2101_G00192	KOG0370	Multifunctional pyrimidine synthesis protein CAD (includes carbamoyl-phophate synthetase, aspartate transcarbamylase, and glutamine amidotransferase)	General function prediction only ;	1598.2	0
MQ2101_G00193	KOG2257	N-acetylglucosaminyltransferase complex, subunit PIG-P, required for phosphatidylinositol biosynthesis	Function unknown ;	54.3	2.2e-07
MQ2101_G00194	KOG2023	Nuclear transport receptor Karyopherin-beta2/Transportin (importin beta superfamily)	Nuclear structure ; Intracellular trafficking, secretion, and vesicular transport ;	519.2	1.4e-146
MQ2101_G00197	KOG2195	Transferrin receptor and related proteins containing the protease-associated (PA) domain	Posttranslational modification, protein turnover, chaperones ; Inorganic ion transport and metabolism ; General function prediction only ;	130.6	1.2e-29
MQ2101_G00198	KOG0236	Sulfate/bicarbonate/oxalate exchanger SAT-1 and related transporters (SLC26 family)	Inorganic ion transport and metabolism ;	641.7	2e-183
MQ2101_G00199	KOG4680	Uncharacterized conserved protein, contains ML domain	General function prediction only ;	170.2	3.3e-42
MQ2101_G00202	KOG2696	Histone acetyltransferase type b catalytic subunit	Chromatin structure and dynamics ;	260.8	3.9e-69
MQ2101_G00203	KOG0238	3-Methylcrotonyl-CoA carboxylase, biotin-containing subunit/Propionyl-CoA carboxylase, alpha chain/Acetyl-CoA carboxylase, biotin carboxylase subunit	Lipid transport and metabolism ; Amino acid transport and metabolism ;	1653.6	0
MQ2101_G00204	KOG2348	Urea transporter	Amino acid transport and metabolism ;	786.2	4.8e-227
MQ2101_G00205	KOG2760	Vacuolar sorting protein VPS36	Intracellular trafficking, secretion, and vesicular transport ;	88.2	4.2e-17
MQ2101_G00206	KOG1566	Conserved protein Mo25	Function unknown ;	230.3	4.7e-60
MQ2101_G00207	KOG0975	Branched chain aminotransferase BCAT1, pyridoxal phosphate enzymes type IV superfamily	Amino acid transport and metabolism ;	524.2	1.7e-148
MQ2101_G00208	KOG2429	Glycosyl hydrolase, family 47	Carbohydrate transport and metabolism ;	385.2	1.9e-106
MQ2101_G00210	KOG4347	GTPase-activating protein VRP	General function prediction only ;	830.9	2.2e-240
MQ2101_G00212	KOG0727	26S proteasome regulatory complex, ATPase RPT3	Posttranslational modification, protein turnover, chaperones ;	173.7	3.2e-43
MQ2101_G00213	KOG4547	WD40 repeat-containing protein	General function prediction only ;	237.3	1.2e-61
MQ2101_G00214	KOG0393	Ras-related small GTPase, Rho type	General function prediction only ;	295	1e-79
MQ2101_G00216	KOG2584	Dihydroorotase and related enzymes	Nucleotide transport and metabolism ;	461.1	3.2e-129
MQ2101_G00217	KOG0025	Zn2+-binding dehydrogenase (nuclear receptor binding factor-1)	Transcription ; Energy production and conversion ;	259.6	1.3e-68
MQ2101_G00218	KOG0254	Predicted transporter (major facilitator superfamily)	General function prediction only ;	116.3	1.4e-25
MQ2101_G00219	KOG0706	Predicted GTPase-activating protein	Signal transduction mechanisms ;	264.2	4e-70
MQ2101_G00220	KOG2580	Mitochondrial import inner membrane translocase, subunit TIM44	Intracellular trafficking, secretion, and vesicular transport ;	424.9	3.3e-118
MQ2101_G00221	KOG0779	Protease, Ulp1 family	Posttranslational modification, protein turnover, chaperones ;	117.9	8.2e-26
MQ2101_G00222	KOG4781	Uncharacterized conserved protein	Function unknown ;	140.2	5.1e-33
MQ2101_G00223	KOG0673	Thymidylate synthase	Nucleotide transport and metabolism ;	414.8	1.3e-115
MQ2101_G00225	KOG4121	Nuclear pore complex, Nup133 component (sc Nup133)	Nuclear structure ; Intracellular trafficking, secretion, and vesicular transport ;	73.2	3.3e-12
MQ2101_G00226	KOG3031	Protein required for biogenesis of the ribosomal 60S subunit	Translation, ribosomal structure and biogenesis ;	263.8	2.7e-70
MQ2101_G00228	KOG1167	Serine/threonine protein kinase of the CDC7 subfamily involved in DNA synthesis, repair and recombination	Replication, recombination and repair ;	347.8	2.8e-95
MQ2101_G00230	KOG1693	emp24/gp25L/p24 family of membrane trafficking proteins	Intracellular trafficking, secretion, and vesicular transport ;	136.3	5.8e-32
MQ2101_G00231	KOG1521	RNA polymerase I and III, subunit RPA40/RPC40	Transcription ;	486.1	4.7e-137
MQ2101_G00233	KOG2054	Nucleolar RNA-associated protein (NRAP)	Function unknown ;	1007.7	1.6e-293
MQ2101_G00234	KOG0497	Oxidosqualene-lanosterol cyclase and related proteins	Lipid transport and metabolism ;	801.2	1.3e-231
MQ2101_G00237	KOG0846	Mitochondrial/chloroplast ribosomal protein L15/L10	Translation, ribosomal structure and biogenesis ;	235.3	1.2e-61
MQ2101_G00239	KOG0668	Casein kinase II, alpha subunit	Signal transduction mechanisms ; Cell cycle control, cell division, chromosome partitioning ; Transcription ;	407.9	1.4e-113
MQ2101_G00240	KOG0035	Ca2+-binding actin-bundling protein (actinin), alpha chain (EF-Hand protein superfamily)	Cytoskeleton ;	108.2	5e-23
MQ2101_G00241	KOG4147	Uncharacterized conserved protein	Function unknown ;	159.8	3.5e-39
MQ2101_G00242	KOG2160	Armadillo/beta-catenin-like repeat-containing protein	Posttranslational modification, protein turnover, chaperones ;	107.8	4.1e-23
MQ2101_G00243	KOG3449	60S acidic ribosomal protein P2	Translation, ribosomal structure and biogenesis ;	54.7	1.3e-07
MQ2101_G00244	KOG0021	Glutathione synthetase	Secondary metabolites biosynthesis, transport and catabolism ;	386.3	7e-107
MQ2101_G00245	KOG0556	Aspartyl-tRNA synthetase	Translation, ribosomal structure and biogenesis ;	744.2	1.6e-214
MQ2101_G00246	KOG0363	Chaperonin complex component, TCP-1 beta subunit (CCT2)	Posttranslational modification, protein turnover, chaperones ;	789.3	4.1e-228
MQ2101_G00248	KOG0877	40S ribosomal protein S2/30S ribosomal protein S5	Translation, ribosomal structure and biogenesis ;	361.7	1e-99
MQ2101_G00250	KOG3378	Globins and related hemoproteins	Energy production and conversion ;	138.3	3.2e-32
MQ2101_G00251	KOG3409	Exosomal 3'-5' exoribonuclease complex, subunit ski4 (Csl4)	Translation, ribosomal structure and biogenesis ;	197.6	1e-49
MQ2101_G00252	KOG1470	Phosphatidylinositol transfer protein PDR16 and related proteins	Lipid transport and metabolism ;	377.9	1.8e-104
MQ2101_G00253	KOG1212	Amidases	Translation, ribosomal structure and biogenesis ; Lipid transport and metabolism ; Signal transduction mechanisms ;	334	5.1e-91
MQ2101_G00254	KOG3923	D-aspartate oxidase	Amino acid transport and metabolism ;	172.9	9.5e-43
MQ2101_G00257	KOG4283	Transcription-coupled repair protein CSA, contains WD40 domain	Transcription ; Replication, recombination and repair ;	161	4.9e-39
MQ2101_G00258	KOG2509	Seryl-tRNA synthetase	Translation, ribosomal structure and biogenesis ;	741.5	8.5e-214
MQ2101_G00260	KOG0964	Structural maintenance of chromosome protein 3 (sister chromatid cohesion complex Cohesin, subunit SMC3)	Cell cycle control, cell division, chromosome partitioning ;	530.4	1.3e-149
MQ2101_G00261	KOG4525	Jacalin-like lectin domain-containing protein	General function prediction only ;	447.2	5.2e-125
MQ2101_G00263	KOG1059	Vesicle coat complex AP-3, delta subunit	Intracellular trafficking, secretion, and vesicular transport ;	441.4	4.2e-123
MQ2101_G00265	KOG2468	Dolichol kinase	Lipid transport and metabolism ;	136.3	2.3e-31
MQ2101_G00267	KOG1290	Serine/threonine protein kinase	Signal transduction mechanisms ;	521.2	2.9e-147
MQ2101_G00268	KOG0103	Molecular chaperones HSP105/HSP110/SSE1, HSP70 superfamily	Posttranslational modification, protein turnover, chaperones ;	568.9	9.2e-162
MQ2101_G00269	KOG2834	Nuclear pore complex, rNpl4 component (sc Npl4)	Nuclear structure ; Intracellular trafficking, secretion, and vesicular transport ;	518.1	1.9e-146
MQ2101_G00270	KOG4472	Glycolipid 2-alpha-mannosyltransferase (alpha-1,2-mannosyltransferase)	Carbohydrate transport and metabolism ;	295	3e-79
MQ2101_G00272	KOG0731	AAA+-type ATPase containing the peptidase M41 domain	Posttranslational modification, protein turnover, chaperones ;	791.6	1.2e-228
MQ2101_G00274	KOG0376	Serine-threonine phosphatase 2A, catalytic subunit	General function prediction only ;	409.8	7.7e-114
MQ2101_G00275	KOG0292	Vesicle coat complex COPI, alpha subunit	Intracellular trafficking, secretion, and vesicular transport ;	1005	1.4e-292
MQ2101_G00276	KOG2220	Predicted signal transduction protein	General function prediction only ;	147.1	1.3e-34
MQ2101_G00277	KOG0388	SNF2 family DNA-dependent ATPase	Replication, recombination and repair ;	53.1	6.6e-07
MQ2101_G00278	KOG2166	Cullins	Cell cycle control, cell division, chromosome partitioning ;	553.1	7.4e-157
MQ2101_G00280	KOG4539	Uncharacterized conserved protein	Function unknown ;	137.5	4.7e-32
MQ2101_G00281	KOG1352	Vacuolar H+-ATPase V1 sector, subunit A	Energy production and conversion ;	1281.9	0
MQ2101_G00282	KOG2865	NADH:ubiquinone oxidoreductase, NDUFA9/39kDa subunit	Energy production and conversion ;	184.1	4.4e-46
MQ2101_G00283	KOG0371	Serine/threonine protein phosphatase 2A, catalytic subunit	Signal transduction mechanisms ;	620.2	2.1e-177
MQ2101_G00285	KOG2517	Ribulose kinase and related carbohydrate kinases	Carbohydrate transport and metabolism ;	115.9	2.5e-25
MQ2101_G00287	KOG0393	Ras-related small GTPase, Rho type	General function prediction only ;	207.2	3.9e-53
MQ2101_G00288	KOG2822	Sphingoid base-phosphate phosphatase	Lipid transport and metabolism ;	230.3	6.9e-60
MQ2101_G00289	KOG2187	tRNA uracil-5-methyltransferase and related tRNA-modifying enzymes	Translation, ribosomal structure and biogenesis ;	528.5	1.6e-149
MQ2101_G00290	KOG1950	Glycosyl transferase, family 8 - glycogenin	Carbohydrate transport and metabolism ;	122.9	1.8e-27
MQ2101_G00291	KOG0327	Translation initiation factor 4F, helicase subunit (eIF-4A) and related helicases	Translation, ribosomal structure and biogenesis ;	189.9	3.7e-48
MQ2101_G00292	KOG0236	Sulfate/bicarbonate/oxalate exchanger SAT-1 and related transporters (SLC26 family)	Inorganic ion transport and metabolism ;	742.7	6.8e-214
MQ2101_G00293	KOG2517	Ribulose kinase and related carbohydrate kinases	Carbohydrate transport and metabolism ;	689.9	4.8e-198
MQ2101_G00294	KOG1659	Class 2 transcription repressor NC2, alpha subunit (DRAP1)	Transcription ;	92.8	5.4e-19
MQ2101_G00295	KOG4685	tRNA splicing endonuclease SEN2	Translation, ribosomal structure and biogenesis ;	184.1	3.5e-46
MQ2101_G00297	KOG4773	NADPH oxidase	Energy production and conversion ;	301.2	3.7e-81
MQ2101_G00298	KOG0869	CCAAT-binding factor, subunit A (HAP3)	Transcription ;	133.3	4e-31
MQ2101_G00300	KOG2663	Acetolactate synthase, small subunit	Amino acid transport and metabolism ;	373.2	5.3e-103
MQ2101_G00301	KOG3601	Adaptor protein GRB2, contains SH2 and SH3 domains	Signal transduction mechanisms ;	70.5	5.8e-12
MQ2101_G00302	KOG3090	Prohibitin-like protein	Posttranslational modification, protein turnover, chaperones ;	436	5.1e-122
MQ2101_G00307	KOG2173	Integral membrane protein	General function prediction only ;	469.9	1.7e-131
MQ2101_G00310	KOG1394	3-oxoacyl-(acyl-carrier-protein) synthase (I and II)	Lipid transport and metabolism ; Secondary metabolites biosynthesis, transport and catabolism ;	389.8	6e-108
MQ2101_G00311	KOG0360	Chaperonin complex component, TCP-1 alpha subunit (CCT1)	Posttranslational modification, protein turnover, chaperones ;	865.9	3.6e-251
MQ2101_G00313	KOG1397	Ca2+/H+ antiporter VCX1 and related proteins	Inorganic ion transport and metabolism ;	443.4	4.3e-124
MQ2101_G00314	KOG1298	Squalene monooxygenase	Lipid transport and metabolism ;	433.3	5.3e-121
MQ2101_G00315	KOG1461	Translation initiation factor 2B, epsilon subunit (eIF-2Bepsilon/GCD6)	Translation, ribosomal structure and biogenesis ;	524.6	2.6e-148
MQ2101_G00316	KOG2917	Predicted exosome subunit	Translation, ribosomal structure and biogenesis ;	186.8	4e-47
MQ2101_G00317	KOG4342	Alpha-mannosidase	Carbohydrate transport and metabolism ;	1057.7	0
MQ2101_G00319	KOG2050	Puf family RNA-binding protein	Translation, ribosomal structure and biogenesis ;	435.6	1.5e-121
MQ2101_G00320	KOG0726	26S proteasome regulatory complex, ATPase RPT2	Posttranslational modification, protein turnover, chaperones ;	237.7	2.5e-62
MQ2101_G00321	KOG2322	N-methyl-D-aspartate receptor glutamate-binding subunit	Signal transduction mechanisms ;	155.2	1.4e-37
MQ2101_G00322	KOG2177	Predicted E3 ubiquitin ligase	Posttranslational modification, protein turnover, chaperones ;	53.9	3e-07
MQ2101_G00324	KOG0901	60S ribosomal protein L14/L17/L23	Translation, ribosomal structure and biogenesis ;	228.8	1.7e-59
MQ2101_G00326	KOG0118	FOG: RRM domain	General function prediction only ;	485.3	1.3e-136
MQ2101_G00328	KOG0892	Protein kinase ATM/Tel1, involved in telomere length regulation and DNA repair	Signal transduction mechanisms ; Chromatin structure and dynamics ; Replication, recombination and repair ; Cell cycle control, cell division, chromosome partitioning ;	346.3	6.1e-95
MQ2101_G00331	KOG2770	Aminomethyl transferase	Amino acid transport and metabolism ;	310.5	4.1e-84
MQ2101_G00335	KOG2873	Ubiquinol cytochrome c reductase assembly protein CBP3	Energy production and conversion ;	297.7	2.3e-80
MQ2101_G00336	KOG0023	Alcohol dehydrogenase, class V	Secondary metabolites biosynthesis, transport and catabolism ;	313.2	6e-85
MQ2101_G00337	KOG1245	Chromatin remodeling complex WSTF-ISWI, large subunit (contains heterochromatin localization, PHD and BROMO domains)	Chromatin structure and dynamics ;	166.4	2.9e-40
MQ2101_G00338	KOG2258	Glycerophosphoryl diester phosphodiesterase	Energy production and conversion ;	132.5	2.6e-30
MQ2101_G00339	KOG3084	NADH pyrophosphatase I of the Nudix family of hydrolases	Replication, recombination and repair ;	258.1	2.7e-68
MQ2101_G00340	KOG0335	ATP-dependent RNA helicase	RNA processing and modification ;	357.1	5.4e-98
MQ2101_G00342	KOG3492	Ribosome biogenesis protein NIP7	Translation, ribosomal structure and biogenesis ;	237.3	1.7e-62
MQ2101_G00343	KOG2553	Pseudouridylate synthase	Translation, ribosomal structure and biogenesis ;	399.4	8.5e-111
MQ2101_G00344	KOG1164	Casein kinase (serine/threonine/tyrosine protein kinase)	Signal transduction mechanisms ;	492.3	7.2e-139
MQ2101_G00346	KOG1046	Puromycin-sensitive aminopeptidase and related aminopeptidases	Amino acid transport and metabolism ; Posttranslational modification, protein turnover, chaperones ;	372.9	1.6e-102
MQ2101_G00347	KOG0057	Mitochondrial Fe/S cluster exporter, ABC superfamily	Intracellular trafficking, secretion, and vesicular transport ;	763.8	2.7e-220
MQ2101_G00348	KOG1184	Thiamine pyrophosphate-requiring enzyme	Amino acid transport and metabolism ; Coenzyme transport and metabolism ;	425.2	1e-118
MQ2101_G00349	KOG3323	D-Tyr-tRNA (Tyr) deacylase	Translation, ribosomal structure and biogenesis ;	139.4	5.3e-33
MQ2101_G00350	KOG1318	Helix loop helix transcription factor EB	Transcription ;	106.3	5.7e-23
MQ2101_G00352	KOG1292	Xanthine/uracil transporters	Nucleotide transport and metabolism ;	64.7	5.8e-10
MQ2101_G00354	KOG2267	Eukaryotic-type DNA primase, large subunit	Replication, recombination and repair ;	435.3	1.5e-121
MQ2101_G00355	KOG1189	Global transcriptional regulator, cell division control protein	Amino acid transport and metabolism ;	745.3	1.2e-214
MQ2101_G00357	KOG3168	U1 snRNP component	Transcription ;	83.2	3.4e-16
MQ2101_G00360	KOG1721	FOG: Zn-finger	General function prediction only ;	63.9	2.1e-09
MQ2101_G00363	KOG2983	Uncharacterized conserved protein	Function unknown ;	297.4	6e-80
MQ2101_G00364	KOG0358	Chaperonin complex component, TCP-1 delta subunit (CCT4)	Posttranslational modification, protein turnover, chaperones ;	772.3	5.2e-223
MQ2101_G00365	KOG3118	Disrupter of silencing SAS10	Chromatin structure and dynamics ;	136	1.8e-31
MQ2101_G00367	KOG0343	RNA Helicase	RNA processing and modification ;	805.1	1.3e-232
MQ2101_G00368	KOG1063	RNA polymerase II elongator complex, subunit ELP2, WD repeat superfamily	Chromatin structure and dynamics ; Transcription ;	597.8	2.7e-170
MQ2101_G00372	KOG3174	F-actin capping protein, beta subunit	Cytoskeleton ;	231.1	2.4e-60
MQ2101_G00373	KOG2493	Na+/Pi symporter	Inorganic ion transport and metabolism ;	666.8	3.4e-191
MQ2101_G00374	KOG2358	NifU-like domain-containing proteins	Posttranslational modification, protein turnover, chaperones ;	190.7	3.1e-48
MQ2101_G00376	KOG1291	Mn2+ and Fe2+ transporters of the NRAMP family	Inorganic ion transport and metabolism ;	483	6.2e-136
MQ2101_G00378	KOG1001	Helicase-like transcription factor HLTF/DNA helicase RAD5, DEAD-box superfamily	Transcription ; Replication, recombination and repair ;	734.2	4.6e-211
MQ2101_G00379	KOG0870	DNA polymerase epsilon, subunit D	Transcription ;	91.3	2.5e-18
MQ2101_G00380	KOG0859	Synaptobrevin/VAMP-like protein	Intracellular trafficking, secretion, and vesicular transport ;	69.7	1e-11
MQ2101_G00381	KOG0926	DEAH-box RNA helicase	RNA processing and modification ; Translation, ribosomal structure and biogenesis ;	1042.3	6.2e-304
MQ2101_G00386	KOG0538	Glycolate oxidase	Energy production and conversion ;	371.3	2.8e-102
MQ2101_G00388	KOG1347	Uncharacterized membrane protein, predicted efflux pump	General function prediction only ;	434.1	3.7e-121
MQ2101_G00390	KOG0944	Ubiquitin-specific protease UBP14	Posttranslational modification, protein turnover, chaperones ;	358.6	2.5e-98
MQ2101_G00391	KOG2806	Chitinase	Carbohydrate transport and metabolism ;	224.9	2.1e-58
MQ2101_G00392	KOG3983	Golgi protein	Intracellular trafficking, secretion, and vesicular transport ;	362.1	1e-99
MQ2101_G00393	KOG0230	Phosphatidylinositol-4-phosphate 5-kinase and related FYVE finger-containing proteins	Signal transduction mechanisms ;	545.8	2.8e-154
MQ2101_G00395	KOG0809	SNARE protein TLG2/Syntaxin 16	Intracellular trafficking, secretion, and vesicular transport ;	176	1.1e-43
MQ2101_G00397	KOG0305	Anaphase promoting complex, Cdc20, Cdh1, and Ama1 subunits	Cell cycle control, cell division, chromosome partitioning ; Posttranslational modification, protein turnover, chaperones ;	448.4	1.8e-125
MQ2101_G00398	KOG0634	Aromatic amino acid aminotransferase and related proteins	Amino acid transport and metabolism ;	532.3	8.4e-151
MQ2101_G00399	KOG0973	Histone transcription regulator HIRA, WD repeat superfamily	Cell cycle control, cell division, chromosome partitioning ; Transcription ;	443	1.3e-123
MQ2101_G00401	KOG3092	Casein kinase II, beta subunit	Signal transduction mechanisms ; Cell cycle control, cell division, chromosome partitioning ; Transcription ;	263.5	4.2e-70
MQ2101_G00402	KOG3192	Mitochondrial J-type chaperone	Posttranslational modification, protein turnover, chaperones ;	97.1	3.8e-20
MQ2101_G00403	KOG1986	Vesicle coat complex COPII, subunit SEC23	Intracellular trafficking, secretion, and vesicular transport ;	612.1	1.5e-174
MQ2101_G00406	KOG0959	N-arginine dibasic convertase NRD1 and related Zn2+-dependent endopeptidases, insulinase superfamily	Posttranslational modification, protein turnover, chaperones ;	128.3	7.3e-29
MQ2101_G00410	KOG1186	Copper amine oxidase	Secondary metabolites biosynthesis, transport and catabolism ;	318.5	2.5e-86
MQ2101_G00411	KOG1186	Copper amine oxidase	Secondary metabolites biosynthesis, transport and catabolism ;	360.9	4.2e-99
MQ2101_G00413	KOG3986	Protein phosphatase, regulatory subunit PPP1R3C/D	Posttranslational modification, protein turnover, chaperones ; Signal transduction mechanisms ;	54.3	8.8e-07
MQ2101_G00414	KOG1205	Predicted dehydrogenase	Secondary metabolites biosynthesis, transport and catabolism ;	313.9	2.6e-85
MQ2101_G00415	KOG1076	Translation initiation factor 3, subunit c (eIF-3c)	Translation, ribosomal structure and biogenesis ;	418.7	3.3e-116
MQ2101_G00416	KOG2997	F-box protein FBX9	General function prediction only ;	152.1	2e-36
MQ2101_G00417	KOG2779	N-myristoyl transferase	Lipid transport and metabolism ;	451.4	1.7e-126
MQ2101_G00419	KOG0270	WD40 repeat-containing protein	Function unknown ;	602.8	5.8e-172
MQ2101_G00420	KOG0998	Synaptic vesicle protein EHS-1 and related EH domain proteins	Signal transduction mechanisms ; Intracellular trafficking, secretion, and vesicular transport ;	221.1	3.2e-57
MQ2101_G00421	KOG1713	NADH-ubiquinone oxidoreductase, NDUFS3/30 kDa subunit	Energy production and conversion ;	231.1	2.3e-60
MQ2101_G00423	KOG0802	E3 ubiquitin ligase	Posttranslational modification, protein turnover, chaperones ;	63.5	1.4e-09
MQ2101_G00424	KOG1228	Uncharacterized conserved protein	Function unknown ;	228.4	1.4e-59
MQ2101_G00425	KOG3417	Ras1 guanine nucleotide exchange factor	Signal transduction mechanisms ;	379.8	3.4e-104
MQ2101_G00426	KOG3063	Membrane coat complex Retromer, subunit VPS26	Intracellular trafficking, secretion, and vesicular transport ;	249.2	6.9e-66
MQ2101_G00428	KOG1377	Uridine 5'- monophosphate synthase/orotate phosphoribosyltransferase	Nucleotide transport and metabolism ;	394.8	1.1e-109
MQ2101_G00429	KOG0928	Pattern-formation protein/guanine nucleotide exchange factor	Intracellular trafficking, secretion, and vesicular transport ;	812	1.7e-234
MQ2101_G00430	KOG4299	PHD Zn-finger protein	General function prediction only ;	122.9	2.4e-27
MQ2101_G00431	KOG2493	Na+/Pi symporter	Inorganic ion transport and metabolism ;	107.8	2.9e-23
MQ2101_G00432	KOG2786	Putative glutamate/ornithine acetyltransferase	Amino acid transport and metabolism ;	415.6	1.1e-115
MQ2101_G00434	KOG1201	Hydroxysteroid 17-beta dehydrogenase 11	Secondary metabolites biosynthesis, transport and catabolism ;	165.2	2e-40
MQ2101_G00436	KOG1038	Mitochondrial/chloroplast DNA-directed RNA polymerase RPO41, provides primers for DNA replication-initiation	Transcription ; Replication, recombination and repair ;	389	2.7e-107
MQ2101_G00437	KOG3316	Transport protein particle (TRAPP) complex subunit	Intracellular trafficking, secretion, and vesicular transport ;	107.1	3.9e-23
MQ2101_G00439	KOG0118	FOG: RRM domain	General function prediction only ;	191.4	4.4e-48
MQ2101_G00440	KOG0583	Serine/threonine protein kinase	Signal transduction mechanisms ;	85.1	2.8e-16
MQ2101_G00443	KOG1073	Uncharacterized mRNA-associated protein RAP55	Intracellular trafficking, secretion, and vesicular transport ;	96.7	7.5e-20
MQ2101_G00444	KOG1793	Uncharacterized conserved protein	Function unknown ;	194.5	3.6e-49
MQ2101_G00445	KOG1749	40S ribosomal protein S23	Translation, ribosomal structure and biogenesis ;	278.1	8.5e-75
MQ2101_G00446	KOG0769	Predicted mitochondrial carrier protein	Energy production and conversion ;	213.4	6.1e-55
MQ2101_G00447	KOG2863	RNA lariat debranching enzyme	RNA processing and modification ;	252.3	3.1e-66
MQ2101_G00448	KOG0534	NADH-cytochrome b-5 reductase	Coenzyme transport and metabolism ; Energy production and conversion ;	237.3	2.9e-62
MQ2101_G00449	KOG3974	Predicted sugar kinase	Carbohydrate transport and metabolism ;	228.8	1.4e-59
MQ2101_G00451	KOG2711	Glycerol-3-phosphate dehydrogenase/dihydroxyacetone 3-phosphate reductase	Energy production and conversion ;	445.7	7.8e-125
MQ2101_G00452	KOG3069	Peroxisomal NUDIX hydrolase	Replication, recombination and repair ;	115.9	1.8e-25
MQ2101_G00454	KOG2963	RNA-binding protein required for 60S ribosomal subunit biogenesis	Translation, ribosomal structure and biogenesis ;	296.6	6.5e-80
MQ2101_G00455	KOG0330	ATP-dependent RNA helicase	RNA processing and modification ;	388.7	1.2e-107
MQ2101_G00456	KOG1729	FYVE finger containing protein	General function prediction only ;	75.5	1.9e-13
MQ2101_G00457	KOG1510	RNA polymerase II holoenzyme and mediator subcomplex, subunit SURB7/SRB7	Transcription ;	92.8	6.1e-19
MQ2101_G00458	KOG1502	Flavonol reductase/cinnamoyl-CoA reductase	Defense mechanisms ;	304.7	2e-82
MQ2101_G00459	KOG3359	Dolichyl-phosphate-mannose:protein O-mannosyl transferase	Posttranslational modification, protein turnover, chaperones ;	412.1	1.9e-114
MQ2101_G00462	KOG1196	Predicted NAD-dependent oxidoreductase	General function prediction only ;	211.1	3.1e-54
MQ2101_G00463	KOG2539	Mitochondrial/chloroplast ribosome small subunit component	Translation, ribosomal structure and biogenesis ;	293.9	7.1e-79
MQ2101_G00466	KOG0761	Mitochondrial carrier protein CGI-69	Energy production and conversion ;	270.8	3.5e-72
MQ2101_G00467	KOG1517	Guanine nucleotide binding protein MIP1	Cell cycle control, cell division, chromosome partitioning ;	1340.9	0
MQ2101_G00469	KOG4064	Cysteine dioxygenase CDO1	Amino acid transport and metabolism ;	119	1.1e-26
MQ2101_G00473	KOG2298	Glycyl-tRNA synthetase and related class II tRNA synthetase	Translation, ribosomal structure and biogenesis ;	959.9	2.2e-279
MQ2101_G00478	KOG2544	Dihydropteroate synthase/7,8-dihydro-6-hydroxymethylpterin-pyrophosphokinase/Dihydroneopterin aldolase	Coenzyme transport and metabolism ;	466.1	1.8e-130
MQ2101_G00480	KOG1522	RNA polymerase II, subunit POLR2C/RPB3	Transcription ;	327.8	2e-89
MQ2101_G00481	KOG3055	Phosphoribosylformimino-5-aminoimidazole carboxamide ribonucleotide (ProFAR) isomerase	Amino acid transport and metabolism ;	292.4	8.2e-79
MQ2101_G00483	KOG0734	AAA+-type ATPase containing the peptidase M41 domain	Posttranslational modification, protein turnover, chaperones ;	482.3	9.9e-136
MQ2101_G00484	KOG0132	RNA polymerase II C-terminal domain-binding protein RA4, contains RPR and RRM domains	RNA processing and modification ; Transcription ;	305.1	2.6e-82
MQ2101_G00485	KOG4548	Mitochondrial ribosomal protein L17	Translation, ribosomal structure and biogenesis ;	184.5	2.3e-46
MQ2101_G00486	KOG2667	COPII vesicle protein	Intracellular trafficking, secretion, and vesicular transport ;	352.8	8.2e-97
MQ2101_G00487	KOG2415	Electron transfer flavoprotein ubiquinone oxidoreductase	Energy production and conversion ;	786.2	8.9e-227
MQ2101_G00489	KOG2508	Predicted phospholipase	Lipid transport and metabolism ;	109.8	1.5e-23
MQ2101_G00490	KOG0653	Cyclin B and related kinase-activating proteins	Cell cycle control, cell division, chromosome partitioning ;	70.5	7.3e-12
MQ2101_G00491	KOG2606	OTU (ovarian tumor)-like cysteine protease	Signal transduction mechanisms ; Posttranslational modification, protein turnover, chaperones ;	174.1	2.1e-43
MQ2101_G00492	KOG3996	Holocytochrome c synthase/heme-lyase	Energy production and conversion ; Posttranslational modification, protein turnover, chaperones ;	229.6	6.3e-60
MQ2101_G00495	KOG2529	Pseudouridine synthase	Translation, ribosomal structure and biogenesis ;	273.1	9.2e-73
MQ2101_G00498	KOG0446	Vacuolar sorting protein VPS1, dynamin, and related proteins	Intracellular trafficking, secretion, and vesicular transport ; General function prediction only ;	925.6	4.4e-269
MQ2101_G00499	KOG0598	Ribosomal protein S6 kinase and related proteins	General function prediction only ; Signal transduction mechanisms ;	116.3	9.8e-26
MQ2101_G00500	KOG0788	S-adenosylmethionine decarboxylase	Signal transduction mechanisms ;	296.2	9.1e-80
MQ2101_G00501	KOG0749	Mitochondrial ADP/ATP carrier proteins	Energy production and conversion ;	495.4	7e-140
MQ2101_G00502	KOG0206	P-type ATPase	General function prediction only ;	1026.9	3e-299
MQ2101_G00503	KOG0417	Ubiquitin-protein ligase	Posttranslational modification, protein turnover, chaperones ;	242.3	5.4e-64
MQ2101_G00504	KOG1802	RNA helicase nonsense mRNA reducing factor (pNORF1)	RNA processing and modification ;	793.5	3.6e-229
MQ2101_G00505	KOG1471	Phosphatidylinositol transfer protein SEC14 and related proteins	Lipid transport and metabolism ;	416	1.3e-115
MQ2101_G00507	KOG2089	Metalloendopeptidase family - saccharolysin & thimet oligopeptidase	Posttranslational modification, protein turnover, chaperones ;	656.4	5.4e-188
MQ2101_G00508	KOG2089	Metalloendopeptidase family - saccharolysin & thimet oligopeptidase	Posttranslational modification, protein turnover, chaperones ;	238.4	1.7e-62
MQ2101_G00511	KOG2600	U3 small nucleolar ribonucleoprotein (snoRNP) subunit - Mpp10p	RNA processing and modification ;	327.4	4.8e-89
MQ2101_G00513	KOG2776	Metallopeptidase	General function prediction only ;	268.5	1.5e-71
MQ2101_G00514	KOG1058	Vesicle coat complex COPI, beta subunit	Intracellular trafficking, secretion, and vesicular transport ;	730.3	5.4e-210
MQ2101_G00515	KOG2616	Pyridoxalphosphate-dependent enzyme/predicted threonine synthase	Amino acid transport and metabolism ;	638.6	8.8e-183
MQ2101_G00516	KOG1767	40S ribosomal protein S25	Translation, ribosomal structure and biogenesis ;	120.2	2.1e-27
MQ2101_G00517	KOG2828	Acetyl-CoA hydrolase	Energy production and conversion ;	787.7	1.9e-227
MQ2101_G00519	KOG1158	NADP/FAD dependent oxidoreductase	Energy production and conversion ;	192.6	1.2e-48
MQ2101_G00521	KOG1737	Oxysterol-binding protein	Lipid transport and metabolism ;	637.1	5.1e-182
MQ2101_G00523	KOG1737	Oxysterol-binding protein	Lipid transport and metabolism ;	137.9	1.3e-32
MQ2101_G00526	KOG0250	DNA repair protein RAD18 (SMC family protein)	Replication, recombination and repair ;	115.2	2.1e-25
MQ2101_G00527	KOG1239	Inner membrane protein translocase involved in respiratory chain assembly	Posttranslational modification, protein turnover, chaperones ; Intracellular trafficking, secretion, and vesicular transport ;	223.8	4.5e-58
MQ2101_G00531	KOG4208	Nucleolar RNA-binding protein NIFK	General function prediction only ;	104	3.5e-22
MQ2101_G00534	KOG0557	Dihydrolipoamide acetyltransferase	Energy production and conversion ;	52	1.8e-06
MQ2101_G00536	KOG1291	Mn2+ and Fe2+ transporters of the NRAMP family	Inorganic ion transport and metabolism ;	302.4	1.7e-81
MQ2101_G00539	KOG1309	Suppressor of G2 allele of skp1	Signal transduction mechanisms ;	151.4	3e-36
MQ2101_G00541	KOG2974	Uncharacterized conserved protein	Function unknown ;	136.7	4.9e-32
MQ2101_G00542	KOG0239	Kinesin (KAR3 subfamily)	Cytoskeleton ;	342.8	1.4e-93
MQ2101_G00544	KOG2847	Phosphate acyltransferase	Lipid transport and metabolism ;	420.2	3.9e-117
MQ2101_G00546	KOG2481	Protein required for normal rRNA processing	RNA processing and modification ;	561.6	1.6e-159
MQ2101_G00548	KOG3313	Molecular chaperone Prefoldin, subunit 3	Posttranslational modification, protein turnover, chaperones ;	186	5.9e-47
MQ2101_G00549	KOG0481	DNA replication licensing factor, MCM5 component	Replication, recombination and repair ;	895.2	7.3e-260
MQ2101_G00553	KOG3454	U1 snRNP-specific protein C	RNA processing and modification ;	66.2	4.7e-11
MQ2101_G00554	KOG0096	GTPase Ran/TC4/GSP1 (nuclear protein transport pathway), small G protein superfamily	Intracellular trafficking, secretion, and vesicular transport ;	410.6	1.6e-114
MQ2101_G00555	KOG0118	FOG: RRM domain	General function prediction only ;	162.5	3.5e-39
MQ2101_G00557	KOG3064	RNA-binding nuclear protein (MAK16) containing a distinct C4 Zn-finger	RNA processing and modification ;	306.6	1.1e-82
MQ2101_G00558	KOG2046	Calponin	Cytoskeleton ;	99.8	4.8e-21
MQ2101_G00559	KOG2550	IMP dehydrogenase/GMP reductase	Nucleotide transport and metabolism ;	765	8.2e-221
MQ2101_G00560	KOG2085	Serine/threonine protein phosphatase 2A, regulatory subunit	Signal transduction mechanisms ;	621.7	1.9e-177
MQ2101_G00567	KOG1747	Protein tyrosine kinase 9/actin monomer-binding protein	Extracellular structures ;	114.4	3.8e-25
MQ2101_G00569	KOG1705	Uncharacterized conserved protein, contains CXXC motifs	Function unknown ;	136.3	3.1e-32
MQ2101_G00571	KOG0397	60S ribosomal protein L11	Translation, ribosomal structure and biogenesis ;	299.3	4.2e-81
MQ2101_G00572	KOG0175	20S proteasome, regulatory subunit beta type PSMB5/PSMB8/PRE2	Posttranslational modification, protein turnover, chaperones ;	451.1	1.4e-126
MQ2101_G00573	KOG2294	Transcription factor of the Forkhead/HNF3 family	Transcription ;	147.1	1.1e-34
MQ2101_G00574	KOG0023	Alcohol dehydrogenase, class V	Secondary metabolites biosynthesis, transport and catabolism ;	196.8	2.7e-50
MQ2101_G00575	KOG3417	Ras1 guanine nucleotide exchange factor	Signal transduction mechanisms ;	205.7	6.2e-52
MQ2101_G00577	KOG1606	Stationary phase-induced protein, SOR/SNZ family	Coenzyme transport and metabolism ;	423.7	2.5e-118
MQ2101_G00578	KOG3210	Imidazoleglycerol-phosphate synthase subunit H-like	Coenzyme transport and metabolism ;	163.7	4e-40
MQ2101_G00579	KOG3572	Uncharacterized conserved protein, contains DEP domain	Signal transduction mechanisms ;	717.2	5.6e-206
MQ2101_G00580	KOG0455	Homoserine dehydrogenase	Amino acid transport and metabolism ;	429.1	2e-119
MQ2101_G00584	KOG2655	Septin family protein (P-loop GTPase)	Cell cycle control, cell division, chromosome partitioning ; Cytoskeleton ; Intracellular trafficking, secretion, and vesicular transport ;	250.4	5.2e-66
MQ2101_G00585	KOG2769	Putative u4/u6 small nuclear ribonucleoprotein	RNA processing and modification ;	175.3	2.3e-43
MQ2101_G00586	KOG2379	Endonuclease MUS81	Replication, recombination and repair ;	264.6	4.1e-70
MQ2101_G00589	KOG1965	Sodium/hydrogen exchanger protein	Inorganic ion transport and metabolism ;	632.9	6.1e-181
MQ2101_G00590	KOG1441	Glucose-6-phosphate/phosphate and phosphoenolpyruvate/phosphate antiporter	Carbohydrate transport and metabolism ; Amino acid transport and metabolism ;	255	2.5e-67
MQ2101_G00591	KOG0756	Mitochondrial tricarboxylate/dicarboxylate carrier proteins	Energy production and conversion ;	453.8	2.4e-127
MQ2101_G00593	KOG2628	Farnesyl cysteine-carboxyl methyltransferase	Posttranslational modification, protein turnover, chaperones ;	140.2	4.4e-33
MQ2101_G00594	KOG2628	Farnesyl cysteine-carboxyl methyltransferase	Posttranslational modification, protein turnover, chaperones ;	85.5	1.2e-16
MQ2101_G00595	KOG3155	Actin-related protein Arp2/3 complex, subunit ARPC3	Cytoskeleton ;	236.9	2.6e-62
MQ2101_G00596	KOG4305	RhoGEF GTPase	Signal transduction mechanisms ;	543.1	1.1e-153
MQ2101_G00597	KOG3071	Fatty acyl-CoA elongase/Polyunsaturated fatty acid specific elongation enzyme	Lipid transport and metabolism ;	365.2	1.2e-100
MQ2101_G00598	KOG1721	FOG: Zn-finger	General function prediction only ;	115.2	2.3e-25
MQ2101_G00600	KOG0939	E3 ubiquitin-protein ligase/Putative upstream regulatory element binding protein	Posttranslational modification, protein turnover, chaperones ; Transcription ;	968.8	2.2e-281
MQ2101_G00601	KOG1774	Small nuclear ribonucleoprotein E	RNA processing and modification ;	51.2	5.1e-07
MQ2101_G00603	KOG2015	NEDD8-activating complex, catalytic component UBA3	Posttranslational modification, protein turnover, chaperones ;	362.5	1e-99
MQ2101_G00605	KOG4409	Predicted hydrolase/acyltransferase (alpha/beta hydrolase superfamily)	General function prediction only ;	265.8	1.3e-70
MQ2101_G00606	KOG1263	Multicopper oxidases	Secondary metabolites biosynthesis, transport and catabolism ;	729.6	4.6e-210
MQ2101_G00607	KOG4655	U3 small nucleolar ribonucleoprotein (snoRNP) component	RNA processing and modification ;	298.9	5.8e-81
MQ2101_G00609	KOG0039	Ferric reductase, NADH/NADPH oxidase and related proteins	Inorganic ion transport and metabolism ; Secondary metabolites biosynthesis, transport and catabolism ;	321.6	3.2e-87
MQ2101_G00612	KOG1646	40S ribosomal protein S6	Translation, ribosomal structure and biogenesis ;	242.7	1.6e-63
MQ2101_G00614	KOG1940	Zn-finger protein	General function prediction only ;	244.6	4e-64
MQ2101_G00615	KOG1605	TFIIF-interacting CTD phosphatase, including NLI-interacting factor (involved in RNA polymerase II regulation)	Transcription ;	216.1	9.9e-56
MQ2101_G00617	KOG1412	Aspartate aminotransferase/Glutamic oxaloacetic transaminase AAT2/GOT1	Amino acid transport and metabolism ;	302	1.5e-81
MQ2101_G00619	KOG1494	NAD-dependent malate dehydrogenase	Energy production and conversion ;	461.5	1.2e-129
MQ2101_G00621	KOG4690	Uncharacterized conserved protein	Function unknown ;	131.7	1.4e-30
MQ2101_G00622	KOG0236	Sulfate/bicarbonate/oxalate exchanger SAT-1 and related transporters (SLC26 family)	Inorganic ion transport and metabolism ;	352.4	1.7e-96
MQ2101_G00623	KOG4409	Predicted hydrolase/acyltransferase (alpha/beta hydrolase superfamily)	General function prediction only ;	107.5	6.6e-23
MQ2101_G00624	KOG3003	Molecular chaperone of the GrpE family	Posttranslational modification, protein turnover, chaperones ;	222.2	8.9e-58
MQ2101_G00625	KOG2466	Uridine permease/thiamine transporter/allantoin transport	Nucleotide transport and metabolism ; Coenzyme transport and metabolism ;	565.1	1.4e-160
MQ2101_G00626	KOG0785	Isocitrate dehydrogenase, alpha subunit	Amino acid transport and metabolism ;	473.8	2.7e-133
MQ2101_G00627	KOG2360	Proliferation-associated nucleolar protein (NOL1)	Cell cycle control, cell division, chromosome partitioning ;	367.5	3.3e-101
MQ2101_G00628	KOG1989	ARK protein kinase family	Signal transduction mechanisms ;	315.8	1.8e-85
MQ2101_G00629	KOG1343	Histone deacetylase complex, catalytic component HDA1	Chromatin structure and dynamics ;	737.6	2.1e-212
MQ2101_G00630	KOG1188	WD40 repeat protein	General function prediction only ;	179.5	9.8e-45
MQ2101_G00631	KOG2009	Transcription initiation factor TFIIIB, Bdp1 subunit	Transcription ;	155.6	2.8e-37
MQ2101_G00633	KOG1703	Adaptor protein Enigma and related PDZ-LIM proteins	Signal transduction mechanisms ; Cytoskeleton ;	332	4.5e-90
MQ2101_G00634	KOG3348	BolA (bacterial stress-induced morphogen)-related protein	Signal transduction mechanisms ;	76.6	2.9e-14
MQ2101_G00636	KOG4131	Ngg1-interacting factor 3 protein NIF3L1	General function prediction only ;	218.4	1.5e-56
MQ2101_G00637	KOG2645	Type I phosphodiesterase/nucleotide pyrophosphatase	General function prediction only ;	352.1	2.2e-96
MQ2101_G00638	KOG2979	Protein involved in DNA repair	General function prediction only ;	60.1	2.8e-09
MQ2101_G00639	KOG2743	Cobalamin synthesis protein	Coenzyme transport and metabolism ;	270.8	3.8e-72
MQ2101_G00640	KOG2516	Protein involved in dolichol pathway for N-glycosylation (mannosyltransferase family)	Cell wall/membrane/envelope biogenesis ; Intracellular trafficking, secretion, and vesicular transport ;	296.6	1e-79
MQ2101_G00642	KOG0198	MEKK and related serine/threonine protein kinases	Signal transduction mechanisms ;	439.1	2.6e-122
MQ2101_G00643	KOG0453	Aconitase/homoaconitase (aconitase superfamily)	Energy production and conversion ; Amino acid transport and metabolism ;	57.8	2e-08
MQ2101_G00644	KOG2073	SAP family cell cycle dependent phosphatase-associated protein	Cell cycle control, cell division, chromosome partitioning ;	453	1.2e-126
MQ2101_G00645	KOG1268	Glucosamine 6-phosphate synthetases, contain amidotransferase and phosphosugar isomerase domains	Cell wall/membrane/envelope biogenesis ;	402.9	5.5e-112
MQ2101_G00646	KOG2126	Glycosylphosphatidylinositol anchor synthesis protein	Signal transduction mechanisms ;	675.6	1.2e-193
MQ2101_G00648	KOG0598	Ribosomal protein S6 kinase and related proteins	General function prediction only ; Signal transduction mechanisms ;	315.5	1.6e-85
MQ2101_G00649	KOG3278	Mitochondrial/chloroplast ribosomal protein L28	Translation, ribosomal structure and biogenesis ;	159.1	1e-38
MQ2101_G00650	KOG3452	60S ribosomal protein L36	Translation, ribosomal structure and biogenesis ;	110.5	3.5e-24
MQ2101_G00652	KOG1275	PAB-dependent poly(A) ribonuclease, subunit PAN2	Replication, recombination and repair ;	479.6	1.6e-134
MQ2101_G00655	KOG0348	ATP-dependent RNA helicase	RNA processing and modification ;	538.9	1.3e-152
MQ2101_G00656	KOG3969	Uncharacterized conserved protein	Function unknown ;	248.8	1.1e-65
MQ2101_G00659	KOG3446	NADH:ubiquinone oxidoreductase NDUFA2/B8 subunit	Energy production and conversion ;	60.5	1.5e-09
MQ2101_G00660	KOG1248	Uncharacterized conserved protein	Function unknown ;	776.2	7.8e-224
MQ2101_G00661	KOG3419	Mitochondrial/chloroplast ribosomal protein S16	Translation, ribosomal structure and biogenesis ;	118.2	1e-26
MQ2101_G00662	KOG0815	60S acidic ribosomal protein P0	Translation, ribosomal structure and biogenesis ;	409.1	1.6e-113
MQ2101_G00663	KOG3770	Acid sphingomyelinase and PHM5 phosphate metabolism protein	Lipid transport and metabolism ;	512.3	1.2e-144
MQ2101_G00664	KOG0490	Transcription factor, contains HOX domain	General function prediction only ;	104.8	3.4e-22
MQ2101_G00665	KOG0643	Translation initiation factor 3, subunit i (eIF-3i)/TGF-beta receptor-interacting protein (TRIP-1)	Translation, ribosomal structure and biogenesis ; Signal transduction mechanisms ;	391.3	1.7e-108
MQ2101_G00667	KOG2825	Putative arsenite-translocating ATPase	Inorganic ion transport and metabolism ;	451.4	1.3e-126
MQ2101_G00669	KOG4159	Predicted E3 ubiquitin ligase	Posttranslational modification, protein turnover, chaperones ;	219.2	1.5e-56
MQ2101_G00670	KOG2016	NEDD8-activating complex, APP-BP1/UBA5 component	Posttranslational modification, protein turnover, chaperones ;	326.2	9.7e-89
MQ2101_G00671	KOG0345	ATP-dependent RNA helicase	RNA processing and modification ;	477.6	3e-134
MQ2101_G00672	KOG2554	Pseudouridylate synthase	Translation, ribosomal structure and biogenesis ;	421.8	1.4e-117
MQ2101_G00674	KOG4487	Uncharacterized conserved protein	Function unknown ;	85.9	6.2e-17
MQ2101_G00675	KOG2495	NADH-dehydrogenase (ubiquinone)	Energy production and conversion ;	493.4	4.9e-139
MQ2101_G00680	KOG2846	Predicted membrane protein	Function unknown ;	51.2	3.6e-06
MQ2101_G00681	KOG2239	Transcription factor containing NAC and TS-N domains	Transcription ;	100.9	2.6e-21
MQ2101_G00682	KOG0206	P-type ATPase	General function prediction only ;	972.2	8.6e-283
MQ2101_G00683	KOG1135	mRNA cleavage and polyadenylation factor II complex, subunit CFT2 (CPSF subunit)	RNA processing and modification ;	244.2	9.6e-64
MQ2101_G00684	KOG2153	Protein involved in the nuclear export of pre-ribosomes	Translation, ribosomal structure and biogenesis ; Intracellular trafficking, secretion, and vesicular transport ;	314.7	4e-85
MQ2101_G00685	KOG0157	Cytochrome P450 CYP4/CYP19/CYP26 subfamilies	Secondary metabolites biosynthesis, transport and catabolism ; Lipid transport and metabolism ;	676.8	3e-194
MQ2101_G00686	KOG2653	6-phosphogluconate dehydrogenase	Carbohydrate transport and metabolism ;	795	7.2e-230
MQ2101_G00687	KOG0636	ATP sulfurylase (sulfate adenylyltransferase)	Inorganic ion transport and metabolism ;	594	2.5e-169
MQ2101_G00688	KOG1477	SPRY domain-containing proteins	General function prediction only ;	186	1.2e-46
MQ2101_G00689	KOG4549	Magnesium-dependent phosphatase	General function prediction only ;	119.8	4.7e-27
MQ2101_G00692	KOG0381	HMG box-containing protein	General function prediction only ;	110.2	6.3e-24
MQ2101_G00693	KOG1823	DRIM (Down-regulated in metastasis)-like proteins	Defense mechanisms ;	456.4	1.4e-127
MQ2101_G00694	KOG2861	Uncharacterized conserved protein	Function unknown ;	319.3	1.6e-86
MQ2101_G00696	KOG0229	Phosphatidylinositol-4-phosphate 5-kinase	Signal transduction mechanisms ;	201.1	3.7e-51
MQ2101_G00701	KOG0023	Alcohol dehydrogenase, class V	Secondary metabolites biosynthesis, transport and catabolism ;	311.6	1.7e-84
MQ2101_G00702	KOG1209	1-Acyl dihydroxyacetone phosphate reductase and related dehydrogenases	Secondary metabolites biosynthesis, transport and catabolism ;	253.4	4.5e-67
MQ2101_G00703	KOG4372	Predicted alpha/beta hydrolase	General function prediction only ;	302	2.6e-81
MQ2101_G00704	KOG0450	2-oxoglutarate dehydrogenase, E1 subunit	Carbohydrate transport and metabolism ;	1434.5	0
MQ2101_G00706	KOG0386	Chromatin remodeling complex SWI/SNF, component SWI2 and related ATPases (DNA/RNA helicase superfamily)	Chromatin structure and dynamics ; Transcription ;	1118.6	0
MQ2101_G00707	KOG3255	60S ribosomal protein L9	Translation, ribosomal structure and biogenesis ;	290.4	2.2e-78
MQ2101_G00708	KOG2797	Prephenate dehydratase	Amino acid transport and metabolism ;	160.2	5.4e-39
MQ2101_G00709	KOG2930	SCF ubiquitin ligase, Rbx1 component	Posttranslational modification, protein turnover, chaperones ;	164.9	9.7e-41
MQ2101_G00710	KOG0570	Transcriptional coactivator	Transcription ;	135.2	1.4e-31
MQ2101_G00711	KOG1061	Vesicle coat complex AP-1/AP-2/AP-4, beta subunit	Intracellular trafficking, secretion, and vesicular transport ;	464.5	3.2e-130
MQ2101_G00712	KOG3329	RAN guanine nucleotide release factor	Signal transduction mechanisms ;	63.5	4.2e-10
MQ2101_G00715	KOG0172	Lysine-ketoglutarate reductase/saccharopine dehydrogenase	Amino acid transport and metabolism ;	622.5	5.6e-178
MQ2101_G00717	KOG0712	Molecular chaperone (DnaJ superfamily)	Posttranslational modification, protein turnover, chaperones ;	234.2	3.5e-61
MQ2101_G00719	KOG4142	Phospholipid methyltransferase	Lipid transport and metabolism ;	221.9	1e-57
MQ2101_G00720	KOG4635	Vacuolar import and degradation protein	Intracellular trafficking, secretion, and vesicular transport ;	107.1	5.7e-23
MQ2101_G00722	KOG0055	Multidrug/pheromone exporter, ABC superfamily	Secondary metabolites biosynthesis, transport and catabolism ;	518.8	3.2e-146
MQ2101_G00723	KOG2012	Ubiquitin activating enzyme UBA1	Posttranslational modification, protein turnover, chaperones ;	1221.8	0
MQ2101_G00724	KOG0191	Thioredoxin/protein disulfide isomerase	Posttranslational modification, protein turnover, chaperones ;	259.2	2e-68
MQ2101_G00726	KOG2757	Mannose-6-phosphate isomerase	Carbohydrate transport and metabolism ;	520	3.9e-147
MQ2101_G00727	KOG4771	Nucleolar protein (NOP16) involved in 60S ribosomal subunit biogenesis	Translation, ribosomal structure and biogenesis ;	127.5	4.4e-29
MQ2101_G00728	KOG3022	Predicted ATPase, nucleotide-binding	Cell cycle control, cell division, chromosome partitioning ;	349	7.9e-96
MQ2101_G00732	KOG0459	Polypeptide release factor 3	Translation, ribosomal structure and biogenesis ;	752.3	6.6e-217
MQ2101_G00733	KOG1620	Inositol polyphosphate multikinase, component of the ARGR transcription regulatory complex	Transcription ; Lipid transport and metabolism ; Signal transduction mechanisms ;	209.1	1.3e-53
MQ2101_G00734	KOG0810	SNARE protein Syntaxin 1 and related proteins	Intracellular trafficking, secretion, and vesicular transport ;	208.4	1.7e-53
MQ2101_G00737	KOG3284	Vacuolar sorting protein VPS28	Intracellular trafficking, secretion, and vesicular transport ;	129.8	7.3e-30
MQ2101_G00738	KOG3151	26S proteasome regulatory complex, subunit RPN12/PSMD8	Posttranslational modification, protein turnover, chaperones ;	166.8	5.2e-41
MQ2101_G00739	KOG0571	Asparagine synthase (glutamine-hydrolyzing)	Amino acid transport and metabolism ;	889.4	3.2e-258
MQ2101_G00740	KOG1046	Puromycin-sensitive aminopeptidase and related aminopeptidases	Amino acid transport and metabolism ; Posttranslational modification, protein turnover, chaperones ;	534.6	3e-151
MQ2101_G00742	KOG0482	DNA replication licensing factor, MCM7 component	Replication, recombination and repair ;	827.4	1.9e-239
MQ2101_G00744	KOG0929	Guanine nucleotide exchange factor	Intracellular trafficking, secretion, and vesicular transport ;	1377.1	0
MQ2101_G00748	KOG0446	Vacuolar sorting protein VPS1, dynamin, and related proteins	Intracellular trafficking, secretion, and vesicular transport ; General function prediction only ;	796.2	5.3e-230
MQ2101_G00749	KOG2291	Oligosaccharyltransferase, alpha subunit (ribophorin I)	Posttranslational modification, protein turnover, chaperones ;	256.5	8.6e-68
MQ2101_G00750	KOG0880	Peptidyl-prolyl cis-trans isomerase	Posttranslational modification, protein turnover, chaperones ;	97.1	6.4e-20
MQ2101_G00751	KOG0174	20S proteasome, regulatory subunit beta type PSMB6/PSMB9/PRE3	Posttranslational modification, protein turnover, chaperones ;	330.9	1.6e-90
MQ2101_G00752	KOG2878	Predicted kinase	General function prediction only ;	157.9	2.5e-38
MQ2101_G00753	KOG3180	Electron transfer flavoprotein, beta subunit	Energy production and conversion ;	306.6	3.9e-83
MQ2101_G00754	KOG1820	Microtubule-associated protein	Cytoskeleton ;	248.1	5.3e-65
MQ2101_G00757	KOG1944	Peroxisomal membrane protein MPV17 and related proteins	General function prediction only ;	168.3	2.1e-41
MQ2101_G00759	KOG2969	Uncharacterized conserved protein	Function unknown ;	110.9	3e-24
MQ2101_G00760	KOG3478	Prefoldin subunit 6, KE2 family	Posttranslational modification, protein turnover, chaperones ;	89.4	4.5e-18
MQ2101_G00763	KOG1286	Amino acid transporters	Amino acid transport and metabolism ;	61.2	1.6e-09
MQ2101_G00764	KOG4480	Heme oxygenase	Inorganic ion transport and metabolism ;	119.8	7.8e-27
MQ2101_G00765	KOG3347	Predicted nucleotide kinase/nuclear protein involved oxidative stress response	Nucleotide transport and metabolism ;	224.2	2e-58
MQ2101_G00767	KOG2151	Predicted transcriptional regulator	Transcription ; Cell cycle control, cell division, chromosome partitioning ; General function prediction only ;	147.1	3.3e-35
MQ2101_G00768	KOG3325	Membrane coat complex Retromer, subunit VPS29/PEP11	Intracellular trafficking, secretion, and vesicular transport ;	203	6.7e-52
MQ2101_G00769	KOG1362	Choline transporter-like protein	Lipid transport and metabolism ;	485.7	9.8e-137
MQ2101_G00770	KOG2964	Arginase family protein	Amino acid transport and metabolism ;	291.2	3.2e-78
MQ2101_G00771	KOG2916	Translation initiation factor 2, alpha subunit (eIF-2alpha)	Translation, ribosomal structure and biogenesis ;	208	9.1e-54
MQ2101_G00772	KOG0660	Mitogen-activated protein kinase	Signal transduction mechanisms ;	344	3.2e-94
MQ2101_G00774	KOG3086	Predicted dioxygenase	General function prediction only ;	249.2	9.1e-66
MQ2101_G00775	KOG1061	Vesicle coat complex AP-1/AP-2/AP-4, beta subunit	Intracellular trafficking, secretion, and vesicular transport ;	370.9	4.5e-102
MQ2101_G00776	KOG4150	Predicted ATP-dependent RNA helicase	RNA processing and modification ;	577	5.9e-164
MQ2101_G00777	KOG1339	Aspartyl protease	Posttranslational modification, protein turnover, chaperones ;	530.8	2.1e-150
MQ2101_G00779	KOG0102	Molecular chaperones mortalin/PBP74/GRP75, HSP70 superfamily	Posttranslational modification, protein turnover, chaperones ;	64.3	7e-10
MQ2101_G00780	KOG1286	Amino acid transporters	Amino acid transport and metabolism ;	169.9	4.2e-42
MQ2101_G00781	KOG1286	Amino acid transporters	Amino acid transport and metabolism ;	276.2	1.1e-73
MQ2101_G00782	KOG2084	Predicted histone tail methylase containing SET domain	Chromatin structure and dynamics ;	128.6	1.7e-29
MQ2101_G00783	KOG2476	Uncharacterized conserved protein	Function unknown ;	245.4	2e-64
MQ2101_G00784	KOG1732	60S ribosomal protein L21	Translation, ribosomal structure and biogenesis ;	238.4	7.5e-63
MQ2101_G00785	KOG2154	Predicted nucleolar protein involved in ribosome biogenesis	Translation, ribosomal structure and biogenesis ;	282.7	1.2e-75
MQ2101_G00786	KOG0479	DNA replication licensing factor, MCM3 component	Replication, recombination and repair ;	712.2	9.8e-205
MQ2101_G00787	KOG0054	Multidrug resistance-associated protein/mitoxantrone resistance protein, ABC superfamily	Secondary metabolites biosynthesis, transport and catabolism ;	764.2	3.4e-220
MQ2101_G00788	KOG0350	DEAD-box ATP-dependent RNA helicase	RNA processing and modification ;	298.5	2.7e-80
MQ2101_G00789	KOG0899	Mitochondrial/chloroplast ribosomal protein S19	Translation, ribosomal structure and biogenesis ;	130.2	1.9e-30
MQ2101_G00790	KOG0698	Serine/threonine protein phosphatase	Signal transduction mechanisms ;	182.6	1.5e-45
MQ2101_G00791	KOG1752	Glutaredoxin and related proteins	Posttranslational modification, protein turnover, chaperones ;	107.8	1.1e-23
MQ2101_G00792	KOG2944	Glyoxalase	Carbohydrate transport and metabolism ;	322	1.1e-87
MQ2101_G00793	KOG2949	Ketopantoate hydroxymethyltransferase	Coenzyme transport and metabolism ;	224.6	2.4e-58
MQ2101_G00794	KOG0254	Predicted transporter (major facilitator superfamily)	General function prediction only ;	62.4	5.6e-10
MQ2101_G00797	KOG1502	Flavonol reductase/cinnamoyl-CoA reductase	Defense mechanisms ;	276.9	4.5e-74
MQ2101_G00798	KOG4473	Uncharacterized membrane protein	Function unknown ;	295.8	8.2e-80
MQ2101_G00799	KOG3083	Prohibitin	Posttranslational modification, protein turnover, chaperones ;	398.7	8.3e-111
MQ2101_G00800	KOG2414	Putative Xaa-Pro aminopeptidase	Amino acid transport and metabolism ;	458.8	1.2e-128
MQ2101_G00805	KOG0828	Predicted E3 ubiquitin ligase	Posttranslational modification, protein turnover, chaperones ;	259.6	1.7e-68
MQ2101_G00806	KOG4100	Uncharacterized conserved protein	Function unknown ;	117.1	2.1e-26
MQ2101_G00807	KOG3221	Glycolipid transfer protein	Carbohydrate transport and metabolism ;	90.5	3.4e-18
MQ2101_G00811	KOG0254	Predicted transporter (major facilitator superfamily)	General function prediction only ;	149.1	2.1e-35
MQ2101_G00812	KOG3046	Transcription factor, subunit of SRB subcomplex of RNA polymerase II	Transcription ;	105.5	7.7e-23
MQ2101_G00818	KOG2988	60S ribosomal protein L30	Translation, ribosomal structure and biogenesis ;	164.9	8.1e-41
MQ2101_G00819	KOG1722	60s ribosomal protein L24	Translation, ribosomal structure and biogenesis ;	159.8	3.5e-39
MQ2101_G00820	KOG1172	Na+-independent Cl/HCO3 exchanger AE1 and related transporters (SLC4 family)	Inorganic ion transport and metabolism ;	495.7	9.7e-140
MQ2101_G00821	KOG2590	RNA-binding protein LARP/SRO9 and related La domain proteins	Posttranslational modification, protein turnover, chaperones ; Translation, ribosomal structure and biogenesis ;	51.6	4.3e-06
MQ2101_G00824	KOG3771	Amphiphysin	Intracellular trafficking, secretion, and vesicular transport ;	394.4	2.4e-109
MQ2101_G00825	KOG2615	Permease of the major facilitator superfamily	General function prediction only ;	378.3	2.4e-104
MQ2101_G00826	KOG2615	Permease of the major facilitator superfamily	General function prediction only ;	420.2	5.7e-117
MQ2101_G00829	KOG2700	Adenylosuccinate lyase	Nucleotide transport and metabolism ;	771.5	8.1e-223
MQ2101_G00832	KOG1523	Actin-related protein Arp2/3 complex, subunit ARPC1/p41-ARC	Cytoskeleton ;	301.6	1.9e-81
MQ2101_G00833	KOG1485	Mitochondrial Fe2+ transporter MMT1 and related transporters (cation diffusion facilitator superfamily)	Inorganic ion transport and metabolism ;	140.2	8e-33
MQ2101_G00836	KOG2446	Glucose-6-phosphate isomerase	Carbohydrate transport and metabolism ;	896.3	2.5e-260
MQ2101_G00838	KOG3380	Actin-related protein Arp2/3 complex, subunit ARPC5	Cytoskeleton ;	109	7.3e-24
MQ2101_G00840	KOG1577	Aldo/keto reductase family proteins	General function prediction only ;	406.4	4.5e-113
MQ2101_G00841	KOG3889	Predicted gamma-butyrobetaine,2-oxoglutarate dioxygenase	Lipid transport and metabolism ;	241.5	2.3e-63
MQ2101_G00843	KOG0888	Nucleoside diphosphate kinase	Nucleotide transport and metabolism ;	230.7	1.6e-60
MQ2101_G00844	KOG2355	Predicted ABC-type transport, ATPase component/CCR4 associated factor	General function prediction only ; Transcription ;	251.9	1.4e-66
MQ2101_G00845	KOG1104	Nuclear cap-binding complex, subunit NCBP1/CBP80	RNA processing and modification ;	346.7	1.3e-94
MQ2101_G00846	KOG1579	Homocysteine S-methyltransferase	Amino acid transport and metabolism ;	110.2	9.1e-24
MQ2101_G00847	KOG0605	NDR and related serine/threonine kinases	General function prediction only ;	773.5	3e-223
MQ2101_G00849	KOG2273	Membrane coat complex Retromer, subunit VPS5/SNX1, Sorting nexins, and related PX domain-containing proteins	Intracellular trafficking, secretion, and vesicular transport ;	260	9.1e-69
MQ2101_G00850	KOG0876	Manganese superoxide dismutase	Inorganic ion transport and metabolism ;	303.1	3.8e-82
MQ2101_G00851	KOG3232	Vacuolar assembly/sorting protein DID2	Intracellular trafficking, secretion, and vesicular transport ;	165.6	8.4e-41
MQ2101_G00852	KOG0592	3-phosphoinositide-dependent protein kinase (PDK1)	Signal transduction mechanisms ;	114.8	9.3e-25
MQ2101_G00853	KOG2509	Seryl-tRNA synthetase	Translation, ribosomal structure and biogenesis ;	340.9	7e-93
MQ2101_G00854	KOG1983	Tomosyn and related SNARE-interacting proteins	Intracellular trafficking, secretion, and vesicular transport ;	272.7	1.7e-72
MQ2101_G00855	KOG0938	Adaptor complexes medium subunit family	Intracellular trafficking, secretion, and vesicular transport ;	82	3.2e-15
MQ2101_G00856	KOG3254	Mitochondrial/chloroplast ribosomal protein L6	Translation, ribosomal structure and biogenesis ;	146.7	8.6e-35
MQ2101_G00857	KOG0602	Neutral trehalase	Carbohydrate transport and metabolism ;	589.7	9.2e-168
MQ2101_G00858	KOG1494	NAD-dependent malate dehydrogenase	Energy production and conversion ;	307.8	2.3e-83
MQ2101_G00859	KOG2020	Nuclear transport receptor CRM1/MSN5 (importin beta superfamily)	Nuclear structure ; Intracellular trafficking, secretion, and vesicular transport ;	1205.3	0
MQ2101_G00860	KOG0864	Ran-binding protein RANBP1 and related RanBD domain proteins	Intracellular trafficking, secretion, and vesicular transport ;	219.9	3.9e-57
MQ2101_G00861	KOG0504	FOG: Ankyrin repeat	General function prediction only ;	215.7	4.3e-55
MQ2101_G00862	KOG0787	Dehydrogenase kinase	Signal transduction mechanisms ;	97.1	9.9e-20
MQ2101_G00863	KOG1633	F-box protein JEMMA and related proteins with JmjC, PHD, F-box and LRR domains	Chromatin structure and dynamics ;	177.2	3e-44
MQ2101_G00864	KOG1706	Argininosuccinate synthase	Amino acid transport and metabolism ;	634.4	1.3e-181
MQ2101_G00865	KOG0813	Glyoxylase	General function prediction only ;	264.6	1.7e-70
MQ2101_G00866	KOG2161	Glucosidase I	Carbohydrate transport and metabolism ;	181.8	3.1e-45
MQ2101_G00869	KOG1558	Fe2+/Zn2+ regulated transporter	Inorganic ion transport and metabolism ;	225.3	1.5e-58
MQ2101_G00870	KOG1635	Peptide methionine sulfoxide reductase	Posttranslational modification, protein turnover, chaperones ;	198.7	3.4e-50
MQ2101_G00871	KOG2035	Replication factor C, subunit RFC3	Cell cycle control, cell division, chromosome partitioning ; Replication, recombination and repair ;	347.1	3.7e-95
MQ2101_G00872	KOG1716	Dual specificity phosphatase	Defense mechanisms ;	121.7	2.2e-27
MQ2101_G00875	KOG1985	Vesicle coat complex COPII, subunit SEC24/subunit SFB2	Intracellular trafficking, secretion, and vesicular transport ;	761.1	2e-219
MQ2101_G00876	KOG0563	Glucose-6-phosphate 1-dehydrogenase	Carbohydrate transport and metabolism ;	629	6.5e-180
MQ2101_G00877	KOG3525	Subtilisin-like proprotein convertase	Posttranslational modification, protein turnover, chaperones ;	629.4	1.1e-179
MQ2101_G00878	KOG0756	Mitochondrial tricarboxylate/dicarboxylate carrier proteins	Energy production and conversion ;	410.6	2.3e-114
MQ2101_G00879	KOG0621	Phospholipid scramblase	Cell wall/membrane/envelope biogenesis ;	303.5	3.3e-82
MQ2101_G00880	KOG2778	Ubiquitin C-terminal hydrolase	Posttranslational modification, protein turnover, chaperones ;	219.9	5.8e-57
MQ2101_G00881	KOG0191	Thioredoxin/protein disulfide isomerase	Posttranslational modification, protein turnover, chaperones ;	191.4	2.4e-48
MQ2101_G00882	KOG2551	Phospholipase/carboxyhydrolase	Amino acid transport and metabolism ;	98.2	2.5e-20
MQ2101_G00883	KOG3109	Haloacid dehalogenase-like hydrolase	General function prediction only ;	207.6	2.7e-53
MQ2101_G00885	KOG2276	Metalloexopeptidases	Amino acid transport and metabolism ;	668.3	9.6e-192
MQ2101_G00886	KOG1669	Predicted mRNA cap-binding protein related to eIF-4E	Translation, ribosomal structure and biogenesis ;	78.2	3.5e-14
MQ2101_G00888	KOG1370	S-adenosylhomocysteine hydrolase	Coenzyme transport and metabolism ;	767.3	1.4e-221
MQ2101_G00889	KOG2520	5'-3' exonuclease	Replication, recombination and repair ;	306.2	2e-82
MQ2101_G00891	KOG0213	Splicing factor 3b, subunit 1	RNA processing and modification ;	197.2	7.7e-50
MQ2101_G00892	KOG0206	P-type ATPase	General function prediction only ;	514.6	3.8e-145
MQ2101_G00893	KOG1161	Protein involved in vacuolar polyphosphate accumulation, contains SPX domain	Inorganic ion transport and metabolism ;	758.1	1.4e-218
MQ2101_G00894	KOG0659	Cdk activating kinase (CAK)/RNA polymerase II transcription initiation/nucleotide excision repair factor TFIIH/TFIIK, kinase subunit CDK7	Cell cycle control, cell division, chromosome partitioning ; Transcription ; Replication, recombination and repair ;	412.1	1.6e-114
MQ2101_G00895	KOG0364	Chaperonin complex component, TCP-1 gamma subunit (CCT3)	Posttranslational modification, protein turnover, chaperones ;	845.5	4.8e-245
MQ2101_G00897	KOG0486	Transcription factor PTX1, contains HOX domain	Transcription ;	98.6	2.3e-20
MQ2101_G00900	KOG4372	Predicted alpha/beta hydrolase	General function prediction only ;	469.9	7.6e-132
MQ2101_G00901	KOG4168	Predicted RNA polymerase III subunit C17	Transcription ;	104	2.4e-22
MQ2101_G00902	KOG0342	ATP-dependent RNA helicase pitchoune	RNA processing and modification ;	805.1	7.9e-233
MQ2101_G00903	KOG0952	DNA/RNA helicase MER3/SLH1, DEAD-box superfamily	RNA processing and modification ;	1979.1	0
MQ2101_G00904	KOG4484	Uncharacterized conserved protein	Function unknown ;	81.3	2.4e-15
MQ2101_G00905	KOG1486	GTP-binding protein DRG2 (ODN superfamily)	Signal transduction mechanisms ;	505	1.1e-142
MQ2101_G00907	KOG2455	Delta-1-pyrroline-5-carboxylate dehydrogenase	Amino acid transport and metabolism ;	747.7	1.5e-215
MQ2101_G00910	KOG2440	Pyrophosphate-dependent phosphofructo-1-kinase	Carbohydrate transport and metabolism ;	175.6	1.5e-43
MQ2101_G00911	KOG2626	Histone H3 (Lys4) methyltransferase complex, subunit CPS60/ASH2/BRE2	Chromatin structure and dynamics ; Transcription ;	203.8	8.8e-52
MQ2101_G00916	KOG2732	DNA polymerase delta, regulatory subunit 55	Replication, recombination and repair ;	236.5	8e-62
MQ2101_G00917	KOG2102	Exosomal 3'-5' exoribonuclease complex, subunit Rrp44/Dis3	Translation, ribosomal structure and biogenesis ;	722.2	1.3e-207
MQ2101_G00918	KOG2698	GTP cyclohydrolase I	Coenzyme transport and metabolism ;	333.6	3.2e-91
MQ2101_G00919	KOG1211	Amidases	Translation, ribosomal structure and biogenesis ;	313.2	6.2e-85
MQ2101_G00920	KOG1247	Methionyl-tRNA synthetase	Translation, ribosomal structure and biogenesis ;	922.2	5.8e-268
MQ2101_G00921	KOG2419	Phosphatidylserine decarboxylase	Lipid transport and metabolism ;	492.7	1.1e-138
MQ2101_G00922	KOG0781	Signal recognition particle receptor, alpha subunit	Intracellular trafficking, secretion, and vesicular transport ;	194.1	5.5e-49
MQ2101_G00923	KOG3103	Rab GTPase interacting factor, Golgi membrane protein	Intracellular trafficking, secretion, and vesicular transport ;	191.8	1.4e-48
MQ2101_G00924	KOG0436	Methionyl-tRNA synthetase	Translation, ribosomal structure and biogenesis ;	294.7	3e-79
MQ2101_G00925	KOG0732	AAA+-type ATPase containing the bromodomain	Posttranslational modification, protein turnover, chaperones ;	191.8	4.7e-48
MQ2101_G00927	KOG2804	Phosphorylcholine transferase/cholinephosphate cytidylyltransferase	Lipid transport and metabolism ;	376.3	6.7e-104
MQ2101_G00928	KOG3772	M-phase inducer phosphatase	Cell cycle control, cell division, chromosome partitioning ;	111.7	9.5e-25
MQ2101_G00929	KOG0251	Clathrin assembly protein AP180 and related proteins, contain ENTH domain	Signal transduction mechanisms ; Intracellular trafficking, secretion, and vesicular transport ;	230.7	3.2e-60
MQ2101_G00930	KOG0723	Molecular chaperone (DnaJ superfamily)	Posttranslational modification, protein turnover, chaperones ;	151	1.6e-36
MQ2101_G00931	KOG1723	60s ribosomal protein L30 isolog	Translation, ribosomal structure and biogenesis ;	213	3.9e-55
MQ2101_G00934	KOG2882	p-Nitrophenyl phosphatase	Inorganic ion transport and metabolism ;	104	2.8e-22
MQ2101_G00936	KOG3239	Density-regulated protein related to translation initiation factor 1 (eIF-1/SUI1)	General function prediction only ;	114.4	4.8e-25
MQ2101_G00937	KOG1979	DNA mismatch repair protein - MLH1 family	Replication, recombination and repair ;	261.2	3.3e-69
MQ2101_G00938	KOG2866	Uncharacterized conserved protein	Function unknown ;	62.4	6.5e-10
MQ2101_G00939	KOG0770	Predicted mitochondrial carrier protein	Energy production and conversion ;	331.3	1.7e-90
MQ2101_G00940	KOG1502	Flavonol reductase/cinnamoyl-CoA reductase	Defense mechanisms ;	304.7	2e-82
MQ2101_G00941	KOG0054	Multidrug resistance-associated protein/mitoxantrone resistance protein, ABC superfamily	Secondary metabolites biosynthesis, transport and catabolism ;	1506.9	0
MQ2101_G00942	KOG2309	60s ribosomal protein L2/L8	Translation, ribosomal structure and biogenesis ;	459.5	6.3e-129
MQ2101_G00944	KOG3166	60S ribosomal protein L7A	Translation, ribosomal structure and biogenesis ;	374.4	1.6e-103
MQ2101_G00947	KOG0254	Predicted transporter (major facilitator superfamily)	General function prediction only ;	193.7	9.2e-49
MQ2101_G00948	KOG3072	Long chain fatty acid elongase	Lipid transport and metabolism ;	72.8	3.1e-12
MQ2101_G00949	KOG0277	Peroxisomal targeting signal type 2 receptor	Intracellular trafficking, secretion, and vesicular transport ;	364.4	5.8e-100
MQ2101_G00952	KOG4124	Putative transcriptional repressor regulating G2/M transition	Transcription ; Cell cycle control, cell division, chromosome partitioning ;	228.8	1.6e-59
MQ2101_G00954	KOG0133	Deoxyribodipyrimidine photolyase/cryptochrome	Replication, recombination and repair ; Signal transduction mechanisms ;	323.9	5.2e-88
MQ2101_G00955	KOG1577	Aldo/keto reductase family proteins	General function prediction only ;	280.4	3.4e-75
MQ2101_G00957	KOG0254	Predicted transporter (major facilitator superfamily)	General function prediction only ;	225.7	1.9e-58
MQ2101_G00958	KOG0631	Galactokinase	Carbohydrate transport and metabolism ;	362.1	1.4e-99
MQ2101_G00959	KOG1371	UDP-glucose 4-epimerase/UDP-sulfoquinovose synthase	Cell wall/membrane/envelope biogenesis ;	854.4	1.4e-247
MQ2101_G00960	KOG2958	Galactose-1-phosphate uridylyltransferase	Energy production and conversion ;	530.8	1.9e-150
MQ2101_G00961	KOG1939	Oxoprolinase	Amino acid transport and metabolism ;	1490.3	0
MQ2101_G00964	KOG1790	60s ribosomal protein L34	Translation, ribosomal structure and biogenesis ;	154.8	7.8e-37
MQ2101_G00965	KOG0307	Vesicle coat complex COPII, subunit SEC31	Intracellular trafficking, secretion, and vesicular transport ;	421.4	3.9e-117
MQ2101_G00966	KOG0307	Vesicle coat complex COPII, subunit SEC31	Intracellular trafficking, secretion, and vesicular transport ;	81.3	1.4e-15
MQ2101_G00969	KOG4844	Mitochondrial ribosomal protein S27	Translation, ribosomal structure and biogenesis ;	87.8	1.1e-17
MQ2101_G00970	KOG2301	Voltage-gated Ca2+ channels, alpha1 subunits	Inorganic ion transport and metabolism ; Signal transduction mechanisms ;	90.1	1.6e-17
MQ2101_G00971	KOG2703	C4-type Zn-finger protein	General function prediction only ;	605.5	8e-173
MQ2101_G00972	KOG0274	Cdc4 and related F-box and WD-40 proteins	General function prediction only ;	325.5	2e-88
MQ2101_G00973	KOG2918	Carboxymethyl transferase	Posttranslational modification, protein turnover, chaperones ;	297.4	1e-79
MQ2101_G00974	KOG1004	Exosomal 3'-5' exoribonuclease complex subunit Rrp40	Translation, ribosomal structure and biogenesis ;	207.6	2.5e-53
MQ2101_G00978	KOG2165	Anaphase-promoting complex (APC), subunit 2	Cell cycle control, cell division, chromosome partitioning ; Posttranslational modification, protein turnover, chaperones ;	65.1	4.8e-10
MQ2101_G00979	KOG1142	Transcription initiation factor TFIID, subunit TAF12 (also component of histone acetyltransferase SAGA)	Transcription ;	191.4	3.7e-48
MQ2101_G00980	KOG0920	ATP-dependent RNA helicase A	RNA processing and modification ;	836.6	5.7e-242
MQ2101_G00981	KOG2870	NADH:ubiquinone oxidoreductase, NDUFS2/49 kDa subunit	Energy production and conversion ;	589.7	4.3e-168
MQ2101_G00983	KOG4090	Uncharacterized conserved protein	Function unknown ;	78.6	9.8e-15
MQ2101_G00986	KOG0981	DNA topoisomerase I	Replication, recombination and repair ;	682.6	6.7e-196
MQ2101_G00987	KOG3752	Ribonuclease H	Replication, recombination and repair ;	69.7	2.7e-12
MQ2101_G00988	KOG4204	Histone deacetylase complex, SIN3 component	Chromatin structure and dynamics ;	1006.9	3e-293
MQ2101_G00990	KOG1707	Predicted Ras related/Rac-GTP binding protein	Defense mechanisms ;	652.1	1.5e-186
MQ2101_G00991	KOG3348	BolA (bacterial stress-induced morphogen)-related protein	Signal transduction mechanisms ;	90.9	1.4e-18
MQ2101_G00992	KOG2314	Translation initiation factor 3, subunit b (eIF-3b)	Translation, ribosomal structure and biogenesis ;	543.1	6.9e-154
MQ2101_G00993	KOG0184	20S proteasome, regulatory subunit alpha type PSMA3/PRE10	Posttranslational modification, protein turnover, chaperones ;	194.9	4.9e-49
MQ2101_G00994	KOG1314	DHHC-type Zn-finger protein	General function prediction only ;	133.3	5.6e-31
MQ2101_G00995	KOG3923	D-aspartate oxidase	Amino acid transport and metabolism ;	265.8	1e-70
MQ2101_G00996	KOG1386	Nucleoside phosphatase	Nucleotide transport and metabolism ;	200.7	6.6e-51
MQ2101_G00998	KOG1867	Ubiquitin-specific protease	Posttranslational modification, protein turnover, chaperones ;	357.8	5.9e-98
MQ2101_G00999	KOG1227	Putative methyltransferase	General function prediction only ;	243.8	5.1e-64
MQ2101_G01000	KOG1721	FOG: Zn-finger	General function prediction only ;	75.9	2.5e-13
MQ2101_G01001	KOG2602	Predicted cell surface protein homologous to bacterial outer membrane proteins	General function prediction only ;	203.4	8.9e-52
MQ2101_G01002	KOG2728	Uncharacterized conserved protein with similarity to phosphopantothenoylcysteine synthetase/decarboxylase	General function prediction only ;	343.2	5.1e-94
MQ2101_G01003	KOG0794	CDK8 kinase-activating protein cyclin C	Transcription ;	258.1	2.1e-68
MQ2101_G01004	KOG1607	Protein transporter of the TRAM (translocating chain-associating membrane) superfamily	Intracellular trafficking, secretion, and vesicular transport ;	169.1	1.3e-41
MQ2101_G01005	KOG1305	Amino acid transporter protein	Amino acid transport and metabolism ;	262.3	1.4e-69
MQ2101_G01007	KOG3507	DNA-directed RNA polymerase, subunit RPB7.0	Transcription ;	80.1	3e-15
MQ2101_G01008	KOG1933	Cholesterol transport protein (Niemann-Pick C disease protein)	Lipid transport and metabolism ;	271.9	3.8e-72
MQ2101_G01009	KOG3127	Deoxycytidylate deaminase	Nucleotide transport and metabolism ;	287	4.1e-77
MQ2101_G01010	KOG2254	Predicted endo-1,3-beta-glucanase	Carbohydrate transport and metabolism ;	261.9	2.1e-69
MQ2101_G01012	KOG0434	Isoleucyl-tRNA synthetase	Translation, ribosomal structure and biogenesis ;	1449.9	0
MQ2101_G01013	KOG1932	TATA binding protein associated factor	Transcription ;	154.1	6.6e-37
MQ2101_G01015	KOG2260	Cell division cycle 37 protein, CDC37	Cell cycle control, cell division, chromosome partitioning ;	270	8.4e-72
MQ2101_G01016	KOG0118	FOG: RRM domain	General function prediction only ;	96.7	1.8e-19
MQ2101_G01017	KOG2742	Predicted oxidoreductase	General function prediction only ;	336.7	4.8e-92
MQ2101_G01019	KOG2338	Transcriptional effector CCR4-related protein	Transcription ;	332.8	8.4e-91
MQ2101_G01022	KOG1120	Fe-S cluster biosynthesis protein ISA1 (contains a HesB-like domain)	Inorganic ion transport and metabolism ;	194.1	3.5e-49
MQ2101_G01023	KOG2413	Xaa-Pro aminopeptidase	Amino acid transport and metabolism ;	626.7	4.8e-179
MQ2101_G01024	KOG0053	Cystathionine beta-lyases/cystathionine gamma-synthases	Amino acid transport and metabolism ;	334.7	1.9e-91
MQ2101_G01025	KOG3196	NADH:ubiquinone oxidoreductase, NDUFV2/24 kD subunit	Energy production and conversion ;	235	1.4e-61
MQ2101_G01026	KOG0187	40S ribosomal protein S17	Translation, ribosomal structure and biogenesis ;	211.1	1.3e-54
MQ2101_G01027	KOG0457	Histone acetyltransferase complex SAGA/ADA, subunit ADA2	Chromatin structure and dynamics ;	446.8	4.2e-125
MQ2101_G01029	KOG2396	HAT (Half-A-TPR) repeat-containing protein	General function prediction only ;	231.1	3.3e-60
MQ2101_G01030	KOG0255	Synaptic vesicle transporter SVOP and related transporters (major facilitator superfamily)	General function prediction only ;	251.9	1.4e-66
MQ2101_G01031	KOG2852	Possible oxidoreductase	General function prediction only ;	473.4	4.4e-133
MQ2101_G01033	KOG2596	Aminopeptidase I zinc metalloprotease (M18)	Amino acid transport and metabolism ;	496.5	4.8e-140
MQ2101_G01034	KOG1318	Helix loop helix transcription factor EB	Transcription ;	74.3	5.4e-13
MQ2101_G01035	KOG2270	Serine/threonine protein kinase involved in cell cycle control	Signal transduction mechanisms ; Cell cycle control, cell division, chromosome partitioning ;	404.8	2e-112
MQ2101_G01037	KOG2318	Uncharacterized conserved protein	Function unknown ;	320.5	6.5e-87
MQ2101_G01038	KOG1690	emp24/gp25L/p24 family of membrane trafficking proteins	Intracellular trafficking, secretion, and vesicular transport ;	175.6	8.7e-44
MQ2101_G01039	KOG2650	Zinc carboxypeptidase	Function unknown ;	383.3	6.1e-106
MQ2101_G01040	KOG3989	Beta-2-glycoprotein I	Extracellular structures ;	86.7	5.7e-17
MQ2101_G01043	KOG0166	Karyopherin (importin) alpha	Intracellular trafficking, secretion, and vesicular transport ;	275.8	1.6e-73
MQ2101_G01044	KOG2964	Arginase family protein	Amino acid transport and metabolism ;	196.4	7.6e-50
MQ2101_G01045	KOG2254	Predicted endo-1,3-beta-glucanase	Carbohydrate transport and metabolism ;	361.3	2.8e-99
MQ2101_G01046	KOG1212	Amidases	Translation, ribosomal structure and biogenesis ; Lipid transport and metabolism ; Signal transduction mechanisms ;	281.6	2.9e-75
MQ2101_G01047	KOG2533	Permease of the major facilitator superfamily	Carbohydrate transport and metabolism ;	502.3	9.6e-142
MQ2101_G01048	KOG0390	DNA repair protein, SNF2 family	Replication, recombination and repair ;	888.6	8.1e-258
MQ2101_G01051	KOG0538	Glycolate oxidase	Energy production and conversion ;	403.3	5.9e-112
MQ2101_G01052	KOG0160	Myosin class V heavy chain	Cytoskeleton ;	1588.9	0
MQ2101_G01053	KOG2313	Stress-induced protein UVI31+	Signal transduction mechanisms ;	50.4	2.3e-06
MQ2101_G01055	KOG3968	Atrazine chlorohydrolase/guanine deaminase	Nucleotide transport and metabolism ; Secondary metabolites biosynthesis, transport and catabolism ;	614.4	2.1e-175
MQ2101_G01056	KOG1281	Na+/dicarboxylate, Na+/tricarboxylate and phosphate transporters	Inorganic ion transport and metabolism ;	686.4	6e-197
MQ2101_G01058	KOG3093	5-formyltetrahydrofolate cyclo-ligase	Coenzyme transport and metabolism ;	108.6	1.2e-23
MQ2101_G01059	KOG2084	Predicted histone tail methylase containing SET domain	Chromatin structure and dynamics ;	253.1	9.7e-67
MQ2101_G01060	KOG4781	Uncharacterized conserved protein	Function unknown ;	91.3	3e-18
MQ2101_G01062	KOG3104	Mod5 protein sorting/negative effector of RNA Pol III synthesis	Transcription ;	130.6	5.8e-30
MQ2101_G01063	KOG1626	Inorganic pyrophosphatase/Nucleosome remodeling factor, subunit NURF38	Energy production and conversion ;	414.5	3.6e-115
MQ2101_G01066	KOG1134	Uncharacterized conserved protein	General function prediction only ;	653.7	5.3e-187
MQ2101_G01067	KOG0252	Inorganic phosphate transporter	Inorganic ion transport and metabolism ;	560.5	2.9e-159
MQ2101_G01068	KOG2367	Alpha-isopropylmalate synthase/homocitrate synthase	Amino acid transport and metabolism ;	630.9	1.9e-180
MQ2101_G01069	KOG0566	Inositol-1,4,5-triphosphate 5-phosphatase (synaptojanin), INP51/INP52/INP53 family	Intracellular trafficking, secretion, and vesicular transport ;	306.6	1.1e-82
MQ2101_G01071	KOG1088	Uncharacterized conserved protein	Function unknown ;	135.6	3.1e-31
MQ2101_G01072	KOG1647	Vacuolar H+-ATPase V1 sector, subunit D	Energy production and conversion ;	346.7	4.3e-95
MQ2101_G01073	KOG2403	Succinate dehydrogenase, flavoprotein subunit	Energy production and conversion ;	1006.9	1.5e-293
MQ2101_G01074	KOG2137	Protein kinase	Signal transduction mechanisms ;	248.4	3e-65
MQ2101_G01075	KOG3206	Alpha-tubulin folding cofactor B	Posttranslational modification, protein turnover, chaperones ;	132.9	7.3e-31
MQ2101_G01076	KOG1781	Small Nuclear ribonucleoprotein splicing factor	RNA processing and modification ;	109.8	4.2e-24
MQ2101_G01077	KOG4203	Armadillo/beta-Catenin/plakoglobin	Signal transduction mechanisms ; Cytoskeleton ;	331.6	9.6e-91
MQ2101_G01078	KOG0676	Actin and related proteins	Cytoskeleton ;	422.2	1.1e-117
MQ2101_G01080	KOG3405	RNA polymerase subunit K	Transcription ;	177.6	1.7e-44
MQ2101_G01081	KOG2583	Ubiquinol cytochrome c reductase, subunit QCR2	Energy production and conversion ;	208.4	2.1e-53
MQ2101_G01082	KOG2552	Major facilitator superfamily permease - Cdc91p	General function prediction only ;	231.1	3.5e-60
MQ2101_G01083	KOG3482	Small nuclear ribonucleoprotein (snRNP) SMF	RNA processing and modification ;	73.2	2.1e-13
MQ2101_G01085	KOG0739	AAA+-type ATPase	Posttranslational modification, protein turnover, chaperones ;	382.9	5.6e-106
MQ2101_G01086	KOG2504	Monocarboxylate transporter	Carbohydrate transport and metabolism ;	289.7	1.2e-77
MQ2101_G01087	KOG3291	Ribosomal protein S7	Translation, ribosomal structure and biogenesis ;	334.7	1.2e-91
MQ2101_G01089	KOG1642	Ribonuclease, T2 family	RNA processing and modification ;	240.4	4.7e-63
MQ2101_G01090	KOG2228	Origin recognition complex, subunit 4	Replication, recombination and repair ;	180.6	9.8e-45
MQ2101_G01092	KOG0466	Translation initiation factor 2, gamma subunit (eIF-2gamma; GTPase)	Translation, ribosomal structure and biogenesis ;	745.7	4.7e-215
MQ2101_G01094	KOG3719	Carnitine O-acyltransferase CPT2/YAT1	Lipid transport and metabolism ;	326.2	2.2e-88
MQ2101_G01095	KOG1721	FOG: Zn-finger	General function prediction only ;	66.2	1.2e-10
MQ2101_G01097	KOG1286	Amino acid transporters	Amino acid transport and metabolism ;	101.3	2.4e-21
MQ2101_G01100	KOG0431	Auxilin-like protein and related proteins containing DnaJ domain	General function prediction only ;	84.3	9.2e-16
MQ2101_G01102	KOG0660	Mitogen-activated protein kinase	Signal transduction mechanisms ;	314.7	1.8e-85
MQ2101_G01103	KOG1692	Putative cargo transport protein EMP24 (p24 protein family)	Intracellular trafficking, secretion, and vesicular transport ;	223	4.4e-58
MQ2101_G01105	KOG1412	Aspartate aminotransferase/Glutamic oxaloacetic transaminase AAT2/GOT1	Amino acid transport and metabolism ;	178.7	1.4e-44
MQ2101_G01106	KOG0374	Serine/threonine specific protein phosphatase PP1, catalytic subunit	Signal transduction mechanisms ; General function prediction only ;	598.2	9.8e-171
MQ2101_G01109	KOG4492	Chorismate synthase	Amino acid transport and metabolism ;	573.9	1.9e-163
MQ2101_G01113	KOG0559	Dihydrolipoamide succinyltransferase (2-oxoglutarate dehydrogenase, E2 subunit)	Energy production and conversion ;	186.4	5.5e-47
MQ2101_G01116	KOG0902	Phosphatidylinositol 4-kinase	Signal transduction mechanisms ;	998.4	1.3e-290
MQ2101_G01117	KOG3185	Translation initiation factor 6 (eIF-6)	Translation, ribosomal structure and biogenesis ;	450.3	2.1e-126
MQ2101_G01118	KOG1051	Chaperone HSP104 and related ATP-dependent Clp proteases	Posttranslational modification, protein turnover, chaperones ;	1073.5	1.3e-313
MQ2101_G01120	KOG0703	Predicted GTPase-activating protein	Signal transduction mechanisms ;	139.8	7.8e-33
MQ2101_G01122	KOG1196	Predicted NAD-dependent oxidoreductase	General function prediction only ;	211.8	1.7e-54
MQ2101_G01126	KOG3770	Acid sphingomyelinase and PHM5 phosphate metabolism protein	Lipid transport and metabolism ;	120.9	8.4e-27
MQ2101_G01127	KOG2968	Predicted esterase of the alpha-beta hydrolase superfamily (Neuropathy target esterase), contains cAMP-binding domains	General function prediction only ;	953	8.3e-277
MQ2101_G01128	KOG0987	DNA helicase PIF1/RRM3	Cell cycle control, cell division, chromosome partitioning ;	169.1	1.2e-41
MQ2101_G01131	KOG3460	Small nuclear ribonucleoprotein (snRNP) LSM3	RNA processing and modification ;	82.4	4.1e-16
MQ2101_G01132	KOG3331	Mitochondrial/chloroplast ribosomal protein L4/L29	Translation, ribosomal structure and biogenesis ;	121.3	2.5e-27
MQ2101_G01134	KOG1210	Predicted 3-ketosphinganine reductase	Secondary metabolites biosynthesis, transport and catabolism ;	206.1	9.8e-53
MQ2101_G01135	KOG4766	Uncharacterized conserved protein	Function unknown ;	79.7	9.6e-15
MQ2101_G01136	KOG3671	Actin regulatory protein (Wiskott-Aldrich syndrome protein)	Signal transduction mechanisms ; Cytoskeleton ;	203.4	1e-51
MQ2101_G01138	KOG3101	Esterase D	General function prediction only ;	276.9	3.7e-74
MQ2101_G01139	KOG1325	Lysophospholipase	Lipid transport and metabolism ;	579.3	7.7e-165
MQ2101_G01140	KOG3140	Predicted membrane protein	Function unknown ;	150.6	4.6e-36
MQ2101_G01141	KOG1703	Adaptor protein Enigma and related PDZ-LIM proteins	Signal transduction mechanisms ; Cytoskeleton ;	127.9	7.8e-29
MQ2101_G01142	KOG1751	60s ribosomal protein L23	Translation, ribosomal structure and biogenesis ;	219.2	1.1e-56
MQ2101_G01143	KOG0658	Glycogen synthase kinase-3	Carbohydrate transport and metabolism ;	325.9	8.2e-89
MQ2101_G01144	KOG3393	Predicted membrane protein	Function unknown ;	188.7	2.4e-47
MQ2101_G01145	KOG0201	Serine/threonine protein kinase	Signal transduction mechanisms ;	228	3.5e-59
MQ2101_G01146	KOG2662	Magnesium transporters: CorA family	Inorganic ion transport and metabolism ;	247.7	3.5e-65
MQ2101_G01149	KOG3315	Transport protein particle (TRAPP) complex subunit	Intracellular trafficking, secretion, and vesicular transport ;	183.3	4.6e-46
MQ2101_G01150	KOG3235	Subunit of the major N alpha-acetyltransferase	General function prediction only ;	245.7	7e-65
MQ2101_G01151	KOG3273	Predicted RNA-binding protein Pno1p interacting with Nob1p and involved in 26S proteasome assembly	Posttranslational modification, protein turnover, chaperones ;	355.9	5.7e-98
MQ2101_G01154	KOG1968	Replication factor C, subunit RFC1 (large subunit)	Replication, recombination and repair ;	80.1	1.8e-14
MQ2101_G01155	KOG3902	Histone acetyltransferase PCAF/SAGA, subunit SUPT3H/SPT3	Transcription ;	335.1	1.3e-91
MQ2101_G01156	KOG3202	SNARE protein TLG1/Syntaxin 6	Intracellular trafficking, secretion, and vesicular transport ;	97.8	2.5e-20
MQ2101_G01158	KOG3464	60S ribosomal protein L44	Translation, ribosomal structure and biogenesis ;	159.1	3.5e-39
MQ2101_G01159	KOG3188	Uncharacterized conserved protein	Function unknown ;	113.2	3.4e-25
MQ2101_G01160	KOG1532	GTPase XAB1, interacts with DNA repair protein XPA	Replication, recombination and repair ;	510	3.5e-144
MQ2101_G01163	KOG2920	Predicted methyltransferase	General function prediction only ;	277.7	2e-74
MQ2101_G01164	KOG0009	Ubiquitin-like/40S ribosomal S30 protein fusion	Translation, ribosomal structure and biogenesis ; Posttranslational modification, protein turnover, chaperones ;	71.2	9.6e-13
MQ2101_G01165	KOG0372	Serine/threonine specific protein phosphatase involved in glycogen accumulation, PP2A-related	Carbohydrate transport and metabolism ; Signal transduction mechanisms ;	428.7	7.5e-120
MQ2101_G01166	KOG0255	Synaptic vesicle transporter SVOP and related transporters (major facilitator superfamily)	General function prediction only ;	156	1.3e-37
MQ2101_G01167	KOG1339	Aspartyl protease	Posttranslational modification, protein turnover, chaperones ;	135.6	1.8e-31
MQ2101_G01168	KOG0477	DNA replication licensing factor, MCM2 component	Replication, recombination and repair ;	1046.2	3e-305
MQ2101_G01169	KOG2752	Uncharacterized conserved protein, contains N-recognin-type Zn-finger	General function prediction only ;	152.5	1.4e-36
MQ2101_G01170	KOG2004	Mitochondrial ATP-dependent protease PIM1/LON	Posttranslational modification, protein turnover, chaperones ;	650.6	4.4e-186
MQ2101_G01173	KOG2198	tRNA cytosine-5-methylases and related enzymes of the NOL1/NOP2/sun superfamily	Translation, ribosomal structure and biogenesis ;	726.9	3.3e-209
MQ2101_G01174	KOG0869	CCAAT-binding factor, subunit A (HAP3)	Transcription ;	167.2	3.9e-41
MQ2101_G01175	KOG0039	Ferric reductase, NADH/NADPH oxidase and related proteins	Inorganic ion transport and metabolism ; Secondary metabolites biosynthesis, transport and catabolism ;	186.4	1.3e-46
MQ2101_G01176	KOG3448	Predicted snRNP core protein	RNA processing and modification ;	117.1	1.2e-25
MQ2101_G01177	KOG2036	Predicted P-loop ATPase fused to an acetyltransferase	General function prediction only ;	1280.4	0
MQ2101_G01178	KOG3308	Uncharacterized protein of the uridine kinase family	Nucleotide transport and metabolism ;	156.8	4.7e-38
MQ2101_G01179	KOG1655	Protein involved in vacuolar protein sorting	Intracellular trafficking, secretion, and vesicular transport ;	108.6	1.3e-23
MQ2101_G01181	KOG1257	NADP+-dependent malic enzyme	Energy production and conversion ;	842.4	4.9e-244
MQ2101_G01183	KOG3078	Adenylate kinase	Nucleotide transport and metabolism ;	359	6.5e-99
MQ2101_G01184	KOG2071	mRNA cleavage and polyadenylation factor I/II complex, subunit Pcf11	RNA processing and modification ;	138.3	3.7e-32
MQ2101_G01185	KOG0750	Mitochondrial solute carrier protein	Energy production and conversion ;	468	1.2e-131
MQ2101_G01189	KOG1671	Ubiquinol cytochrome c reductase, subunit RIP1	Energy production and conversion ;	276.9	3.1e-74
MQ2101_G01190	KOG0941	E3 ubiquitin protein ligase	Posttranslational modification, protein turnover, chaperones ;	468.8	2e-131
MQ2101_G01192	KOG0232	Vacuolar H+-ATPase V0 sector, subunits c/c'	Energy production and conversion ;	219.5	4.1e-57
MQ2101_G01193	KOG3387	60S ribosomal protein 15.5kD/SNU13, NHP2/L7A family (includes ribonuclease P subunit p38), involved in splicing	RNA processing and modification ; Translation, ribosomal structure and biogenesis ;	216.5	2.6e-56
MQ2101_G01195	KOG0475	Cl- channel CLC-3 and related proteins (CLC superfamily)	Inorganic ion transport and metabolism ;	461.8	2.2e-129
MQ2101_G01196	KOG0809	SNARE protein TLG2/Syntaxin 16	Intracellular trafficking, secretion, and vesicular transport ;	50.8	4.4e-06
MQ2101_G01197	KOG0970	DNA polymerase alpha, catalytic subunit	Replication, recombination and repair ;	596.7	7.3e-170
MQ2101_G01198	KOG0638	4-hydroxyphenylpyruvate dioxygenase	Amino acid transport and metabolism ;	236.1	1.2e-61
MQ2101_G01199	KOG1649	SWI-SNF chromatin remodeling complex, Snf5 subunit	Chromatin structure and dynamics ; Transcription ;	263.8	8.4e-70
MQ2101_G01200	KOG1134	Uncharacterized conserved protein	General function prediction only ;	695.3	1.3e-199
MQ2101_G01201	KOG1626	Inorganic pyrophosphatase/Nucleosome remodeling factor, subunit NURF38	Energy production and conversion ;	273.5	4.8e-73
MQ2101_G01203	KOG1511	Mevalonate kinase MVK/ERG12	Lipid transport and metabolism ;	229.6	1e-59
MQ2101_G01204	KOG3767	Sideroflexin	General function prediction only ;	429.9	3.9e-120
MQ2101_G01206	KOG1622	GMP synthase	Nucleotide transport and metabolism ;	897.1	1.4e-260
MQ2101_G01208	KOG0313	Microtubule binding protein YTM1 (contains WD40 repeats)	Cytoskeleton ;	478	1.8e-134
MQ2101_G01209	KOG2188	Predicted RNA-binding protein, contains Pumilio domains	Translation, ribosomal structure and biogenesis ;	86.7	2.7e-17
MQ2101_G01210	KOG2798	Putative trehalase	Carbohydrate transport and metabolism ;	119.8	1.2e-26
MQ2101_G01211	KOG0530	Protein farnesyltransferase, alpha subunit/protein geranylgeranyltransferase type I, alpha subunit	Posttranslational modification, protein turnover, chaperones ;	121.3	2.5e-27
MQ2101_G01213	KOG0583	Serine/threonine protein kinase	Signal transduction mechanisms ;	116.7	1.1e-25
MQ2101_G01214	KOG1838	Alpha/beta hydrolase	General function prediction only ;	259.6	9.7e-69
MQ2101_G01215	KOG0023	Alcohol dehydrogenase, class V	Secondary metabolites biosynthesis, transport and catabolism ;	332	1.2e-90
MQ2101_G01219	KOG2195	Transferrin receptor and related proteins containing the protease-associated (PA) domain	Posttranslational modification, protein turnover, chaperones ; Inorganic ion transport and metabolism ; General function prediction only ;	352.1	2.5e-96
MQ2101_G01220	KOG4346	Uncharacterized conserved protein	Function unknown ;	136.3	2.3e-31
MQ2101_G01222	KOG3997	Major apurinic/apyrimidinic endonuclease/3'-repair diesterase APN1	Replication, recombination and repair ;	400.2	3.4e-111
MQ2101_G01223	KOG0845	Nuclear pore complex, Nup98 component (sc Nup145/Nup100/Nup116)	Nuclear structure ; Intracellular trafficking, secretion, and vesicular transport ;	152.9	2.9e-36
MQ2101_G01224	KOG2519	5'-3' exonuclease	Replication, recombination and repair ;	421.4	1.5e-117
MQ2101_G01225	KOG0183	20S proteasome, regulatory subunit alpha type PSMA7/PRE6	Posttranslational modification, protein turnover, chaperones ;	307.4	2.3e-83
MQ2101_G01228	KOG3059	N-acetylglucosaminyltransferase complex, subunit PIG-C/GPI2, required for phosphatidylinositol biosynthesis	Lipid transport and metabolism ;	100.9	3.7e-21
MQ2101_G01230	KOG0263	Transcription initiation factor TFIID, subunit TAF5 (also component of histone acetyltransferase SAGA)	Transcription ;	320.5	6.2e-87
MQ2101_G01232	KOG3715	LST7 amino acid permease Golgi transport protein	Intracellular trafficking, secretion, and vesicular transport ; Amino acid transport and metabolism ;	70.9	3.5e-12
MQ2101_G01234	KOG1568	Mitochondrial inner membrane protease, subunit IMP2	Posttranslational modification, protein turnover, chaperones ; Intracellular trafficking, secretion, and vesicular transport ;	163.7	2.9e-40
MQ2101_G01235	KOG3183	Predicted Zn-finger protein	General function prediction only ;	122.5	1.2e-27
MQ2101_G01236	KOG2363	Protein subunit of nuclear ribonuclease P (RNase P)	Translation, ribosomal structure and biogenesis ;	195.3	1.6e-49
MQ2101_G01239	KOG0039	Ferric reductase, NADH/NADPH oxidase and related proteins	Inorganic ion transport and metabolism ; Secondary metabolites biosynthesis, transport and catabolism ;	192.2	2.5e-48
MQ2101_G01241	KOG2262	Sexual differentiation process protein ISP4	Signal transduction mechanisms ;	514.2	3.7e-145
MQ2101_G01242	KOG2262	Sexual differentiation process protein ISP4	Signal transduction mechanisms ;	215.7	2.2e-55
MQ2101_G01246	KOG3045	Predicted RNA methylase involved in rRNA processing	RNA processing and modification ;	387.9	2.1e-107
MQ2101_G01248	KOG0940	Ubiquitin protein ligase RSP5/NEDD4	Posttranslational modification, protein turnover, chaperones ;	1126.3	0
MQ2101_G01249	KOG1165	Casein kinase (serine/threonine/tyrosine protein kinase)	Signal transduction mechanisms ;	489.6	5.5e-138
MQ2101_G01250	KOG3001	Dosage compensation regulatory complex/histone acetyltransferase complex, subunit MSL-3/MRG15/EAF3, and related CHROMO domain-containing proteins	Chromatin structure and dynamics ; Transcription ;	139.4	3e-32
MQ2101_G01252	KOG3225	Mitochondrial import inner membrane translocase, subunit TIM22	Intracellular trafficking, secretion, and vesicular transport ;	218.8	7.7e-57
MQ2101_G01253	KOG2571	Chitin synthase/hyaluronan synthase (glycosyltransferases)	Cell wall/membrane/envelope biogenesis ;	731.5	2.3e-210
MQ2101_G01254	KOG1097	Adenine deaminase/adenosine deaminase	Nucleotide transport and metabolism ;	430.3	3.3e-120
MQ2101_G01256	KOG1654	Microtubule-associated anchor protein involved in autophagy and membrane trafficking	Cytoskeleton ;	180.3	2.1e-45
MQ2101_G01257	KOG2438	Glutamyl-tRNA amidotransferase subunit B	Translation, ribosomal structure and biogenesis ;	397.1	4.4e-110
MQ2101_G01259	KOG2171	Karyopherin (importin) beta 3	Nuclear structure ; Intracellular trafficking, secretion, and vesicular transport ;	930.6	2.3e-270
MQ2101_G01260	KOG0328	Predicted ATP-dependent RNA helicase FAL1, involved in rRNA maturation, DEAD-box superfamily	Translation, ribosomal structure and biogenesis ;	427.6	2.1e-119
MQ2101_G01261	KOG4203	Armadillo/beta-Catenin/plakoglobin	Signal transduction mechanisms ; Cytoskeleton ;	105.5	1.2e-22
MQ2101_G01262	KOG1900	Nuclear pore complex, Nup155 component (D Nup154, sc Nup157/Nup170)	Nuclear structure ; Intracellular trafficking, secretion, and vesicular transport ;	588.6	2.8e-167
MQ2101_G01264	KOG3355	Mitochondrial sulfhydryl oxidase involved in the biogenesis of cytosolic Fe/S proteins	Posttranslational modification, protein turnover, chaperones ;	157.9	2e-38
MQ2101_G01265	KOG3208	SNARE protein GS28	Intracellular trafficking, secretion, and vesicular transport ;	158.3	1.5e-38
MQ2101_G01267	KOG3361	Iron binding protein involved in Fe-S cluster formation	Energy production and conversion ;	201.8	9.6e-52
MQ2101_G01269	KOG0875	60S ribosomal protein L5	Translation, ribosomal structure and biogenesis ;	458.8	7.2e-129
MQ2101_G01270	KOG1289	Amino acid transporters	Amino acid transport and metabolism ;	513.1	6.1e-145
MQ2101_G01271	KOG3359	Dolichyl-phosphate-mannose:protein O-mannosyl transferase	Posttranslational modification, protein turnover, chaperones ;	896.7	2.6e-260
MQ2101_G01272	KOG1119	Mitochondrial Fe-S cluster biosynthesis protein ISA2 (contains a HesB-like domain)	Energy production and conversion ; Intracellular trafficking, secretion, and vesicular transport ;	72.8	8.4e-13
MQ2101_G01273	KOG0211	Protein phosphatase 2A regulatory subunit A and related proteins	Signal transduction mechanisms ;	303.1	1.1e-81
MQ2101_G01274	KOG4754	Predicted phosphoglycerate mutase	Carbohydrate transport and metabolism ;	129	1.4e-29
MQ2101_G01278	KOG2327	DNA-binding subunit of a DNA-dependent protein kinase (Ku70 autoantigen)	Replication, recombination and repair ;	184.5	6.2e-46
MQ2101_G01279	KOG0935	Clathrin adaptor complex, small subunit	Intracellular trafficking, secretion, and vesicular transport ;	166.4	3.6e-41
MQ2101_G01280	KOG3327	Thymidylate kinase/adenylate kinase	Nucleotide transport and metabolism ;	185.3	1.1e-46
MQ2101_G01283	KOG1304	Amino acid transporters	Amino acid transport and metabolism ;	391	3.9e-108
MQ2101_G01284	KOG1670	Translation initiation factor 4F, cap-binding subunit (eIF-4E) and related cap-binding proteins	Translation, ribosomal structure and biogenesis ;	179.5	8.5e-45
MQ2101_G01285	KOG4391	Predicted alpha/beta hydrolase BEM46	General function prediction only ;	236.9	5.8e-62
MQ2101_G01286	KOG0269	WD40 repeat-containing protein	Function unknown ;	189.9	2.5e-47
MQ2101_G01287	KOG3176	Predicted alpha-helical protein, potentially involved in replication/repair	Replication, recombination and repair ;	105.5	1.5e-22
MQ2101_G01289	KOG1213	Sister chromatid cohesion complex Cohesin, subunit RAD21/SCC1	Cell cycle control, cell division, chromosome partitioning ;	93.6	1.1e-18
MQ2101_G01291	KOG1758	Mitochondrial F1F0-ATP synthase, subunit delta/ATP16	Energy production and conversion ;	149.1	6.5e-36
MQ2101_G01293	KOG3428	Small nuclear ribonucleoprotein SMD1 and related snRNPs	RNA processing and modification ;	67.4	1.8e-11
MQ2101_G01295	KOG1397	Ca2+/H+ antiporter VCX1 and related proteins	Inorganic ion transport and metabolism ;	660.6	4e-189
MQ2101_G01296	KOG0471	Alpha-amylase	Carbohydrate transport and metabolism ;	603.6	3.4e-172
MQ2101_G01297	KOG0260	RNA polymerase II, large subunit	Transcription ;	2176	0
MQ2101_G01299	KOG0991	Replication factor C, subunit RFC2	Replication, recombination and repair ;	216.5	9.3e-56
MQ2101_G01301	KOG2108	3'-5' DNA helicase	Replication, recombination and repair ;	124.8	7.1e-28
MQ2101_G01302	KOG2669	Regulator of nuclear mRNA	RNA processing and modification ;	91.3	4e-18
MQ2101_G01304	KOG2186	Cell growth-regulating nucleolar protein	Cell cycle control, cell division, chromosome partitioning ;	96.7	3.7e-20
MQ2101_G01306	KOG0266	WD40 repeat-containing protein	General function prediction only ;	292	2.4e-78
MQ2101_G01307	KOG2833	Mevalonate pyrophosphate decarboxylase	Lipid transport and metabolism ;	481.9	1e-135
MQ2101_G01308	KOG1617	CDP-alcohol phosphatidyltransferase/Phosphatidylglycerol-phosphate synthase	Lipid transport and metabolism ;	91.3	1.3e-18
MQ2101_G01310	KOG1414	Transcriptional activator FOSB/c-Fos and related bZIP transcription factors	Transcription ;	65.5	1.9e-10
MQ2101_G01311	KOG0362	Chaperonin complex component, TCP-1 theta subunit (CCT8)	Posttranslational modification, protein turnover, chaperones ;	651.7	1.1e-186
MQ2101_G01312	KOG4202	Phosphoribosylanthranilate isomerase	Amino acid transport and metabolism ;	162.5	9e-40
MQ2101_G01313	KOG2180	Late Golgi protein sorting complex, subunit Vps53	Intracellular trafficking, secretion, and vesicular transport ;	220.3	1.2e-56
MQ2101_G01315	KOG4210	Nuclear localization sequence binding protein	Transcription ;	244.2	2.1e-64
MQ2101_G01316	KOG2367	Alpha-isopropylmalate synthase/homocitrate synthase	Amino acid transport and metabolism ;	753.8	2e-217
MQ2101_G01317	KOG3204	60S ribosomal protein L13a	Translation, ribosomal structure and biogenesis ;	280	2.7e-75
MQ2101_G01318	KOG2451	Aldehyde dehydrogenase	Energy production and conversion ;	171	4.9e-42
MQ2101_G01320	KOG3855	Monooxygenase involved in coenzyme Q (ubiquinone) biosynthesis	Coenzyme transport and metabolism ; Energy production and conversion ;	396	9.3e-110
MQ2101_G01321	KOG1508	DNA replication factor/protein phosphatase inhibitor SET/SPR-2	Replication, recombination and repair ;	167.9	2.2e-41
MQ2101_G01322	KOG0731	AAA+-type ATPase containing the peptidase M41 domain	Posttranslational modification, protein turnover, chaperones ;	788.9	9.6e-228
MQ2101_G01325	KOG2262	Sexual differentiation process protein ISP4	Signal transduction mechanisms ;	548.9	3.4e-155
MQ2101_G01326	KOG3721	Mitochondrial endonuclease	Nucleotide transport and metabolism ;	352.1	1e-96
MQ2101_G01328	KOG1057	Arp2/3 complex-interacting protein VIP1/Asp1, involved in regulation of actin cytoskeleton	Cytoskeleton ;	1235.7	0
MQ2101_G01329	KOG1066	Glucosidase II catalytic (alpha) subunit and related enzymes, glycosyl hydrolase family 31	Carbohydrate transport and metabolism ; Cell wall/membrane/envelope biogenesis ; Posttranslational modification, protein turnover, chaperones ;	717.6	2.7e-206
MQ2101_G01330	KOG0978	E3 ubiquitin ligase involved in syntaxin degradation	Posttranslational modification, protein turnover, chaperones ;	141.7	4.4e-33
MQ2101_G01331	KOG1474	Transcription initiation factor TFIID, subunit BDF1 and related bromodomain proteins	Transcription ;	365.9	1.4e-100
MQ2101_G01332	KOG2335	tRNA-dihydrouridine synthase	Translation, ribosomal structure and biogenesis ;	364.4	2.1e-100
MQ2101_G01333	KOG0996	Structural maintenance of chromosome protein 4 (chromosome condensation complex Condensin, subunit C)	Chromatin structure and dynamics ; Cell cycle control, cell division, chromosome partitioning ;	575.5	2.2e-163
MQ2101_G01335	KOG4612	Mitochondrial ribosomal protein L34	Translation, ribosomal structure and biogenesis ;	83.2	3.1e-16
MQ2101_G01336	KOG3596	Uncharacterized conserved protein	Function unknown ;	481.1	8.4e-135
MQ2101_G01338	KOG0712	Molecular chaperone (DnaJ superfamily)	Posttranslational modification, protein turnover, chaperones ;	259.6	9.9e-69
MQ2101_G01341	KOG4145	Allantoicase	Nucleotide transport and metabolism ;	391.7	1.2e-108
MQ2101_G01342	KOG2497	Predicted methyltransferase	General function prediction only ;	112.8	1.1e-24
MQ2101_G01344	KOG3368	Transport protein particle (TRAPP) complex subunit	Intracellular trafficking, secretion, and vesicular transport ;	95.1	1.1e-19
MQ2101_G01345	KOG0254	Predicted transporter (major facilitator superfamily)	General function prediction only ;	397.5	3.4e-110
MQ2101_G01347	KOG3309	Ferredoxin	Energy production and conversion ;	146	2.5e-34
MQ2101_G01348	KOG1666	V-SNARE	Intracellular trafficking, secretion, and vesicular transport ;	150.6	3.1e-36
MQ2101_G01349	KOG2161	Glucosidase I	Carbohydrate transport and metabolism ;	1187.2	0
MQ2101_G01350	KOG0725	Reductases with broad range of substrate specificities	General function prediction only ;	210.7	3.3e-54
MQ2101_G01353	KOG0683	Glutamine synthetase	Amino acid transport and metabolism ;	640.2	2.2e-183
MQ2101_G01356	KOG2340	Uncharacterized conserved protein	Function unknown ;	475.7	1.5e-133
MQ2101_G01357	KOG2841	Structure-specific endonuclease ERCC1-XPF, ERCC1 component	Replication, recombination and repair ;	110.5	4.5e-24
MQ2101_G01358	KOG3048	Molecular chaperone Prefoldin, subunit 5	Posttranslational modification, protein turnover, chaperones ;	107.5	2e-23
MQ2101_G01362	KOG1289	Amino acid transporters	Amino acid transport and metabolism ;	512.3	1.2e-144
MQ2101_G01363	KOG3184	60S ribosomal protein L7	Translation, ribosomal structure and biogenesis ;	295.8	5.7e-80
MQ2101_G01364	KOG1246	DNA-binding protein jumonji/RBP2/SMCY, contains JmjC domain	General function prediction only ;	89.4	5.8e-17
MQ2101_G01366	KOG0052	Translation elongation factor EF-1 alpha/Tu	Translation, ribosomal structure and biogenesis ;	547.7	4e-155
MQ2101_G01367	KOG2401	Predicted MutS-related protein involved in mismatch repair	Replication, recombination and repair ;	176.4	4.5e-44
MQ2101_G01368	KOG0394	Ras-related GTPase	General function prediction only ;	157.1	2.2e-38
MQ2101_G01369	KOG1577	Aldo/keto reductase family proteins	General function prediction only ;	195.3	1.6e-49
MQ2101_G01371	KOG2427	Uncharacterized conserved protein	Function unknown ;	130.2	7.7e-30
MQ2101_G01372	KOG1459	Squalene synthetase	Lipid transport and metabolism ;	475.3	1.1e-133
MQ2101_G01373	KOG3886	GTP-binding protein	Signal transduction mechanisms ;	402.5	6.8e-112
MQ2101_G01374	KOG2533	Permease of the major facilitator superfamily	Carbohydrate transport and metabolism ;	629.4	6e-180
MQ2101_G01376	KOG0121	Nuclear cap-binding protein complex, subunit CBP20 (RRM superfamily)	RNA processing and modification ;	170.6	2.5e-42
MQ2101_G01378	KOG0299	U3 snoRNP-associated protein (contains WD40 repeats)	RNA processing and modification ;	347.8	3.1e-95
MQ2101_G01380	KOG0023	Alcohol dehydrogenase, class V	Secondary metabolites biosynthesis, transport and catabolism ;	451.4	1.2e-126
MQ2101_G01383	KOG0995	Centromere-associated protein HEC1	Cell cycle control, cell division, chromosome partitioning ;	178.3	4e-44
MQ2101_G01384	KOG4020	Protein DRE2, required for cell viability	Function unknown ;	122.1	3.7e-27
MQ2101_G01387	KOG3091	Nuclear pore complex, p54 component (sc Nup57)	Nuclear structure ; Intracellular trafficking, secretion, and vesicular transport ;	176.4	1.3e-43
MQ2101_G01389	KOG0924	mRNA splicing factor ATP-dependent RNA helicase	RNA processing and modification ;	722.6	9.5e-208
MQ2101_G01390	KOG3042	Panthothenate synthetase	Coenzyme transport and metabolism ;	252.7	8.1e-67
MQ2101_G01391	KOG2992	Nucleolar GTPase/ATPase p130	Nuclear structure ;	135.2	1.2e-31
MQ2101_G01392	KOG0052	Translation elongation factor EF-1 alpha/Tu	Translation, ribosomal structure and biogenesis ;	148.3	7.7e-36
MQ2101_G01393	KOG1123	RNA polymerase II transcription initiation/nucleotide excision repair factor TFIIH, 3'-5' helicase subunit SSL2	Transcription ; Replication, recombination and repair ;	1132.1	0
MQ2101_G01398	KOG0418	Ubiquitin-protein ligase	Posttranslational modification, protein turnover, chaperones ;	260.8	2.1e-69
MQ2101_G01399	KOG1831	Negative regulator of transcription	Transcription ;	395.2	6.7e-109
MQ2101_G01401	KOG2835	Phosphoribosylamidoimidazole-succinocarboxamide synthase	Nucleotide transport and metabolism ;	435.3	8.7e-122
MQ2101_G01402	KOG1196	Predicted NAD-dependent oxidoreductase	General function prediction only ;	225.3	1.6e-58
MQ2101_G01403	KOG0635	Adenosine 5'-phosphosulfate kinase	Inorganic ion transport and metabolism ;	300.8	1.7e-81
MQ2101_G01404	KOG3230	Vacuolar assembly/sorting protein DID4	Intracellular trafficking, secretion, and vesicular transport ;	126.7	4.9e-29
MQ2101_G01405	KOG1263	Multicopper oxidases	Secondary metabolites biosynthesis, transport and catabolism ;	569.7	6.1e-162
MQ2101_G01406	KOG1822	Uncharacterized conserved protein	Function unknown ;	202.2	3e-51
MQ2101_G01409	KOG0051	RNA polymerase I termination factor, Myb superfamily	Transcription ;	213.4	1.3e-54
MQ2101_G01410	KOG3057	Cytochrome c oxidase, subunit VIb/COX12	Energy production and conversion ;	122.5	3.7e-27
MQ2101_G01411	KOG3272	Predicted coiled-coil protein	General function prediction only ;	117.5	3.1e-26
MQ2101_G01413	KOG0682	Ammonia permease	Inorganic ion transport and metabolism ;	366.3	7.9e-101
MQ2101_G01415	KOG3875	Peroxisomal biogenesis protein peroxin	Intracellular trafficking, secretion, and vesicular transport ;	221.1	2.3e-57
MQ2101_G01416	KOG0787	Dehydrogenase kinase	Signal transduction mechanisms ;	317.8	3.3e-86
MQ2101_G01419	KOG0202	Ca2+ transporting ATPase	Inorganic ion transport and metabolism ;	1070.8	1.3e-312
MQ2101_G01423	KOG0279	G protein beta subunit-like protein	Signal transduction mechanisms ;	314.7	1.8e-85
MQ2101_G01424	KOG1466	Translation initiation factor 2B, alpha subunit (eIF-2Balpha/GCN3)	Translation, ribosomal structure and biogenesis ;	189.5	4.5e-48
MQ2101_G01425	KOG1357	Serine palmitoyltransferase	Posttranslational modification, protein turnover, chaperones ;	251.9	1.5e-66
MQ2101_G01427	KOG3954	Electron transfer flavoprotein, alpha subunit	Energy production and conversion ;	263.1	4.4e-70
MQ2101_G01430	KOG2021	Nuclear mRNA export factor receptor LOS1/Exportin-t (importin beta superfamily)	Nuclear structure ; Intracellular trafficking, secretion, and vesicular transport ; Translation, ribosomal structure and biogenesis ;	305.8	2.2e-82
MQ2101_G01431	KOG2055	WD40 repeat protein	General function prediction only ;	92.8	9.2e-19
MQ2101_G01432	KOG1895	mRNA cleavage and polyadenylation factor II complex, subunit PTA1	RNA processing and modification ;	160.6	9.7e-39
MQ2101_G01434	KOG0989	Replication factor C, subunit RFC4	Replication, recombination and repair ;	260	7.4e-69
MQ2101_G01435	KOG2273	Membrane coat complex Retromer, subunit VPS5/SNX1, Sorting nexins, and related PX domain-containing proteins	Intracellular trafficking, secretion, and vesicular transport ;	276.2	1.3e-73
MQ2101_G01436	KOG3030	Lipid phosphate phosphatase and related enzymes of the PAP2 family	Lipid transport and metabolism ;	249.6	6.2e-66
MQ2101_G01437	KOG4720	Ethanolamine kinase	Lipid transport and metabolism ;	156	2e-37
MQ2101_G01438	KOG1035	eIF-2alpha kinase GCN2	Translation, ribosomal structure and biogenesis ;	316.2	2.2e-85
MQ2101_G01439	KOG2310	DNA repair exonuclease MRE11	Replication, recombination and repair ;	491.9	1.7e-138
MQ2101_G01440	KOG3281	Mitochondrial F1-ATPase assembly protein	Posttranslational modification, protein turnover, chaperones ;	213.8	4e-55
MQ2101_G01441	KOG3277	Uncharacterized conserved protein	Function unknown ;	135.6	8.2e-32
MQ2101_G01442	KOG2961	Predicted hydrolase (HAD superfamily)	General function prediction only ;	210.3	3.1e-54
MQ2101_G01443	KOG0889	Histone acetyltransferase SAGA, TRRAP/TRA1 component, PI-3 kinase superfamily	Signal transduction mechanisms ; Chromatin structure and dynamics ; Replication, recombination and repair ; Cell cycle control, cell division, chromosome partitioning ;	2344.7	0
MQ2101_G01445	KOG1505	Lysophosphatidic acid acyltransferase LPAAT and related acyltransferases	Lipid transport and metabolism ;	256.5	6.7e-68
MQ2101_G01446	KOG0255	Synaptic vesicle transporter SVOP and related transporters (major facilitator superfamily)	General function prediction only ;	463.4	5.1e-130
MQ2101_G01448	KOG0273	Beta-transducin family (WD-40 repeat) protein	Chromatin structure and dynamics ;	110.5	9e-24
MQ2101_G01450	KOG2487	RNA polymerase II transcription initiation/nucleotide excision repair factor TFIIH, subunit TFB4	Transcription ; Replication, recombination and repair ;	230.3	5.5e-60
MQ2101_G01451	KOG1018	Cytosine deaminase FCY1 and related enzymes	Nucleotide transport and metabolism ;	196.8	2.6e-50
MQ2101_G01452	KOG1240	Protein kinase containing WD40 repeats	Signal transduction mechanisms ;	355.5	3.3e-97
MQ2101_G01453	KOG2922	Uncharacterized conserved protein	Function unknown ;	300.4	4e-81
MQ2101_G01457	KOG3657	Mitochondrial DNA polymerase gamma, catalytic subunit	Replication, recombination and repair ;	938.3	1.3e-272
MQ2101_G01461	KOG3271	Translation initiation factor 5A (eIF-5A)	Translation, ribosomal structure and biogenesis ;	196.8	1.9e-50
MQ2101_G01462	KOG0800	FOG: Predicted E3 ubiquitin ligase	Posttranslational modification, protein turnover, chaperones ;	69.3	2.1e-11
MQ2101_G01463	KOG0118	FOG: RRM domain	General function prediction only ;	102.1	2.1e-21
MQ2101_G01468	KOG1272	WD40-repeat-containing subunit of the 18S rRNA processing complex	RNA processing and modification ;	524.6	1.7e-148
MQ2101_G01469	KOG1436	Dihydroorotate dehydrogenase	Nucleotide transport and metabolism ;	363.6	4.5e-100
MQ2101_G01473	KOG1563	Mitochondrial protein Surfeit 1/SURF1/SHY1, required for expression of cytochrome oxidase	Energy production and conversion ;	239.2	1.6e-62
MQ2101_G01475	KOG0417	Ubiquitin-protein ligase	Posttranslational modification, protein turnover, chaperones ;	266.5	2.8e-71
MQ2101_G01476	KOG1472	Histone acetyltransferase SAGA/ADA, catalytic subunit PCAF/GCN5 and related proteins	Chromatin structure and dynamics ; Transcription ;	467.6	5.6e-131
MQ2101_G01481	KOG3394	Protein OS-9	General function prediction only ;	65.9	3.1e-10
MQ2101_G01482	KOG2330	Splicing factor 3b, subunit 2	RNA processing and modification ;	188	5.4e-47
MQ2101_G01484	KOG2282	NADH-ubiquinone oxidoreductase, NDUFS1/75 kDa subunit	Energy production and conversion ;	738	1.5e-212
MQ2101_G01487	KOG0693	Myo-inositol-1-phosphate synthase	Lipid transport and metabolism ;	730.3	2.2e-210
MQ2101_G01488	KOG1339	Aspartyl protease	Posttranslational modification, protein turnover, chaperones ;	139.8	9.2e-33
MQ2101_G01490	KOG1943	Beta-tubulin folding cofactor D	Posttranslational modification, protein turnover, chaperones ;	53.5	2.6e-06
MQ2101_G01493	KOG2940	Predicted methyltransferase	General function prediction only ;	231.9	1.7e-60
MQ2101_G01495	KOG2004	Mitochondrial ATP-dependent protease PIM1/LON	Posttranslational modification, protein turnover, chaperones ;	375.6	2.8e-103
MQ2101_G01498	KOG1951	GTP-binding protein AARP2 involved in 40S ribosome biogenesis	Translation, ribosomal structure and biogenesis ;	1124.8	0
MQ2101_G01502	KOG0583	Serine/threonine protein kinase	Signal transduction mechanisms ;	122.9	1.5e-27
MQ2101_G01503	KOG0583	Serine/threonine protein kinase	Signal transduction mechanisms ;	442.2	1e-123
MQ2101_G01507	KOG3311	Ribosomal protein S18	Translation, ribosomal structure and biogenesis ;	138.7	6.7e-33
MQ2101_G01508	KOG2773	Apoptosis antagonizing transcription factor/protein transport protein	Transcription ; Intracellular trafficking, secretion, and vesicular transport ;	226.5	9.4e-59
MQ2101_G01509	KOG3408	U1-like Zn-finger-containing protein, probabl erole in RNA processing/splicing	RNA processing and modification ;	155.2	8.6e-38
MQ2101_G01510	KOG0857	60s ribosomal protein L10	Translation, ribosomal structure and biogenesis ;	194.9	7.7e-50
MQ2101_G01511	KOG3189	Phosphomannomutase	Lipid transport and metabolism ;	406	4.7e-113
MQ2101_G01513	KOG3156	Uncharacterized membrane protein	Function unknown ;	129.8	4.9e-30
MQ2101_G01514	KOG3251	Golgi SNAP receptor complex member	Intracellular trafficking, secretion, and vesicular transport ;	116.7	4.8e-26
MQ2101_G01516	KOG1502	Flavonol reductase/cinnamoyl-CoA reductase	Defense mechanisms ;	293.9	3.5e-79
MQ2101_G01518	KOG1827	Chromatin remodeling complex RSC, subunit RSC1/Polybromo and related proteins	Chromatin structure and dynamics ; Transcription ;	382.5	1.6e-105
MQ2101_G01520	KOG2238	Uncharacterized conserved protein TEX2, contains PH domain	General function prediction only ;	339	1.9e-92
MQ2101_G01521	KOG0890	Protein kinase of the PI-3 kinase family involved in mitotic growth, DNA repair and meiotic recombination	Signal transduction mechanisms ; Chromatin structure and dynamics ; Replication, recombination and repair ; Cell cycle control, cell division, chromosome partitioning ;	557.8	6.7e-158
MQ2101_G01522	KOG3484	Cyclin-dependent protein kinase CDC28, regulatory subunit CKS1, and related proteins	Cell cycle control, cell division, chromosome partitioning ;	172.9	2.7e-43
MQ2101_G01523	KOG0822	Protein kinase inhibitor	Cell cycle control, cell division, chromosome partitioning ;	141.7	2.2e-33
MQ2101_G01524	KOG3869	Uncharacterized conserved protein	Function unknown ;	69.7	5.3e-12
MQ2101_G01525	KOG1770	Translation initiation factor 1 (eIF-1/SUI1)	Translation, ribosomal structure and biogenesis ;	163.3	3.7e-40
MQ2101_G01526	KOG1440	CDP-diacylglycerol synthase	Lipid transport and metabolism ;	411	2.5e-114
MQ2101_G01528	KOG1573	Aldehyde reductase	General function prediction only ;	257.7	2.9e-68
MQ2101_G01529	KOG2658	NADH:ubiquinone oxidoreductase, NDUFV1/51kDa subunit	Energy production and conversion ;	679.5	4.2e-195
MQ2101_G01531	KOG3080	Nucleolar protein-like/EBNA1-binding protein	RNA processing and modification ;	271.2	2.8e-72
MQ2101_G01533	KOG0711	Polyprenyl synthetase	Coenzyme transport and metabolism ;	494.6	1.4e-139
MQ2101_G01534	KOG3353	60S ribosomal protein L22	Translation, ribosomal structure and biogenesis ;	279.6	5.6e-75
MQ2101_G01535	KOG1279	Chromatin remodeling factor subunit and related transcription factors	Chromatin structure and dynamics ;	290.8	7.3e-78
MQ2101_G01537	KOG0468	U5 snRNP-specific protein	Translation, ribosomal structure and biogenesis ;	484.2	4.9e-136
MQ2101_G01538	KOG2351	RNA polymerase II, fourth largest subunit	Transcription ;	110.9	2.4e-24
MQ2101_G01539	KOG0667	Dual-specificity tyrosine-phosphorylation regulated kinase	General function prediction only ;	136.7	1e-31
MQ2101_G01540	KOG1652	Mitochondrial import inner membrane translocase, subunit TIM17	Intracellular trafficking, secretion, and vesicular transport ;	254.2	1.4e-67
MQ2101_G01541	KOG0255	Synaptic vesicle transporter SVOP and related transporters (major facilitator superfamily)	General function prediction only ;	442.2	1.5e-123
MQ2101_G01542	KOG1289	Amino acid transporters	Amino acid transport and metabolism ;	345.1	2.6e-94
MQ2101_G01544	KOG2541	Palmitoyl protein thioesterase	Lipid transport and metabolism ; Posttranslational modification, protein turnover, chaperones ;	172.6	1.5e-42
MQ2101_G01545	KOG3976	Mitochondrial F1F0-ATP synthase, subunit b/ATP4	Energy production and conversion ;	148.3	1.2e-35
MQ2101_G01546	KOG0264	Nucleosome remodeling factor, subunit CAF1/NURF55/MSI1	Chromatin structure and dynamics ;	221.9	3.4e-57
MQ2101_G01547	KOG1271	Methyltransferases	General function prediction only ;	184.1	3e-46
MQ2101_G01548	KOG0864	Ran-binding protein RANBP1 and related RanBD domain proteins	Intracellular trafficking, secretion, and vesicular transport ;	100.9	4.8e-21
MQ2101_G01553	KOG3366	Mitochondrial F1F0-ATP synthase, subunit d/ATP7	Energy production and conversion ;	171	1.8e-42
MQ2101_G01554	KOG1077	Vesicle coat complex AP-2, alpha subunit	Intracellular trafficking, secretion, and vesicular transport ;	303.1	1.7e-81
MQ2101_G01556	KOG1446	Histone H3 (Lys4) methyltransferase complex and RNA cleavage factor II complex, subunit SWD2	RNA processing and modification ; Chromatin structure and dynamics ; Posttranslational modification, protein turnover, chaperones ;	174.5	3.2e-43
MQ2101_G01557	KOG1118	Lysophosphatidic acid acyltransferase endophilin/SH3GL, involved in synaptic vesicle formation	Lipid transport and metabolism ; Signal transduction mechanisms ;	58.5	7.2e-08
MQ2101_G01558	KOG2513	Protein required for meiotic chromosome segregation	Cell cycle control, cell division, chromosome partitioning ;	175.3	4.2e-43
MQ2101_G01559	KOG3157	Proline synthetase co-transcribed protein	General function prediction only ;	241.5	1.5e-63
MQ2101_G01560	KOG0118	FOG: RRM domain	General function prediction only ;	100.1	5.1e-21
MQ2101_G01563	KOG1601	GATA-4/5/6 transcription factors	Transcription ;	87.4	3.2e-17
MQ2101_G01565	KOG2434	RNA polymerase I transcription factor	Transcription ;	344	5e-94
MQ2101_G01567	KOG2189	Vacuolar H+-ATPase V0 sector, subunit a	Energy production and conversion ;	544.7	1.8e-154
MQ2101_G01568	KOG1920	IkappaB kinase complex, IKAP component	Transcription ;	729.6	6.7e-210
MQ2101_G01570	KOG0946	ER-Golgi vesicle-tethering protein p115	Intracellular trafficking, secretion, and vesicular transport ;	529.3	2.9e-149
MQ2101_G01571	KOG1224	Para-aminobenzoate (PABA) synthase ABZ1	Translation, ribosomal structure and biogenesis ;	445.3	2.2e-124
MQ2101_G01572	KOG4592	Uncharacterized conserved protein	Function unknown ;	313.2	1.2e-84
MQ2101_G01575	KOG4645	MAPKKK (MAP kinase kinase kinase) SSK2 and related serine/threonine protein kinases	Signal transduction mechanisms ;	875.2	1.4e-253
MQ2101_G01577	KOG0271	Notchless-like WD40 repeat-containing protein	Function unknown ;	478.4	1.5e-134
MQ2101_G01578	KOG0162	Myosin class I heavy chain	Cytoskeleton ;	1266.5	0
MQ2101_G01581	KOG1401	Acetylornithine aminotransferase	Amino acid transport and metabolism ;	412.5	9.8e-115
MQ2101_G01582	KOG0372	Serine/threonine specific protein phosphatase involved in glycogen accumulation, PP2A-related	Carbohydrate transport and metabolism ; Signal transduction mechanisms ;	357.1	3.5e-98
MQ2101_G01583	KOG3493	Ubiquitin-like protein	Posttranslational modification, protein turnover, chaperones ;	114.4	9.5e-26
MQ2101_G01584	KOG2913	Predicted membrane protein	Function unknown ;	99.4	2e-20
MQ2101_G01585	KOG3574	Acetyl-CoA transporter	Inorganic ion transport and metabolism ;	481.1	2.6e-135
MQ2101_G01586	KOG0524	Pyruvate dehydrogenase E1, beta subunit	Energy production and conversion ;	513.5	3e-145
MQ2101_G01587	KOG2763	Acyl-CoA thioesterase	Lipid transport and metabolism ;	157.9	4.4e-38
MQ2101_G01589	KOG3750	Inositol phospholipid synthesis protein, Scs3p	Lipid transport and metabolism ;	114.4	4.9e-25
MQ2101_G01591	KOG0369	Pyruvate carboxylase	Energy production and conversion ;	1776.1	0
MQ2101_G01596	KOG2395	Protein involved in vacuole import and degradation	Intracellular trafficking, secretion, and vesicular transport ;	266.2	1.5e-70
MQ2101_G01601	KOG2028	ATPase related to the helicase subunit of the Holliday junction resolvase	Replication, recombination and repair ;	139.8	1.3e-32
MQ2101_G01602	KOG0401	Translation initiation factor 4F, ribosome/mRNA-bridging subunit (eIF-4G)	Translation, ribosomal structure and biogenesis ;	343.6	1e-93
MQ2101_G01604	KOG0728	26S proteasome regulatory complex, ATPase RPT6	Posttranslational modification, protein turnover, chaperones ;	152.5	7e-37
MQ2101_G01605	KOG0714	Molecular chaperone (DnaJ superfamily)	Posttranslational modification, protein turnover, chaperones ;	66.2	1.9e-10
MQ2101_G01606	KOG2195	Transferrin receptor and related proteins containing the protease-associated (PA) domain	Posttranslational modification, protein turnover, chaperones ; Inorganic ion transport and metabolism ; General function prediction only ;	466.5	6.1e-131
MQ2101_G01607	KOG0069	Glyoxylate/hydroxypyruvate reductase (D-isomer-specific 2-hydroxy acid dehydrogenase superfamily)	Energy production and conversion ;	324.3	2.5e-88
MQ2101_G01608	KOG0760	Mitochondrial carrier protein MRS3/4	Energy production and conversion ;	246.5	5.6e-65
MQ2101_G01609	KOG1286	Amino acid transporters	Amino acid transport and metabolism ;	602.8	5.4e-172
MQ2101_G01610	KOG2624	Triglyceride lipase-cholesterol esterase	Lipid transport and metabolism ;	219.2	1.7e-56
MQ2101_G01611	KOG2938	Predicted inosine-uridine preferring nucleoside hydrolase	Nucleotide transport and metabolism ;	223	7.9e-58
MQ2101_G01612	KOG0235	Phosphoglycerate mutase	Carbohydrate transport and metabolism ;	240	4.2e-63
MQ2101_G01613	KOG3838	Mannose lectin ERGIC-53, involved in glycoprotein traffic	Intracellular trafficking, secretion, and vesicular transport ;	112.5	2.1e-24
MQ2101_G01615	KOG0691	Molecular chaperone (DnaJ superfamily)	Posttranslational modification, protein turnover, chaperones ;	173.7	7.4e-43
MQ2101_G01616	KOG0254	Predicted transporter (major facilitator superfamily)	General function prediction only ;	141	6.6e-33
MQ2101_G01618	KOG0740	AAA+-type ATPase	Posttranslational modification, protein turnover, chaperones ;	244.6	4.1e-64
MQ2101_G01619	KOG1373	Transport protein Sec61, alpha subunit	Intracellular trafficking, secretion, and vesicular transport ; Posttranslational modification, protein turnover, chaperones ;	629.4	4.9e-180
MQ2101_G01621	KOG1458	Fructose-1,6-bisphosphatase	Carbohydrate transport and metabolism ;	468.4	1e-131
MQ2101_G01623	KOG1322	GDP-mannose pyrophosphorylase/mannose-1-phosphate guanylyltransferase	Cell wall/membrane/envelope biogenesis ;	466.5	4.2e-131
MQ2101_G01625	KOG3009	Predicted carbohydrate kinase, contains PfkB domain	General function prediction only ;	112.5	1.7e-24
MQ2101_G01626	KOG3009	Predicted carbohydrate kinase, contains PfkB domain	General function prediction only ;	277.7	2.5e-74
MQ2101_G01628	KOG3489	Mitochondrial import inner membrane translocase, subunit TIM8	Intracellular trafficking, secretion, and vesicular transport ;	105.1	7.1e-23
MQ2101_G01631	KOG2913	Predicted membrane protein	Function unknown ;	136.7	5.3e-32
MQ2101_G01632	KOG3166	60S ribosomal protein L7A	Translation, ribosomal structure and biogenesis ;	373.6	2.7e-103
MQ2101_G01633	KOG3504	60S ribosomal protein L29	Translation, ribosomal structure and biogenesis ;	84.7	3.4e-16
MQ2101_G01634	KOG2309	60s ribosomal protein L2/L8	Translation, ribosomal structure and biogenesis ;	463.8	1.9e-130
MQ2101_G01638	KOG3724	Negative regulator of COPII vesicle formation	Intracellular trafficking, secretion, and vesicular transport ;	514.6	3.8e-145
MQ2101_G01639	KOG1744	Histone H2B	Chromatin structure and dynamics ;	176.4	3.1e-44
MQ2101_G01640	KOG1756	Histone 2A	Chromatin structure and dynamics ;	196.1	3.8e-50
MQ2101_G01643	KOG0126	Predicted RNA-binding protein (RRM superfamily)	General function prediction only ;	129.4	4.1e-30
MQ2101_G01644	KOG0650	WD40 repeat nucleolar protein Bop1, involved in ribosome biogenesis	Translation, ribosomal structure and biogenesis ;	958	9.7e-279
MQ2101_G01646	KOG3126	Porin/voltage-dependent anion-selective channel protein	Inorganic ion transport and metabolism ;	264.2	2.5e-70
MQ2101_G01648	KOG3285	Spindle assembly checkpoint protein	Cell cycle control, cell division, chromosome partitioning ; Cytoskeleton ;	182.2	8.9e-46
MQ2101_G01650	KOG3147	6-phosphogluconolactonase - like protein	Carbohydrate transport and metabolism ;	213	5.9e-55
MQ2101_G01651	KOG1472	Histone acetyltransferase SAGA/ADA, catalytic subunit PCAF/GCN5 and related proteins	Chromatin structure and dynamics ; Transcription ;	547.7	1.8e-155
MQ2101_G01652	KOG2613	NMD protein affecting ribosome stability and mRNA decay	Translation, ribosomal structure and biogenesis ;	727.2	1.8e-209
MQ2101_G01653	KOG2337	Ubiquitin activating E1 enzyme-like protein	Coenzyme transport and metabolism ;	461.8	1.8e-129
MQ2101_G01655	KOG0176	20S proteasome, regulatory subunit alpha type PSMA5/PUP2	Posttranslational modification, protein turnover, chaperones ;	238	1e-62
MQ2101_G01656	KOG2799	Succinyl-CoA synthetase, beta subunit	Energy production and conversion ;	516.5	4.4e-146
MQ2101_G01657	KOG3190	Uncharacterized conserved protein	Function unknown ;	131	3.6e-30
MQ2101_G01659	KOG4230	C1-tetrahydrofolate synthase	Coenzyme transport and metabolism ;	1142.1	0
MQ2101_G01661	KOG0381	HMG box-containing protein	General function prediction only ;	53.1	9.5e-07
MQ2101_G01662	KOG2229	Protein required for actin cytoskeleton organization and cell cycle progression	Cell cycle control, cell division, chromosome partitioning ; Cytoskeleton ;	662.9	6.3e-190
MQ2101_G01663	KOG1598	Transcription initiation factor TFIIIB, Brf1 subunit	Transcription ;	372.1	2.4e-102
MQ2101_G01664	KOG0340	ATP-dependent RNA helicase	RNA processing and modification ;	569.7	4.2e-162
MQ2101_G01665	KOG1489	Predicted GTP-binding protein (ODN superfamily)	General function prediction only ;	388.3	2.1e-107
MQ2101_G01667	KOG3471	RNA polymerase II transcription initiation/nucleotide excision repair factor TFIIH, subunit TFB2	Transcription ; Replication, recombination and repair ;	453.8	4e-127
MQ2101_G01669	KOG0215	RNA polymerase III, second largest subunit	Transcription ;	1852.4	0
MQ2101_G01670	KOG1597	Transcription initiation factor TFIIB	Transcription ;	345.5	1e-94
MQ2101_G01671	KOG1012	Ca2+-dependent lipid-binding protein CLB1/vesicle protein vp115/Granuphilin A, contains C2 domain	General function prediction only ;	867.5	2.7e-251
MQ2101_G01674	KOG2256	Predicted protein involved in nuclear export of pre-ribosomes	Translation, ribosomal structure and biogenesis ;	617.1	8.5e-176
MQ2101_G01676	KOG0754	Mitochondrial oxodicarboxylate carrier protein	Energy production and conversion ;	352.8	5.3e-97
MQ2101_G01678	KOG3995	3-hydroxyanthranilate oxygenase HAAO	Amino acid transport and metabolism ;	258.5	8.1e-69
MQ2101_G01679	KOG3945	Uncharacterized conserved protein	Function unknown ;	52.8	8.6e-07
MQ2101_G01680	KOG0657	Glyceraldehyde 3-phosphate dehydrogenase	Carbohydrate transport and metabolism ;	438.3	1.1e-122
MQ2101_G01683	KOG0560	Sulfite reductase (ferredoxin)	Inorganic ion transport and metabolism ;	1410.2	0
MQ2101_G01685	KOG2884	26S proteasome regulatory complex, subunit RPN10/PSMD4	Posttranslational modification, protein turnover, chaperones ;	241.1	2.1e-63
MQ2101_G01689	KOG4784	Uncharacterized conserved protein	Function unknown ;	98.6	2.3e-20
MQ2101_G01690	KOG4129	Exopolyphosphatases and related proteins	Energy production and conversion ;	193.4	6.8e-49
MQ2101_G01691	KOG3359	Dolichyl-phosphate-mannose:protein O-mannosyl transferase	Posttranslational modification, protein turnover, chaperones ;	644	6.6e-184
MQ2101_G01693	KOG2913	Predicted membrane protein	Function unknown ;	270.4	2e-71
MQ2101_G01694	KOG2179	Nucleotide excision repair complex XPC-HR23B, subunit XPC/DPB11	Replication, recombination and repair ;	301.2	5.6e-81
MQ2101_G01695	KOG1317	Fumarase	Energy production and conversion ;	694.9	2.3e-199
MQ2101_G01696	KOG2598	Phosphomethylpyrimidine kinase	Coenzyme transport and metabolism ; Transcription ;	141.7	3.3e-33
MQ2101_G01697	KOG4842	Protein involved in sister chromatid separation and/or segregation	Cell cycle control, cell division, chromosome partitioning ;	110.5	5.9e-24
MQ2101_G01701	KOG4076	Regulator of ATP-sensitive K+ channels Alpha-endosulfine/ARPP-19 and related cAMP-regulated phosphoproteins	Signal transduction mechanisms ; Intracellular trafficking, secretion, and vesicular transport ;	75.1	9.2e-14
MQ2101_G01703	KOG2017	Molybdopterin synthase sulfurylase	Coenzyme transport and metabolism ;	426.4	5.9e-119
MQ2101_G01707	KOG2887	Membrane protein involved in ER to Golgi transport	Intracellular trafficking, secretion, and vesicular transport ;	152.1	1e-36
MQ2101_G01708	KOG3275	Zinc-binding protein of the histidine triad (HIT) family	Signal transduction mechanisms ;	213.4	2.6e-55
MQ2101_G01709	KOG0730	AAA+-type ATPase	Posttranslational modification, protein turnover, chaperones ;	755	9.8e-218
MQ2101_G01712	KOG2013	SMT3/SUMO-activating complex, catalytic component UBA2	Posttranslational modification, protein turnover, chaperones ;	454.9	2.5e-127
MQ2101_G01713	KOG2533	Permease of the major facilitator superfamily	Carbohydrate transport and metabolism ;	607.4	2.4e-173
MQ2101_G01714	KOG2978	Dolichol-phosphate mannosyltransferase	General function prediction only ;	343.6	2.7e-94
MQ2101_G01715	KOG4198	RNA-binding Ran Zn-finger protein and related proteins	General function prediction only ;	246.1	1.5e-64
MQ2101_G01716	KOG1134	Uncharacterized conserved protein	General function prediction only ;	333.6	7.2e-91
MQ2101_G01717	KOG4773	NADPH oxidase	Energy production and conversion ;	67	1.2e-10
MQ2101_G01719	KOG0598	Ribosomal protein S6 kinase and related proteins	General function prediction only ; Signal transduction mechanisms ;	317	5.1e-86
MQ2101_G01721	KOG1415	Ubiquitin C-terminal hydrolase UCHL1	Posttranslational modification, protein turnover, chaperones ;	143.7	4.1e-34
MQ2101_G01722	KOG1861	Leucine permease transcriptional regulator	Transcription ;	174.5	4.4e-43
MQ2101_G01725	KOG1047	Bifunctional leukotriene A4 hydrolase/aminopeptidase LTA4H	Lipid transport and metabolism ; Posttranslational modification, protein turnover, chaperones ; Defense mechanisms ; Amino acid transport and metabolism ;	689.9	4e-198
MQ2101_G01726	KOG3142	Prenylated rab acceptor 1	Intracellular trafficking, secretion, and vesicular transport ;	201.8	9.5e-52
MQ2101_G01727	KOG0002	60s ribosomal protein L39	Translation, ribosomal structure and biogenesis ;	85.1	3.8e-17
MQ2101_G01728	KOG1754	40S ribosomal protein S15/S22	Translation, ribosomal structure and biogenesis ;	257.7	1.1e-68
MQ2101_G01729	KOG0407	40S ribosomal protein S14	Translation, ribosomal structure and biogenesis ;	237.3	1.9e-62
MQ2101_G01730	KOG2504	Monocarboxylate transporter	Carbohydrate transport and metabolism ;	254.2	7.9e-67
MQ2101_G01733	KOG1613	Exosomal 3'-5' exoribonuclease complex, subunit Rrp43	Translation, ribosomal structure and biogenesis ;	192.2	1.5e-48
MQ2101_G01734	KOG0399	Glutamate synthase	Amino acid transport and metabolism ;	2783.8	0
MQ2101_G01736	KOG1087	Cytosolic sorting protein GGA2/TOM1	Intracellular trafficking, secretion, and vesicular transport ;	369	1.4e-101
MQ2101_G01739	KOG3244	Protein involved in ubiquinone biosynthesis	Coenzyme transport and metabolism ;	303.9	3.1e-82
MQ2101_G01740	KOG3872	FOG: FHA domain	Signal transduction mechanisms ;	103.6	1.2e-21
MQ2101_G01742	KOG0325	Lipoyltransferase	Energy production and conversion ; Coenzyme transport and metabolism ;	197.2	4e-50
MQ2101_G01745	KOG4097	Succinate dehydrogenase membrane anchor subunit and related proteins	Energy production and conversion ; Intracellular trafficking, secretion, and vesicular transport ;	117.5	2.1e-26
MQ2101_G01747	KOG1311	DHHC-type Zn-finger proteins	General function prediction only ;	120.9	1.1e-26
MQ2101_G01749	KOG3662	Cell division control protein/predicted DNA repair exonuclease	Replication, recombination and repair ;	106.3	5.2e-23
MQ2101_G01750	KOG3745	Exocyst subunit - Sec10p	Intracellular trafficking, secretion, and vesicular transport ;	453	1.1e-126
MQ2101_G01751	KOG0004	Ubiquitin/40S ribosomal protein S27a fusion	Translation, ribosomal structure and biogenesis ;	101.7	5.1e-22
MQ2101_G01752	KOG1672	ATP binding protein	Posttranslational modification, protein turnover, chaperones ; Energy production and conversion ;	98.6	1.8e-20
MQ2101_G01754	KOG3336	Predicted member of the intramitochondrial sorting protein family	Intracellular trafficking, secretion, and vesicular transport ;	208	1.7e-53
MQ2101_G01755	KOG0960	Mitochondrial processing peptidase, beta subunit, and related enzymes (insulinase superfamily)	Posttranslational modification, protein turnover, chaperones ;	523.5	3.7e-148
MQ2101_G01756	KOG4191	Histone acetyltransferases PCAF/SAGA/ADA, subunit TADA3L/NGG1	Chromatin structure and dynamics ;	334.7	3.5e-91
MQ2101_G01757	KOG3933	Mitochondrial ribosomal protein S28	Translation, ribosomal structure and biogenesis ;	158.7	1.6e-38
MQ2101_G01759	KOG1577	Aldo/keto reductase family proteins	General function prediction only ;	207.2	4.1e-53
MQ2101_G01760	KOG1282	Serine carboxypeptidases (lysosomal cathepsin A)	Posttranslational modification, protein turnover, chaperones ; Amino acid transport and metabolism ;	604	2.5e-172
MQ2101_G01762	KOG0741	AAA+-type ATPase	Posttranslational modification, protein turnover, chaperones ;	403.7	5.9e-112
MQ2101_G01763	KOG0852	Alkyl hydroperoxide reductase, thiol specific antioxidant and related enzymes	Posttranslational modification, protein turnover, chaperones ;	317.8	1.3e-86
MQ2101_G01764	KOG3379	Diadenosine polyphosphate hydrolase and related proteins of the histidine triad (HIT) family	Nucleotide transport and metabolism ; General function prediction only ;	161.8	1.1e-39
MQ2101_G01765	KOG3169	RNA polymerase II transcriptional regulation mediator	Transcription ;	145.2	1.6e-34
MQ2101_G01766	KOG0880	Peptidyl-prolyl cis-trans isomerase	Posttranslational modification, protein turnover, chaperones ;	234.6	2.5e-61
MQ2101_G01767	KOG1255	Succinyl-CoA synthetase, alpha subunit	Energy production and conversion ;	422.2	9.1e-118
MQ2101_G01768	KOG0797	Actin-related protein	Cytoskeleton ;	369	1.7e-101
MQ2101_G01771	KOG0061	Transporter, ABC superfamily (Breast cancer resistance protein)	Secondary metabolites biosynthesis, transport and catabolism ;	688	1.7e-197
MQ2101_G01772	KOG1863	Ubiquitin carboxyl-terminal hydrolase	Posttranslational modification, protein turnover, chaperones ;	505.4	2.8e-142
MQ2101_G01773	KOG0743	AAA+-type ATPase	Posttranslational modification, protein turnover, chaperones ;	515.4	8.8e-146
MQ2101_G01775	KOG1981	SOK1 kinase belonging to the STE20/SPS1/GC kinase family	Signal transduction mechanisms ;	370.5	6.4e-102
MQ2101_G01777	KOG4431	Uncharacterized protein, induced by hypoxia	General function prediction only ;	88.2	1.2e-17
MQ2101_G01779	KOG3334	Transcription initiation factor TFIID, subunit TAF9 (also component of histone acetyltransferase SAGA)	Transcription ;	166.4	4e-41
MQ2101_G01780	KOG3153	Thiamine pyrophosphokinase	Coenzyme transport and metabolism ;	114.8	3.1e-25
MQ2101_G01781	KOG3222	Inosine triphosphate pyrophosphatase	Nucleotide transport and metabolism ;	199.1	6.6e-51
MQ2101_G01784	KOG3165	Predicted nucleic-acid-binding protein, contains PIN domain	General function prediction only ;	296.2	3.9e-80
MQ2101_G01787	KOG1195	Arginyl-tRNA synthetase	Translation, ribosomal structure and biogenesis ;	851.7	7.7e-247
MQ2101_G01788	KOG2169	Zn-finger transcription factor	Transcription ;	152.9	1.4e-36
MQ2101_G01789	KOG3298	DNA-directed RNA polymerase subunit E'	Transcription ;	270.4	2.1e-72
MQ2101_G01790	KOG3203	Mitochondrial/chloroplast ribosomal protein L13	Translation, ribosomal structure and biogenesis ;	169.1	5.6e-42
MQ2101_G01791	KOG0214	RNA polymerase II, second largest subunit	Transcription ;	1916	0
MQ2101_G01792	KOG4089	Predicted mitochondrial ribosomal protein L23	Translation, ribosomal structure and biogenesis ;	164.9	2.1e-40
MQ2101_G01797	KOG1618	Predicted phosphatase	General function prediction only ;	217.6	5.3e-56
MQ2101_G01798	KOG3680	Uncharacterized conserved protein	Function unknown ;	201.1	8.5e-51
MQ2101_G01799	KOG2877	sn-1,2-diacylglycerol ethanolamine- and cholinephosphotranferases	Lipid transport and metabolism ;	302.8	7.2e-82
MQ2101_G01801	KOG0547	Translocase of outer mitochondrial membrane complex, subunit TOM70/TOM72	Intracellular trafficking, secretion, and vesicular transport ;	317	6.8e-86
MQ2101_G01803	KOG0544	FKBP-type peptidyl-prolyl cis-trans isomerase	Posttranslational modification, protein turnover, chaperones ;	178.7	5.4e-45
MQ2101_G01805	KOG3381	Uncharacterized conserved protein	Function unknown ;	201.8	1.1e-51
MQ2101_G01808	KOG3742	Glycogen synthase	Carbohydrate transport and metabolism ;	961.1	1e-279
MQ2101_G01809	KOG0291	WD40-repeat-containing subunit of the 18S rRNA processing complex	RNA processing and modification ;	788.9	9.8e-228
MQ2101_G01810	KOG0916	1,3-beta-glucan synthase/callose synthase catalytic subunit	Cell wall/membrane/envelope biogenesis ;	213.4	4.3e-55
MQ2101_G01811	KOG1153	Subtilisin-related protease/Vacuolar protease B	Posttranslational modification, protein turnover, chaperones ;	252.7	9.5e-67
MQ2101_G01812	KOG0368	Acetyl-CoA carboxylase	Lipid transport and metabolism ;	3018	0
MQ2101_G01813	KOG3324	Mitochondrial import inner membrane translocase, subunit TIM23	Intracellular trafficking, secretion, and vesicular transport ;	247.7	1.8e-65
MQ2101_G01817	KOG4134	DNA-dependent RNA polymerase I	Transcription ;	162.2	3.4e-39
MQ2101_G01818	KOG2662	Magnesium transporters: CorA family	Inorganic ion transport and metabolism ;	294.3	4.6e-79
MQ2101_G01819	KOG0758	Mitochondrial carnitine-acylcarnitine carrier protein	Energy production and conversion ;	226.9	3.6e-59
MQ2101_G01820	KOG2000	Gamma-tubulin complex, DGRIP91/SPC98 component	Cytoskeleton ;	137.5	5.6e-32
MQ2101_G01821	KOG1360	5-aminolevulinate synthase	Coenzyme transport and metabolism ;	644.8	1.3e-184
MQ2101_G01823	KOG1643	Triosephosphate isomerase	Carbohydrate transport and metabolism ;	336.7	3.4e-92
MQ2101_G01824	KOG1050	Trehalose-6-phosphate synthase component TPS1 and related subunits	Carbohydrate transport and metabolism ;	376.7	8e-104
MQ2101_G01825	KOG0400	40S ribosomal protein S13	Translation, ribosomal structure and biogenesis ;	266.9	2.2e-71
MQ2101_G01826	KOG1720	Protein tyrosine phosphatase CDC14	Defense mechanisms ;	139.8	6.9e-33
MQ2101_G01827	KOG0065	Pleiotropic drug resistance proteins (PDR1-15), ABC superfamily	Secondary metabolites biosynthesis, transport and catabolism ;	139.4	3e-32
MQ2101_G01828	KOG4780	Uncharacterized conserved protein	Function unknown ;	97.4	3.7e-20
MQ2101_G01829	KOG2725	Cytochrome oxidase assembly factor COX15	Posttranslational modification, protein turnover, chaperones ;	485	1.5e-136
MQ2101_G01830	KOG1179	Very long-chain acyl-CoA synthetase/fatty acid transporter	Lipid transport and metabolism ;	111.3	2.9e-24
MQ2101_G01831	KOG1367	3-phosphoglycerate kinase	Carbohydrate transport and metabolism ;	633.3	3e-181
MQ2101_G01832	KOG2160	Armadillo/beta-catenin-like repeat-containing protein	Posttranslational modification, protein turnover, chaperones ;	219.5	7e-57
MQ2101_G01833	KOG2102	Exosomal 3'-5' exoribonuclease complex, subunit Rrp44/Dis3	Translation, ribosomal structure and biogenesis ;	1214.5	0
MQ2101_G01834	KOG1284	Bifunctional GTP cyclohydrolase II/3,4-dihydroxy-2butanone-4-phosphate synthase	Coenzyme transport and metabolism ;	241.1	1.6e-63
MQ2101_G01835	KOG2145	Cytoplasmic tryptophanyl-tRNA synthetase	Translation, ribosomal structure and biogenesis ;	621.3	1.2e-177
MQ2101_G01836	KOG0592	3-phosphoinositide-dependent protein kinase (PDK1)	Signal transduction mechanisms ;	235.3	2.1e-61
MQ2101_G01839	KOG2971	RNA-binding protein required for biogenesis of the ribosomal 60S subunit	Translation, ribosomal structure and biogenesis ;	424.1	1.9e-118
MQ2101_G01843	KOG2105	Predicted metal-dependent hydrolase, contains AlaS domain	General function prediction only ;	157.9	3.3e-38
MQ2101_G01844	KOG1697	Mitochondrial/chloroplast ribosomal protein S9	Translation, ribosomal structure and biogenesis ;	219.9	1.2e-56
MQ2101_G01845	KOG2227	Pre-initiation complex, subunit CDC6, AAA+ superfamily ATPase	Replication, recombination and repair ; Cell cycle control, cell division, chromosome partitioning ;	172.9	8.8e-43
MQ2101_G01846	KOG0308	Conserved WD40 repeat-containing protein	Function unknown ;	71.6	3.2e-12
MQ2101_G01847	KOG3218	RNA polymerase, 25-kDa subunit (common to polymerases I, II and III)	Transcription ;	320.9	1.7e-87
MQ2101_G01849	KOG3071	Fatty acyl-CoA elongase/Polyunsaturated fatty acid specific elongation enzyme	Lipid transport and metabolism ;	409.5	5.5e-114
MQ2101_G01850	KOG2855	Ribokinase	Carbohydrate transport and metabolism ;	258.5	1.6e-68
MQ2101_G01851	KOG2072	Translation initiation factor 3, subunit a (eIF-3a)	Translation, ribosomal structure and biogenesis ;	396	1.7e-109
MQ2101_G01852	KOG3034	Isoamyl acetate-hydrolyzing esterase and related enzymes	General function prediction only ;	165.2	4.6e-40
MQ2101_G01853	KOG3771	Amphiphysin	Intracellular trafficking, secretion, and vesicular transport ;	176.4	1.7e-43
MQ2101_G01854	KOG0955	PHD finger protein BR140/LIN-49	General function prediction only ;	67.8	6e-11
MQ2101_G01855	KOG3841	TEF-1 and related transcription factor, TEAD family	Transcription ;	82	2.7e-15
MQ2101_G01856	KOG2835	Phosphoribosylamidoimidazole-succinocarboxamide synthase	Nucleotide transport and metabolism ;	769.2	4.7e-222
MQ2101_G01858	KOG1696	60s ribosomal protein L19	Translation, ribosomal structure and biogenesis ;	242.7	5.2e-64
MQ2101_G01862	KOG1562	Spermidine synthase	Amino acid transport and metabolism ;	105.9	5.4e-23
MQ2101_G01864	KOG4406	CDC42 Rho GTPase-activating protein	Signal transduction mechanisms ; Cytoskeleton ;	130.6	4.6e-30
MQ2101_G01865	KOG2005	26S proteasome regulatory complex, subunit RPN1/PSMD2	Posttranslational modification, protein turnover, chaperones ;	755.4	1.2e-217
MQ2101_G01866	KOG0233	Vacuolar H+-ATPase V0 sector, subunit c''	Energy production and conversion ;	85.5	5.4e-17
MQ2101_G01868	KOG1278	Endosomal membrane proteins, EMP70	Intracellular trafficking, secretion, and vesicular transport ;	166.4	1.2e-40
MQ2101_G01869	KOG0922	DEAH-box RNA helicase	RNA processing and modification ;	589.3	7.4e-168
MQ2101_G01870	KOG2623	Tyrosyl-tRNA synthetase	Translation, ribosomal structure and biogenesis ;	392.9	8.4e-109
MQ2101_G01871	KOG1528	Salt-sensitive 3'-phosphoadenosine-5'-phosphatase HAL2/SAL1	Nucleotide transport and metabolism ; Inorganic ion transport and metabolism ;	287	4.5e-77
MQ2101_G01872	KOG1685	Uncharacterized conserved protein	Function unknown ;	63.9	6.5e-10
MQ2101_G01873	KOG0627	Heat shock transcription factor	Transcription ;	69.3	1.5e-11
MQ2101_G01874	KOG0188	Alanyl-tRNA synthetase	Translation, ribosomal structure and biogenesis ;	1306.6	0
MQ2101_G01875	KOG2644	3'-phosphoadenosine 5'-phosphosulfate sulfotransferase (PAPS reductase)/FAD synthetase and related enzymes	Amino acid transport and metabolism ; Coenzyme transport and metabolism ;	189.1	1e-47
MQ2101_G01876	KOG0374	Serine/threonine specific protein phosphatase PP1, catalytic subunit	Signal transduction mechanisms ; General function prediction only ;	105.5	2e-22
MQ2101_G01877	KOG0398	Mitochondrial/chloroplast ribosomal protein L5/L7	Translation, ribosomal structure and biogenesis ;	273.1	5.4e-73
MQ2101_G01878	KOG1525	Sister chromatid cohesion complex Cohesin, subunit PDS5	Cell cycle control, cell division, chromosome partitioning ;	152.5	1.2e-36
MQ2101_G01879	KOG0583	Serine/threonine protein kinase	Signal transduction mechanisms ;	394	3e-109
MQ2101_G01880	KOG1952	Transcription factor NF-X1, contains NFX-type Zn2+-binding and R3H domains	Transcription ;	58.2	1.9e-08
MQ2101_G01881	KOG3164	Uncharacterized proteins of PilT N-term./Vapc superfamily	General function prediction only ;	164.1	2.5e-40
MQ2101_G01882	KOG2907	RNA polymerase I transcription factor TFIIS, subunit A12.2/RPA12	Transcription ;	124.8	1e-28
MQ2101_G01883	KOG0567	HEAT repeat-containing protein	General function prediction only ;	308.5	1.3e-83
MQ2101_G01884	KOG0357	Chaperonin complex component, TCP-1 epsilon subunit (CCT5)	Posttranslational modification, protein turnover, chaperones ;	793.5	2.3e-229
MQ2101_G01885	KOG0678	Actin-related protein Arp2/3 complex, subunit Arp3	Cytoskeleton ;	669.5	3.8e-192
MQ2101_G01886	KOG0891	DNA-dependent protein kinase	Replication, recombination and repair ;	1381.3	0
MQ2101_G01887	KOG3980	RNA 3'-terminal phosphate cyclase	RNA processing and modification ;	493.8	2.5e-139
MQ2101_G01888	KOG2341	TATA box binding protein (TBP)-associated factor, RNA polymerase II	Transcription ;	147.9	4.9e-35
MQ2101_G01889	KOG0414	Chromosome condensation complex Condensin, subunit D2	Chromatin structure and dynamics ; Cell cycle control, cell division, chromosome partitioning ;	698.7	1.3e-200
MQ2101_G01891	KOG1321	Protoheme ferro-lyase (ferrochelatase)	Coenzyme transport and metabolism ;	433.7	3.2e-121
MQ2101_G01893	KOG0118	FOG: RRM domain	General function prediction only ;	184.1	6.4e-46
MQ2101_G01896	KOG0391	SNF2 family DNA-dependent ATPase	General function prediction only ;	831.2	2.6e-240
MQ2101_G01897	KOG1772	Vacuolar H+-ATPase V1 sector, subunit G	Energy production and conversion ;	62.4	5.6e-10
MQ2101_G01898	KOG2454	Betaine aldehyde dehydrogenase	Energy production and conversion ;	611.3	1.4e-174
MQ2101_G01901	KOG2194	Aminopeptidases of the M20 family	Posttranslational modification, protein turnover, chaperones ; General function prediction only ;	278.5	4.4e-74
MQ2101_G01902	KOG2872	Uroporphyrinogen decarboxylase	Coenzyme transport and metabolism ;	535.8	6.8e-152
MQ2101_G01903	KOG2505	Ankyrin repeat protein	General function prediction only ;	229.9	6.5e-60
MQ2101_G01904	KOG0153	Predicted RNA-binding protein (RRM superfamily)	General function prediction only ;	54.7	3.9e-07
MQ2101_G01905	KOG2928	Origin recognition complex, subunit 2	Replication, recombination and repair ;	104.4	1.5e-22
MQ2101_G01906	KOG1128	Uncharacterized conserved protein, contains TPR repeats	General function prediction only ;	512.3	3e-144
MQ2101_G01908	KOG1389	3-oxoacyl CoA thiolase	Lipid transport and metabolism ;	418.3	3.5e-116
MQ2101_G01909	KOG3310	Riboflavin synthase alpha chain	Coenzyme transport and metabolism ;	251.1	2.2e-66
MQ2101_G01910	KOG0177	20S proteasome, regulatory subunit beta type PSMB2/PRE1	Posttranslational modification, protein turnover, chaperones ;	278.1	1.1e-74
MQ2101_G01911	KOG0922	DEAH-box RNA helicase	RNA processing and modification ;	741.9	1.3e-213
MQ2101_G01912	KOG2851	Eukaryotic-type DNA primase, catalytic (small) subunit	Replication, recombination and repair ;	382.9	7.8e-106
MQ2101_G01913	KOG0296	Angio-associated migratory cell protein (contains WD40 repeats)	Function unknown ;	368.2	1.8e-101
MQ2101_G01914	KOG2874	rRNA processing protein	Translation, ribosomal structure and biogenesis ; Cell cycle control, cell division, chromosome partitioning ;	411	2.7e-114
MQ2101_G01916	KOG1506	S-adenosylmethionine synthetase	Coenzyme transport and metabolism ;	646.7	2.4e-185
MQ2101_G01919	KOG0355	DNA topoisomerase type II	Chromatin structure and dynamics ;	1436.4	0
MQ2101_G01920	KOG0713	Molecular chaperone (DnaJ superfamily)	Posttranslational modification, protein turnover, chaperones ;	70.9	3.8e-12
MQ2101_G01921	KOG2862	Alanine-glyoxylate aminotransferase AGT1	General function prediction only ;	294.7	2.1e-79
MQ2101_G01923	KOG0065	Pleiotropic drug resistance proteins (PDR1-15), ABC superfamily	Secondary metabolites biosynthesis, transport and catabolism ;	1179.9	0
MQ2101_G01926	KOG2537	Phosphoglucomutase/phosphomannomutase	Carbohydrate transport and metabolism ;	463.4	5.7e-130
MQ2101_G01927	KOG0820	Ribosomal RNA adenine dimethylase	RNA processing and modification ;	508.4	8.6e-144
MQ2101_G01928	KOG1230	Protein containing repeated kelch motifs	General function prediction only ;	425.6	1.2e-118
MQ2101_G01929	KOG0302	Ribosome Assembly protein	General function prediction only ;	541.2	1.8e-153
MQ2101_G01930	KOG0495	HAT repeat protein	RNA processing and modification ;	147.9	4.6e-35
MQ2101_G01932	KOG0896	Ubiquitin-conjugating enzyme E2	Posttranslational modification, protein turnover, chaperones ;	143.3	2.2e-34
MQ2101_G01933	KOG2399	K+-dependent Na+:Ca2+ antiporter	Inorganic ion transport and metabolism ;	109.4	2.1e-23
MQ2101_G01934	KOG3373	Glycine cleavage system H protein (lipoate-binding)	Amino acid transport and metabolism ;	152.9	4.8e-37
MQ2101_G01935	KOG0860	Synaptobrevin/VAMP-like protein	Intracellular trafficking, secretion, and vesicular transport ;	143.3	2.5e-34
MQ2101_G01936	KOG0676	Actin and related proteins	Cytoskeleton ;	641.7	6.7e-184
MQ2101_G01937	KOG2404	Fumarate reductase, flavoprotein subunit	Energy production and conversion ;	289.7	9.9e-78
MQ2101_G01940	KOG1546	Metacaspase involved in regulation of apoptosis	Cell cycle control, cell division, chromosome partitioning ; Posttranslational modification, protein turnover, chaperones ;	401.4	1.5e-111
MQ2101_G01941	KOG0725	Reductases with broad range of substrate specificities	General function prediction only ;	341.3	1.6e-93
MQ2101_G01942	KOG0714	Molecular chaperone (DnaJ superfamily)	Posttranslational modification, protein turnover, chaperones ;	182.6	9.6e-46
MQ2101_G01943	KOG1339	Aspartyl protease	Posttranslational modification, protein turnover, chaperones ;	312.8	1.1e-84
MQ2101_G01944	KOG0519	Sensory transduction histidine kinase	Signal transduction mechanisms ;	211.5	6.9e-54
MQ2101_G01945	KOG0969	DNA polymerase delta, catalytic subunit	Replication, recombination and repair ;	999.6	3e-291
MQ2101_G01947	KOG2629	Peroxisomal membrane anchor protein (peroxin)	Cell wall/membrane/envelope biogenesis ; Posttranslational modification, protein turnover, chaperones ; Intracellular trafficking, secretion, and vesicular transport ;	121.3	3.5e-27
MQ2101_G01948	KOG0766	Predicted mitochondrial carrier protein	Energy production and conversion ;	209.1	1.1e-53
MQ2101_G01949	KOG0367	Protein geranylgeranyltransferase Type I, beta subunit	Posttranslational modification, protein turnover, chaperones ;	183	9.7e-46
MQ2101_G01951	KOG1368	Threonine aldolase	Amino acid transport and metabolism ;	412.5	7.4e-115
MQ2101_G01952	KOG2450	Aldehyde dehydrogenase	Energy production and conversion ;	562.8	5.9e-160
MQ2101_G01955	KOG0388	SNF2 family DNA-dependent ATPase	Replication, recombination and repair ;	934.1	2.6e-271
MQ2101_G01956	KOG4267	Predicted membrane protein	Function unknown ;	122.5	4.4e-28
MQ2101_G01957	KOG3181	40S ribosomal protein S3	Translation, ribosomal structure and biogenesis ;	308.9	7.6e-84
MQ2101_G01958	KOG1907	Phosphoribosylformylglycinamidine synthase	Nucleotide transport and metabolism ;	1698.3	0
MQ2101_G01960	KOG1196	Predicted NAD-dependent oxidoreductase	General function prediction only ;	218.8	1.5e-56
MQ2101_G01961	KOG3400	RNA polymerase subunit 8	Transcription ;	183	3.8e-46
MQ2101_G01963	KOG2638	UDP-glucose pyrophosphorylase	Carbohydrate transport and metabolism ;	47.8	5.4e-06
MQ2101_G01964	KOG2511	Nicotinic acid phosphoribosyltransferase	Coenzyme transport and metabolism ;	391.3	1.9e-108
MQ2101_G01965	KOG1993	Nuclear transport receptor KAP120 (importin beta superfamily)	Nuclear structure ; Intracellular trafficking, secretion, and vesicular transport ;	671.4	2.3e-192
MQ2101_G01966	KOG2540	Cytochrome oxidase assembly factor COX11	Posttranslational modification, protein turnover, chaperones ;	274.6	4e-73
MQ2101_G01967	KOG2188	Predicted RNA-binding protein, contains Pumilio domains	Translation, ribosomal structure and biogenesis ;	566.2	7.6e-161
MQ2101_G01969	KOG2463	Predicted RNA-binding protein Nob1p involved in 26S proteasome assembly	Posttranslational modification, protein turnover, chaperones ;	323.9	4.4e-88
MQ2101_G01970	KOG0998	Synaptic vesicle protein EHS-1 and related EH domain proteins	Signal transduction mechanisms ; Intracellular trafficking, secretion, and vesicular transport ;	122.1	3.5e-27
MQ2101_G01971	KOG1383	Glutamate decarboxylase/sphingosine phosphate lyase	Amino acid transport and metabolism ;	562.4	1.8e-159
MQ2101_G01973	KOG4302	Microtubule-associated protein essential for anaphase spindle elongation	Cell cycle control, cell division, chromosome partitioning ; Cytoskeleton ;	92	5.2e-18
MQ2101_G01974	KOG1424	Predicted GTP-binding protein MMR1	General function prediction only ;	710.3	3e-204
MQ2101_G01975	KOG0077	Vesicle coat complex COPII, GTPase subunit SAR1	Intracellular trafficking, secretion, and vesicular transport ;	290.4	7.1e-78
MQ2101_G01977	KOG3487	TRAPP 20 K subunit	Intracellular trafficking, secretion, and vesicular transport ;	124	2.2e-28
MQ2101_G01982	KOG0908	Thioredoxin-like protein	Posttranslational modification, protein turnover, chaperones ;	105.1	2.2e-22
MQ2101_G01983	KOG1043	Ca2+-binding transmembrane protein LETM1/MRS7	Function unknown ;	326.2	9e-89
MQ2101_G01986	KOG0958	DNA damage-responsive repressor GIS1/RPH1, jumonji superfamily	Replication, recombination and repair ;	411	3.8e-114
MQ2101_G01987	KOG1970	Checkpoint RAD17-RFC complex, RAD17/RAD24 component	Cell cycle control, cell division, chromosome partitioning ; Replication, recombination and repair ;	198.4	3.3e-50
MQ2101_G01988	KOG0911	Glutaredoxin-related protein	Posttranslational modification, protein turnover, chaperones ;	177.6	2.1e-44
MQ2101_G01989	KOG1721	FOG: Zn-finger	General function prediction only ;	58.9	6.5e-08
MQ2101_G01991	KOG0217	Mismatch repair ATPase MSH6 (MutS family)	Replication, recombination and repair ;	997.3	2.4e-290
MQ2101_G01993	KOG0509	Ankyrin repeat and DHHC-type Zn-finger domain containing proteins	General function prediction only ;	349.4	2.7e-95
MQ2101_G01998	KOG1808	AAA ATPase containing von Willebrand factor type A (vWA) domain	General function prediction only ;	3739.1	0
MQ2101_G01999	KOG1379	Serine/threonine protein phosphatase	Signal transduction mechanisms ;	77	7.9e-14
MQ2101_G02000	KOG0692	Pentafunctional AROM protein	Amino acid transport and metabolism ;	1755.7	0
MQ2101_G02001	KOG2159	tRNA nucleotidyltransferase/poly(A) polymerase	Translation, ribosomal structure and biogenesis ;	349.4	2.6e-95
MQ2101_G02002	KOG3800	Predicted E3 ubiquitin ligase containing RING finger, subunit of transcription/repair factor TFIIH and CDK-activating kinase assembly factor	Posttranslational modification, protein turnover, chaperones ;	244.6	2.5e-64
MQ2101_G02004	KOG4066	Cell growth regulatory protein CGR11	Function unknown ;	51.6	1.6e-06
MQ2101_G02005	KOG2518	5'-3' exonuclease	Replication, recombination and repair ;	268.1	4.2e-71
MQ2101_G02007	KOG0201	Serine/threonine protein kinase	Signal transduction mechanisms ;	290.4	4.4e-78
MQ2101_G02008	KOG1894	Uncharacterized conserved protein	Function unknown ;	263.1	8.5e-70
MQ2101_G02009	KOG2103	Uncharacterized conserved protein	Function unknown ;	191.4	6.2e-48
MQ2101_G02012	KOG2684	Sirtuin 5 and related class III sirtuins (SIR2 family)	Chromatin structure and dynamics ; Transcription ;	302.8	1.1e-81
MQ2101_G02013	KOG0583	Serine/threonine protein kinase	Signal transduction mechanisms ;	506.1	8.9e-143
MQ2101_G02014	KOG4061	DMQ mono-oxygenase/Ubiquinone biosynthesis protein COQ7/CLK-1/CAT5	General function prediction only ;	259.2	5.7e-69
MQ2101_G02015	KOG4438	Centromere-associated protein NUF2	Cell cycle control, cell division, chromosome partitioning ;	110.9	5.9e-24
MQ2101_G02016	KOG0254	Predicted transporter (major facilitator superfamily)	General function prediction only ;	281.6	3.2e-75
MQ2101_G02017	KOG1616	Protein involved in Snf1 protein kinase complex assembly	Carbohydrate transport and metabolism ;	273.9	4e-73
MQ2101_G02019	KOG1572	Predicted protein tyrosine phosphatase	Defense mechanisms ;	231.1	2.2e-60
MQ2101_G02021	KOG3467	Histone H4	Chromatin structure and dynamics ;	160.2	1.8e-39
MQ2101_G02023	KOG4466	Component of histone deacetylase complex (breast carcinoma metastasis suppressor 1 protein in human)	Cell cycle control, cell division, chromosome partitioning ; Transcription ;	94.7	3e-19
MQ2101_G02024	KOG2573	Ribosome biogenesis protein - Nop56p/Sik1p	RNA processing and modification ; Translation, ribosomal structure and biogenesis ;	57.8	7.4e-09
MQ2101_G02027	KOG0370	Multifunctional pyrimidine synthesis protein CAD (includes carbamoyl-phophate synthetase, aspartate transcarbamylase, and glutamine amidotransferase)	General function prediction only ;	3032.7	0
MQ2101_G02028	KOG1341	Na+/K+ transporter	Inorganic ion transport and metabolism ;	605.1	2.5e-172
MQ2101_G02030	KOG3694	Protein required for meiosis	Cell cycle control, cell division, chromosome partitioning ;	231.1	1.1e-59
MQ2101_G02032	KOG2785	C2H2-type Zn-finger protein	General function prediction only ;	254.2	3.1e-67
MQ2101_G02033	KOG2206	Exosome 3'-5' exoribonuclease complex, subunit PM/SCL-100 (Rrp6)	Translation, ribosomal structure and biogenesis ;	339	2.2e-92
MQ2101_G02035	KOG0623	Glutamine amidotransferase/cyclase	Amino acid transport and metabolism ;	593.2	4.8e-169
MQ2101_G02036	KOG0169	Phosphoinositide-specific phospholipase C	Signal transduction mechanisms ;	329.3	1.9e-89
MQ2101_G02037	KOG3871	Cell adhesion complex protein bystin	Extracellular structures ;	394	2.7e-109
MQ2101_G02038	KOG1347	Uncharacterized membrane protein, predicted efflux pump	General function prediction only ;	367.9	3.3e-101
MQ2101_G02039	KOG3036	Protein involved in cell differentiation/sexual development	General function prediction only ;	348.2	1.4e-95
MQ2101_G02040	KOG4656	Copper chaperone for superoxide dismutase	Inorganic ion transport and metabolism ;	184.9	1.7e-46
MQ2101_G02041	KOG0619	FOG: Leucine rich repeat	General function prediction only ;	92.4	4.2e-18
MQ2101_G02044	KOG2303	Predicted NAD synthase, contains CN hydrolase domain	Coenzyme transport and metabolism ; General function prediction only ;	971.8	6.1e-283
MQ2101_G02045	KOG2564	Predicted acetyltransferases and hydrolases with the alpha/beta hydrolase fold	General function prediction only ;	188	3e-47
MQ2101_G02046	KOG1018	Cytosine deaminase FCY1 and related enzymes	Nucleotide transport and metabolism ;	178.3	1.8e-44
MQ2101_G02047	KOG2807	RNA polymerase II transcription initiation/nucleotide excision repair factor TFIIH, subunit SSL1	Transcription ; Replication, recombination and repair ;	356.3	8.4e-98
MQ2101_G02048	KOG1999	RNA polymerase II transcription elongation factor DSIF/SUPT5H/SPT5	Transcription ;	396.7	9.5e-110
MQ2101_G02050	KOG1712	Adenine phosphoribosyl transferases	Nucleotide transport and metabolism ;	172.6	5.3e-43
MQ2101_G02051	KOG3430	Dynein light chain type 1	Cytoskeleton ;	107.1	1.7e-23
MQ2101_G02054	KOG0653	Cyclin B and related kinase-activating proteins	Cell cycle control, cell division, chromosome partitioning ;	327.4	3.6e-89
MQ2101_G02055	KOG2043	Signaling protein SWIFT and related BRCT domain proteins	Transcription ; Signal transduction mechanisms ; Cell cycle control, cell division, chromosome partitioning ; Replication, recombination and repair ;	110.5	1.4e-23
MQ2101_G02056	KOG2056	Equilibrative nucleoside transporter protein	Nucleotide transport and metabolism ;	192.2	2.5e-48
MQ2101_G02060	KOG2568	Predicted membrane protein	Function unknown ;	291.6	2.9e-78
MQ2101_G02061	KOG2908	26S proteasome regulatory complex, subunit RPN9/PSMD13	Posttranslational modification, protein turnover, chaperones ;	224.9	2.4e-58
MQ2101_G02062	KOG2273	Membrane coat complex Retromer, subunit VPS5/SNX1, Sorting nexins, and related PX domain-containing proteins	Intracellular trafficking, secretion, and vesicular transport ;	92	3.6e-18
MQ2101_G02065	KOG2918	Carboxymethyl transferase	Posttranslational modification, protein turnover, chaperones ;	145.2	2.1e-34
MQ2101_G02066	KOG1331	Predicted methyltransferase	General function prediction only ;	260	4.1e-69
MQ2101_G02068	KOG3219	Transcription initiation factor TFIID, subunit TAF11	Transcription ;	63.5	5.3e-10
MQ2101_G02070	KOG0795	Chorismate mutase	Amino acid transport and metabolism ;	286.2	1.2e-76
MQ2101_G02071	KOG3892	N-acetyl-glucosamine-6-phosphate deacetylase	Carbohydrate transport and metabolism ;	218	2.9e-56
MQ2101_G02072	KOG3148	Glucosamine-6-phosphate isomerase	Carbohydrate transport and metabolism ;	251.5	1.5e-66
MQ2101_G02073	KOG1369	Hexokinase	Carbohydrate transport and metabolism ;	94	9.8e-19
MQ2101_G02074	KOG2203	GTP-binding protein	General function prediction only ;	585.5	1.5e-166
MQ2101_G02075	KOG0465	Mitochondrial elongation factor	Translation, ribosomal structure and biogenesis ;	567.8	3.1e-161
MQ2101_G02076	KOG1237	H+/oligopeptide symporter	Amino acid transport and metabolism ;	734.9	1e-211
MQ2101_G02077	KOG0615	Serine/threonine protein kinase Chk2 and related proteins	Cell cycle control, cell division, chromosome partitioning ;	452.6	1.3e-126
MQ2101_G02078	KOG0242	Kinesin-like protein	Cytoskeleton ;	251.5	5.6e-66
MQ2101_G02079	KOG2339	Uncharacterized conserved protein	Function unknown ;	513.1	7.3e-145
MQ2101_G02080	KOG1529	Mercaptopyruvate sulfurtransferase/thiosulfate sulfurtransferase	Defense mechanisms ;	225.3	1.4e-58
MQ2101_G02081	KOG0295	WD40 repeat-containing protein	Function unknown ;	181.8	2.9e-45
MQ2101_G02082	KOG2027	Spindle pole body protein	Cytoskeleton ;	139.8	6.4e-33
MQ2101_G02083	KOG0590	Checkpoint kinase and related serine/threonine protein kinases	Cell cycle control, cell division, chromosome partitioning ;	366.3	1.1e-100
MQ2101_G02085	KOG0268	Sof1-like rRNA processing protein (contains WD40 repeats)	RNA processing and modification ;	542	1e-153
MQ2101_G02086	KOG1605	TFIIF-interacting CTD phosphatase, including NLI-interacting factor (involved in RNA polymerase II regulation)	Transcription ;	284.6	1.9e-76
MQ2101_G02088	KOG2749	mRNA cleavage and polyadenylation factor IA/II complex, subunit CLP1	RNA processing and modification ;	231.1	4e-60
MQ2101_G02089	KOG2867	Phosphotyrosyl phosphatase activator	Cell cycle control, cell division, chromosome partitioning ; Signal transduction mechanisms ;	364	2.9e-100
MQ2101_G02091	KOG1196	Predicted NAD-dependent oxidoreductase	General function prediction only ;	222.2	1.3e-57
MQ2101_G02092	KOG2747	Histone acetyltransferase (MYST family)	Chromatin structure and dynamics ;	514.2	2.2e-145
MQ2101_G02093	KOG0285	Pleiotropic regulator 1	RNA processing and modification ;	89.4	1.4e-17
MQ2101_G02094	KOG0420	Ubiquitin-protein ligase	Posttranslational modification, protein turnover, chaperones ;	191.8	3e-48
MQ2101_G02096	KOG3147	6-phosphogluconolactonase - like protein	Carbohydrate transport and metabolism ;	374.4	2e-103
MQ2101_G02097	KOG1651	Glutathione peroxidase	Posttranslational modification, protein turnover, chaperones ;	250.8	1.8e-66
MQ2101_G02099	KOG1572	Predicted protein tyrosine phosphatase	Defense mechanisms ;	226.1	5.2e-59
MQ2101_G02100	KOG1746	Defender against cell death protein/oligosaccharyltransferase, epsilon subunit	Cell cycle control, cell division, chromosome partitioning ; Posttranslational modification, protein turnover, chaperones ;	90.9	2.2e-18
MQ2101_G02101	KOG0395	Ras-related GTPase	General function prediction only ;	250	4.2e-66
MQ2101_G02102	KOG1973	Chromatin remodeling protein, contains PHD Zn-finger	Chromatin structure and dynamics ;	112.1	1.3e-24
MQ2101_G02103	KOG1721	FOG: Zn-finger	General function prediction only ;	90.1	6.7e-18
MQ2101_G02104	KOG2711	Glycerol-3-phosphate dehydrogenase/dihydroxyacetone 3-phosphate reductase	Energy production and conversion ;	443.7	3.1e-124
MQ2101_G02105	KOG4442	Clathrin coat binding protein/Huntingtin interacting protein HIP1, involved in regulation of endocytosis	Intracellular trafficking, secretion, and vesicular transport ;	431.4	2.9e-120
MQ2101_G02107	KOG1405	4-aminobutyrate aminotransferase	Amino acid transport and metabolism ;	507.3	2.9e-143
MQ2101_G02108	KOG0032	Ca2+/calmodulin-dependent protein kinase, EF-Hand protein superfamily	Signal transduction mechanisms ;	179.1	1.2e-44
MQ2101_G02110	KOG3846	L-kynurenine hydrolase	Amino acid transport and metabolism ;	488.4	1.3e-137
MQ2101_G02111	KOG2670	Enolase	Carbohydrate transport and metabolism ;	665.6	5.7e-191
MQ2101_G02112	KOG3856	Uncharacterized conserved protein	Function unknown ;	53.5	3.3e-07
MQ2101_G02113	KOG4778	Mitochondrial ribosomal protein L28	Translation, ribosomal structure and biogenesis ;	129	6.3e-30
MQ2101_G02115	KOG1656	Protein involved in glucose derepression and pre-vacuolar endosome protein sorting	Intracellular trafficking, secretion, and vesicular transport ;	122.5	8.5e-28
MQ2101_G02116	KOG0812	SNARE protein SED5/Syntaxin 5	Intracellular trafficking, secretion, and vesicular transport ;	196.1	9.2e-50
MQ2101_G02117	KOG1375	Beta tubulin	Cytoskeleton ;	767.3	1.4e-221
MQ2101_G02120	KOG1753	40S ribosomal protein S16	Translation, ribosomal structure and biogenesis ;	238.4	7.2e-63
MQ2101_G02121	KOG3295	60S Ribosomal protein L13	Translation, ribosomal structure and biogenesis ;	257.7	1.6e-68
MQ2101_G02125	KOG1549	Cysteine desulfurase NFS1	Amino acid transport and metabolism ;	158.3	2.8e-38
MQ2101_G02126	KOG1286	Amino acid transporters	Amino acid transport and metabolism ;	49.7	3.4e-06
MQ2101_G02127	KOG3786	RNA polymerase II assessory factor Cdc73p	Transcription ;	204.1	4e-52
MQ2101_G02129	KOG2184	Tuftelin-interacting protein TIP39, contains G-patch domain	RNA processing and modification ;	59.3	2.2e-08
MQ2101_G02130	KOG4149	Uncharacterized conserved protein	Function unknown ;	132.5	1e-30
MQ2101_G02131	KOG0394	Ras-related GTPase	General function prediction only ;	106.7	4.3e-23
MQ2101_G02132	KOG0266	WD40 repeat-containing protein	General function prediction only ;	48.9	6.5e-06
MQ2101_G02133	KOG0861	SNARE protein YKT6, synaptobrevin/VAMP syperfamily	Intracellular trafficking, secretion, and vesicular transport ;	224.6	1.3e-58
MQ2101_G02134	KOG3791	Predicted RNA-binding protein involved in translational regulation	Translation, ribosomal structure and biogenesis ; Signal transduction mechanisms ;	75.1	4.5e-13
MQ2101_G02135	KOG3689	Cyclic nucleotide phosphodiesterase	Signal transduction mechanisms ;	177.6	6.5e-44
MQ2101_G02136	KOG1178	Non-ribosomal peptide synthetase/alpha-aminoadipate reductase and related enzymes	Secondary metabolites biosynthesis, transport and catabolism ;	1574.7	0
MQ2101_G02137	KOG1002	Nucleotide excision repair protein RAD16	Replication, recombination and repair ;	961.4	1e-279
MQ2101_G02138	KOG3311	Ribosomal protein S18	Translation, ribosomal structure and biogenesis ;	208.4	6.6e-54
MQ2101_G02139	KOG1624	Mitochondrial/chloroplast ribosomal protein L4	Translation, ribosomal structure and biogenesis ;	210.3	3.6e-54
MQ2101_G02140	KOG1282	Serine carboxypeptidases (lysosomal cathepsin A)	Posttranslational modification, protein turnover, chaperones ; Amino acid transport and metabolism ;	377.9	3.3e-104
MQ2101_G02141	KOG2099	Glycogen phosphorylase	Carbohydrate transport and metabolism ;	1083.9	0
MQ2101_G02143	KOG0015	Regulator of arginine metabolism and related MADS box-containing transcription factors	Transcription ;	130.6	3.5e-30
MQ2101_G02144	KOG4679	Uncharacterized protein PSP1 (suppressor of DNA polymerase alpha mutations in yeast)	General function prediction only ;	52.8	1.6e-06
MQ2101_G02146	KOG0605	NDR and related serine/threonine kinases	General function prediction only ;	367.9	5.9e-101
MQ2101_G02147	KOG3242	Oligoribonuclease (3'->5' exoribonuclease)	RNA processing and modification ;	242.3	1.1e-63
MQ2101_G02149	KOG0817	Acyl-CoA-binding protein	Lipid transport and metabolism ;	109.8	3.3e-24
MQ2101_G02151	KOG2402	Paf1/RNA polymerase II complex, RTF1 component (involved in regulation of TATA box-binding protein)	Transcription ;	178.7	2.7e-44
MQ2101_G02152	KOG3502	40S ribosomal protein S28	Translation, ribosomal structure and biogenesis ;	112.1	3.5e-25
MQ2101_G02153	KOG4409	Predicted hydrolase/acyltransferase (alpha/beta hydrolase superfamily)	General function prediction only ;	212.6	1.4e-54
MQ2101_G02154	KOG1148	Glutaminyl-tRNA synthetase	Translation, ribosomal structure and biogenesis ;	926.4	3.3e-269
MQ2101_G02155	KOG0672	Halotolerance protein HAL3 (contains flavoprotein domain)	Inorganic ion transport and metabolism ; Cell cycle control, cell division, chromosome partitioning ;	265	2.9e-70
MQ2101_G02157	KOG1253	tRNA methyltransferase	Translation, ribosomal structure and biogenesis ;	418.3	2.2e-116
MQ2101_G02162	KOG1876	Actin-related protein Arp2/3 complex, subunit ARPC4	Cytoskeleton ;	235	4.6e-61
MQ2101_G02165	KOG3511	Sortilin and related receptors	General function prediction only ;	662.1	2.1e-189
MQ2101_G02167	KOG1938	Protein with predicted involvement in meiosis (GSG1)	Cell cycle control, cell division, chromosome partitioning ;	92.4	2.9e-18
MQ2101_G02169	KOG0478	DNA replication licensing factor, MCM4 component	Replication, recombination and repair ;	964.5	1.2e-280
MQ2101_G02171	KOG3949	RNA polymerase II elongator complex, subunit ELP4	Chromatin structure and dynamics ; Transcription ;	254.6	3e-67
MQ2101_G02172	KOG2592	Tumor differentially expressed (TDE) protein	Function unknown ;	397.5	3.1e-110
MQ2101_G02174	KOG0344	ATP-dependent RNA helicase	RNA processing and modification ;	450.3	4.3e-126
MQ2101_G02177	KOG0769	Predicted mitochondrial carrier protein	Energy production and conversion ;	146.7	6.6e-35
MQ2101_G02179	KOG0758	Mitochondrial carnitine-acylcarnitine carrier protein	Energy production and conversion ;	199.5	1.2e-50
MQ2101_G02180	KOG0898	40S ribosomal protein S15	Translation, ribosomal structure and biogenesis ;	207.2	2.7e-53
MQ2101_G02181	KOG3449	60S acidic ribosomal protein P2	Translation, ribosomal structure and biogenesis ;	80.5	1.3e-15
MQ2101_G02183	KOG1134	Uncharacterized conserved protein	General function prediction only ;	587	5.1e-167
MQ2101_G02184	KOG3134	Predicted membrane protein	Function unknown ;	101.7	3.4e-21
MQ2101_G02185	KOG1956	DNA topoisomerase III alpha	Replication, recombination and repair ;	557.8	2.4e-158
MQ2101_G02186	KOG1337	N-methyltransferase	General function prediction only ;	187.2	5.5e-47
MQ2101_G02188	KOG0906	Phosphatidylinositol 3-kinase VPS34, involved in signal transduction	Signal transduction mechanisms ; Intracellular trafficking, secretion, and vesicular transport ;	473.8	7.2e-133
MQ2101_G02190	KOG0833	Cytidine deaminase	Nucleotide transport and metabolism ;	110.9	1.3e-24
MQ2101_G02191	KOG2738	Putative methionine aminopeptidase	Posttranslational modification, protein turnover, chaperones ;	499.2	5.9e-141
MQ2101_G02192	KOG0359	Chaperonin complex component, TCP-1 zeta subunit (CCT6)	Posttranslational modification, protein turnover, chaperones ;	664.5	2.4e-190
MQ2101_G02193	KOG1301	Vesicle trafficking protein Sly1 (Sec1 family)	Intracellular trafficking, secretion, and vesicular transport ;	617.8	2.2e-176
MQ2101_G02194	KOG1942	DNA helicase, TBP-interacting protein	Replication, recombination and repair ;	717.6	1.3e-206
MQ2101_G02195	KOG0652	26S proteasome regulatory complex, ATPase RPT5	Posttranslational modification, protein turnover, chaperones ;	176.8	3.1e-44
MQ2101_G02198	KOG0261	RNA polymerase III, large subunit	Transcription ;	2207.6	0
MQ2101_G02199	KOG0951	RNA helicase BRR2, DEAD-box superfamily	RNA processing and modification ;	1629.4	0
MQ2101_G02200	KOG0225	Pyruvate dehydrogenase E1, alpha subunit	Energy production and conversion ;	607.1	2.2e-173
MQ2101_G02202	KOG0180	20S proteasome, regulatory subunit beta type PSMB3/PUP3	Posttranslational modification, protein turnover, chaperones ;	310.5	2e-84
MQ2101_G02203	KOG0929	Guanine nucleotide exchange factor	Intracellular trafficking, secretion, and vesicular transport ;	65.5	5.9e-10
MQ2101_G02205	KOG2467	Glycine/serine hydroxymethyltransferase	Amino acid transport and metabolism ;	533.1	4.2e-151
MQ2101_G02206	KOG1282	Serine carboxypeptidases (lysosomal cathepsin A)	Posttranslational modification, protein turnover, chaperones ; Amino acid transport and metabolism ;	679.1	6.2e-195
MQ2101_G02207	KOG0948	Nuclear exosomal RNA helicase MTR4, DEAD-box superfamily	RNA processing and modification ;	1358.2	0
MQ2101_G02209	KOG1863	Ubiquitin carboxyl-terminal hydrolase	Posttranslational modification, protein turnover, chaperones ;	235.3	2.2e-61
MQ2101_G02211	KOG3453	Cytochrome c	Energy production and conversion ;	185.3	5.7e-47
MQ2101_G02212	KOG3170	Conserved phosducin-like protein	Signal transduction mechanisms ;	153.3	3.6e-37
MQ2101_G02214	KOG0854	Alkyl hydroperoxide reductase, thiol specific antioxidant and related enzymes	Posttranslational modification, protein turnover, chaperones ;	266.9	3e-71
MQ2101_G02215	KOG1426	FOG: RCC1 domain	Function unknown ;	386.3	5.4e-107
MQ2101_G02217	KOG2620	Prohibitins and stomatins of the PID superfamily	Energy production and conversion ;	134.4	1.5e-31
MQ2101_G02218	KOG0393	Ras-related small GTPase, Rho type	General function prediction only ;	317	3.3e-86
MQ2101_G02220	KOG3301	Ribosomal protein S4	Translation, ribosomal structure and biogenesis ;	305.4	6.4e-83
MQ2101_G02221	KOG0963	Transcription factor/CCAAT displacement protein CDP1	Transcription ;	184.9	3.6e-46
MQ2101_G02223	KOG1762	60s acidic ribosomal protein P1	Translation, ribosomal structure and biogenesis ;	50.8	8.9e-07
MQ2101_G02224	KOG0446	Vacuolar sorting protein VPS1, dynamin, and related proteins	Intracellular trafficking, secretion, and vesicular transport ; General function prediction only ;	471.5	2.1e-132
MQ2101_G02225	KOG1963	WD40 repeat protein	General function prediction only ;	160.6	9.3e-39
MQ2101_G02227	KOG3964	Phosphatidylglycerolphosphate synthase	Lipid transport and metabolism ;	440.7	3.5e-123
MQ2101_G02228	KOG1491	Predicted GTP-binding protein (ODN superfamily)	General function prediction only ;	406.4	5.8e-113
MQ2101_G02229	KOG0118	FOG: RRM domain	General function prediction only ;	201.8	3.1e-51
MQ2101_G02230	KOG0786	3-isopropylmalate dehydrogenase	Amino acid transport and metabolism ;	535	9.8e-152
MQ2101_G02231	KOG1549	Cysteine desulfurase NFS1	Amino acid transport and metabolism ;	432.6	1.3e-120
MQ2101_G02232	KOG3184	60S ribosomal protein L7	Translation, ribosomal structure and biogenesis ;	151.4	2.2e-36
MQ2101_G02233	KOG3712	RFX family transcription factor	Transcription ;	162.5	2.7e-39
MQ2101_G02234	KOG0315	G-protein beta subunit-like protein (contains WD40 repeats)	General function prediction only ;	364	2.7e-100
MQ2101_G02235	KOG0714	Molecular chaperone (DnaJ superfamily)	Posttranslational modification, protein turnover, chaperones ;	312.8	7.2e-85
MQ2101_G02236	KOG1014	17 beta-hydroxysteroid dehydrogenase type 3, HSD17B3	Lipid transport and metabolism ;	384.4	2e-106
MQ2101_G02239	KOG0590	Checkpoint kinase and related serine/threonine protein kinases	Cell cycle control, cell division, chromosome partitioning ;	345.9	1.7e-94
MQ2101_G02240	KOG0707	Guanylate kinase	Nucleotide transport and metabolism ;	263.1	3.6e-70
MQ2101_G02241	KOG2081	Nuclear transport regulator	Intracellular trafficking, secretion, and vesicular transport ;	516.5	8.7e-146
MQ2101_G02242	KOG0207	Cation transport ATPase	Inorganic ion transport and metabolism ;	531.6	4.8e-150
MQ2101_G02244	KOG0198	MEKK and related serine/threonine protein kinases	Signal transduction mechanisms ;	253.1	2.1e-66
MQ2101_G02245	KOG1196	Predicted NAD-dependent oxidoreductase	General function prediction only ;	166	1.2e-40
MQ2101_G02246	KOG2952	Cell cycle control protein	Cell cycle control, cell division, chromosome partitioning ; Transcription ; Signal transduction mechanisms ;	333.6	4.9e-91
MQ2101_G02248	KOG4186	Peroxisomal biogenesis protein (peroxin)	Intracellular trafficking, secretion, and vesicular transport ;	170.6	3e-42
MQ2101_G02250	KOG2762	Mannosyltransferase	Carbohydrate transport and metabolism ;	272.3	1.6e-72
MQ2101_G02253	KOG0647	mRNA export protein (contains WD40 repeats)	RNA processing and modification ;	427.6	2.2e-119
MQ2101_G02255	KOG0475	Cl- channel CLC-3 and related proteins (CLC superfamily)	Inorganic ion transport and metabolism ;	252.7	3.1e-66
MQ2101_G02257	KOG3780	Thioredoxin binding protein TBP-2/VDUP1	General function prediction only ;	317.4	7.9e-86
MQ2101_G02258	KOG0409	Predicted dehydrogenase	General function prediction only ;	133.3	7.7e-31
MQ2101_G02260	KOG3159	Lipoate-protein ligase A	Coenzyme transport and metabolism ;	164.5	4.5e-40
MQ2101_G02262	KOG3233	RNA polymerase III, subunit C34	Transcription ;	268.1	1.9e-71
MQ2101_G02264	KOG1504	Ornithine carbamoyltransferase OTC/ARG3	Amino acid transport and metabolism ;	384.4	2e-106
MQ2101_G02266	KOG4206	Spliceosomal protein snRNP-U1A/U2B	RNA processing and modification ;	114.8	2e-25
MQ2101_G02267	KOG0837	Transcriptional activator of the JUN family	Transcription ;	119.8	2.1e-26
MQ2101_G02268	KOG1773	Stress responsive protein	General function prediction only ;	62	9.1e-10
MQ2101_G02269	KOG4409	Predicted hydrolase/acyltransferase (alpha/beta hydrolase superfamily)	General function prediction only ;	128.3	3.4e-29
MQ2101_G02270	KOG0218	Mismatch repair MSH3	Replication, recombination and repair ;	500.4	7.5e-141
MQ2101_G02272	KOG0504	FOG: Ankyrin repeat	General function prediction only ;	139	2.8e-32
MQ2101_G02273	KOG2047	mRNA splicing factor	RNA processing and modification ;	210.7	9.1e-54
MQ2101_G02275	KOG2166	Cullins	Cell cycle control, cell division, chromosome partitioning ;	216.9	1.3e-55
MQ2101_G02276	KOG0454	3-isopropylmalate dehydratase (aconitase superfamily)	Amino acid transport and metabolism ;	1130.9	0
MQ2101_G02277	KOG4126	Alkaline phosphatase	Inorganic ion transport and metabolism ;	569.3	1.4e-161
MQ2101_G02278	KOG0255	Synaptic vesicle transporter SVOP and related transporters (major facilitator superfamily)	General function prediction only ;	136	6.2e-32
MQ2101_G02279	KOG1368	Threonine aldolase	Amino acid transport and metabolism ;	379.8	5.5e-105
MQ2101_G02282	KOG0206	P-type ATPase	General function prediction only ;	941.4	1e-273
MQ2101_G02283	KOG4165	Gamma-glutamyl phosphate reductase	Amino acid transport and metabolism ;	501.5	1.4e-141
MQ2101_G02285	KOG1439	RAB proteins geranylgeranyltransferase component A (RAB escort protein)	Posttranslational modification, protein turnover, chaperones ;	489.6	7.9e-138
MQ2101_G02286	KOG3406	40S ribosomal protein S12	Translation, ribosomal structure and biogenesis ;	161.8	8.7e-40
MQ2101_G02289	KOG0118	FOG: RRM domain	General function prediction only ;	238.8	2.4e-62
MQ2101_G02290	KOG1687	NADH-ubiquinone oxidoreductase, NUFS7/PSST/20 kDa subunit	Energy production and conversion ;	267.7	1.7e-71
MQ2101_G02292	KOG3041	Nucleoside diphosphate-sugar hydrolase of the MutT (NUDIX) family	Replication, recombination and repair ;	171	2.1e-42
MQ2101_G02293	KOG2178	Predicted sugar kinase	Carbohydrate transport and metabolism ;	336.7	1e-91
MQ2101_G02294	KOG1342	Histone deacetylase complex, catalytic component RPD3	Chromatin structure and dynamics ;	667.9	2.4e-191
MQ2101_G02295	KOG1581	UDP-galactose transporter related protein	Carbohydrate transport and metabolism ;	197.2	4.6e-50
MQ2101_G02297	KOG0712	Molecular chaperone (DnaJ superfamily)	Posttranslational modification, protein turnover, chaperones ;	58.9	1.3e-08
MQ2101_G02298	KOG0537	Cytochrome b5	Energy production and conversion ;	97.8	1.4e-20
MQ2101_G02299	KOG1650	Predicted K+/H+-antiporter	Inorganic ion transport and metabolism ;	446	1.2e-124
MQ2101_G02300	KOG2168	Cullins	Cell cycle control, cell division, chromosome partitioning ;	534.3	4.4e-151
MQ2101_G02301	KOG1289	Amino acid transporters	Amino acid transport and metabolism ;	540.4	3.3e-153
MQ2101_G02302	KOG2116	Protein involved in plasmid maintenance/nuclear protein involved in lipid metabolism	Cell motility ; Lipid transport and metabolism ;	463.8	5.7e-130
MQ2101_G02305	KOG0118	FOG: RRM domain	General function prediction only ;	51.2	2.9e-06
MQ2101_G02307	KOG0122	Translation initiation factor 3, subunit g (eIF-3g)	Translation, ribosomal structure and biogenesis ;	194.5	2.2e-49
MQ2101_G02308	KOG0283	WD40 repeat-containing protein	Function unknown ;	245	4e-64
MQ2101_G02309	KOG2011	Sister chromatid cohesion complex Cohesin, subunit STAG/IRR1/SCC3	Cell cycle control, cell division, chromosome partitioning ;	142.9	3.3e-33
MQ2101_G02310	KOG1279	Chromatin remodeling factor subunit and related transcription factors	Chromatin structure and dynamics ;	282	2.4e-75
MQ2101_G02311	KOG2805	tRNA (5-methylaminomethyl-2-thiouridylate)-methyltransferase	Translation, ribosomal structure and biogenesis ;	327.8	2.6e-89
MQ2101_G02312	KOG1721	FOG: Zn-finger	General function prediction only ;	133.3	1.3e-30
MQ2101_G02313	KOG4102	Uncharacterized conserved protein	Function unknown ;	60.8	2.4e-09
MQ2101_G02317	KOG0985	Vesicle coat protein clathrin, heavy chain	Intracellular trafficking, secretion, and vesicular transport ;	1960.3	0
MQ2101_G02320	KOG0050	mRNA splicing protein CDC5 (Myb superfamily)	RNA processing and modification ; Cell cycle control, cell division, chromosome partitioning ;	239.2	1.8e-62
MQ2101_G02321	KOG1384	tRNA delta(2)-isopentenylpyrophosphate transferase	Translation, ribosomal structure and biogenesis ;	390.6	9.6e-108
MQ2101_G02322	KOG2361	Predicted methyltransferase	General function prediction only ;	368.6	9.1e-102
MQ2101_G02323	KOG2976	Protein involved in autophagy and nutrient starvation	Posttranslational modification, protein turnover, chaperones ;	66.2	9.7e-11
MQ2101_G02325	KOG2585	Uncharacterized conserved protein	Function unknown ;	204.9	1.5e-52
MQ2101_G02326	KOG2655	Septin family protein (P-loop GTPase)	Cell cycle control, cell division, chromosome partitioning ; Cytoskeleton ; Intracellular trafficking, secretion, and vesicular transport ;	149.8	1e-35
MQ2101_G02327	KOG1241	Karyopherin (importin) beta 1	Nuclear structure ; Intracellular trafficking, secretion, and vesicular transport ;	768.8	9.4e-222
MQ2101_G02328	KOG3146	Dolichyl pyrophosphate phosphatase and related acid phosphatases	Lipid transport and metabolism ;	145.2	1.4e-34
MQ2101_G02329	KOG0704	ADP-ribosylation factor GTPase activator	Signal transduction mechanisms ; Intracellular trafficking, secretion, and vesicular transport ; Cytoskeleton ;	318.5	1.4e-86
MQ2101_G02330	KOG0725	Reductases with broad range of substrate specificities	General function prediction only ;	344.7	1.5e-94
MQ2101_G02331	KOG2175	Protein predicted to be involved in carbohydrate metabolism	Carbohydrate transport and metabolism ;	292.4	2.3e-78
MQ2101_G02332	KOG3015	F1-ATP synthase assembly protein	Energy production and conversion ;	238	2.3e-62
MQ2101_G02335	KOG0234	Fructose-6-phosphate 2-kinase/fructose-2,6-biphosphatase	Carbohydrate transport and metabolism ;	360.1	6.4e-99
MQ2101_G02336	KOG3401	60S ribosomal protein L26	Translation, ribosomal structure and biogenesis ;	169.9	2.8e-42
MQ2101_G02338	KOG4836	Uncharacterized conserved protein	Function unknown ;	139.4	8.8e-33
MQ2101_G02340	KOG0073	GTP-binding ADP-ribosylation factor-like protein ARL2	Intracellular trafficking, secretion, and vesicular transport ; Cytoskeleton ;	143.3	2.7e-33
MQ2101_G02341	KOG1361	Predicted hydrolase involved in interstrand cross-link repair	Replication, recombination and repair ;	203	1.5e-51
MQ2101_G02342	KOG2890	Predicted membrane protein	Function unknown ;	120.2	6.7e-27
MQ2101_G02343	KOG4748	Subunit of Golgi mannosyltransferase complex	Carbohydrate transport and metabolism ; Cell wall/membrane/envelope biogenesis ;	166	1.4e-40
MQ2101_G02344	KOG0916	1,3-beta-glucan synthase/callose synthase catalytic subunit	Cell wall/membrane/envelope biogenesis ;	2578.9	0
MQ2101_G02345	KOG2315	Predicted translation initiation factor related to eIF-3a	Translation, ribosomal structure and biogenesis ;	433.7	4.9e-121
MQ2101_G02347	KOG0025	Zn2+-binding dehydrogenase (nuclear receptor binding factor-1)	Transcription ; Energy production and conversion ;	198	2.8e-50
MQ2101_G02349	KOG3485	Uncharacterized conserved protein	Function unknown ;	56.2	3.1e-08
MQ2101_G02352	KOG3100	Uncharacterized conserved protein	Function unknown ;	144.4	2.3e-34
MQ2101_G02353	KOG1721	FOG: Zn-finger	General function prediction only ;	96.3	1e-19
MQ2101_G02354	KOG2784	Phenylalanyl-tRNA synthetase, beta subunit	Translation, ribosomal structure and biogenesis ;	620.9	1.8e-177
MQ2101_G02355	KOG1335	Dihydrolipoamide dehydrogenase	Energy production and conversion ;	641	1.7e-183
MQ2101_G02356	KOG2977	Glycosyltransferase	General function prediction only ;	289.7	1.9e-77
MQ2101_G02358	KOG1526	NADP-dependent isocitrate dehydrogenase	Energy production and conversion ;	629.8	3.2e-180
MQ2101_G02359	KOG2097	Predicted N6-adenine methylase involved in transcription regulation	Transcription ;	323.6	4.2e-88
MQ2101_G02361	KOG0578	p21-activated serine/threonine protein kinase	Signal transduction mechanisms ;	496.5	1.2e-139
MQ2101_G02363	KOG3479	Mitochondrial import inner membrane translocase, subunit TIM9	Intracellular trafficking, secretion, and vesicular transport ;	130.6	4.4e-30
MQ2101_G02365	KOG0554	Asparaginyl-tRNA synthetase (mitochondrial)	Translation, ribosomal structure and biogenesis ;	343.2	7.1e-94
MQ2101_G02367	KOG4163	Prolyl-tRNA synthetase	Translation, ribosomal structure and biogenesis ;	793.9	2e-229
MQ2101_G02369	KOG0555	Asparaginyl-tRNA synthetase	Translation, ribosomal structure and biogenesis ;	737.3	1.9e-212
MQ2101_G02370	KOG1316	Argininosuccinate lyase	Amino acid transport and metabolism ;	698.7	6.4e-201
MQ2101_G02371	KOG2321	WD40 repeat protein	General function prediction only ;	778.5	1.3e-224
MQ2101_G02372	KOG4003	Pyrazinamidase/nicotinamidase PNC1	Defense mechanisms ;	131.7	1.6e-30
MQ2101_G02374	KOG0335	ATP-dependent RNA helicase	RNA processing and modification ;	587.8	2e-167
MQ2101_G02375	KOG2178	Predicted sugar kinase	Carbohydrate transport and metabolism ;	356.7	6.8e-98
MQ2101_G02376	KOG1385	Nucleoside phosphatase	Nucleotide transport and metabolism ;	541.2	2.1e-153
MQ2101_G02380	KOG0186	Proline oxidase	Amino acid transport and metabolism ;	380.6	4e-105
MQ2101_G02383	KOG1235	Predicted unusual protein kinase	General function prediction only ;	158.3	3.4e-38
MQ2101_G02384	KOG0319	WD40-repeat-containing subunit of the 18S rRNA processing complex	RNA processing and modification ;	381.3	3.8e-105
MQ2101_G02388	KOG4018	Uncharacterized conserved protein, contains RWD domain	Function unknown ;	124.8	1.9e-28
MQ2101_G02389	KOG3655	Drebrins and related actin binding proteins	Cytoskeleton ;	50.1	4.8e-06
MQ2101_G02392	KOG0865	Cyclophilin type peptidyl-prolyl cis-trans isomerase	Posttranslational modification, protein turnover, chaperones ;	284.3	1.3e-76
MQ2101_G02393	KOG0541	Alkyl hydroperoxide reductase/peroxiredoxin	Posttranslational modification, protein turnover, chaperones ;	89.4	8.6e-18
MQ2101_G02394	KOG3823	Uncharacterized conserved protein	Function unknown ;	275.4	2.9e-73
MQ2101_G02395	KOG3914	WD repeat protein WDR4	Function unknown ;	253.1	8.6e-67
MQ2101_G02396	KOG0054	Multidrug resistance-associated protein/mitoxantrone resistance protein, ABC superfamily	Secondary metabolites biosynthesis, transport and catabolism ;	1621.3	0
MQ2101_G02397	KOG1300	Vesicle trafficking protein Sec1	Intracellular trafficking, secretion, and vesicular transport ;	301.2	4.8e-81
MQ2101_G02398	KOG1443	Predicted integral membrane protein	Function unknown ;	185.3	1.9e-46
MQ2101_G02400	KOG0519	Sensory transduction histidine kinase	Signal transduction mechanisms ;	653.3	8.2e-187
MQ2101_G02401	KOG2100	Dipeptidyl aminopeptidase	Posttranslational modification, protein turnover, chaperones ;	665.2	1.4e-190
MQ2101_G02402	KOG1727	Microtubule-binding protein (translationally controlled tumor protein)	Cell cycle control, cell division, chromosome partitioning ; Cytoskeleton ;	257.7	1.4e-68
MQ2101_G02403	KOG2811	Uncharacterized conserved protein	Function unknown ;	117.5	3e-26
MQ2101_G02405	KOG2397	Protein kinase C substrate, 80 KD protein, heavy chain	Signal transduction mechanisms ;	123.6	6.9e-28
MQ2101_G02407	KOG3342	Signal peptidase I	Intracellular trafficking, secretion, and vesicular transport ;	217.2	2e-56
MQ2101_G02410	KOG3818	DNA polymerase epsilon, subunit B	Replication, recombination and repair ;	237.3	6.8e-62
MQ2101_G02411	KOG0366	Protein geranylgeranyltransferase type II, beta subunit	Posttranslational modification, protein turnover, chaperones ;	266.5	6.4e-71
MQ2101_G02413	KOG2631	Class II aldolase/adducin N-terminal domain protein	Carbohydrate transport and metabolism ;	226.1	6.6e-59
MQ2101_G02414	KOG1286	Amino acid transporters	Amino acid transport and metabolism ;	55.5	7.4e-08
MQ2101_G02415	KOG2189	Vacuolar H+-ATPase V0 sector, subunit a	Energy production and conversion ;	495.7	7.9e-140
MQ2101_G02416	KOG2588	Predicted DNA-binding protein	Transcription ;	85.5	5.1e-16
MQ2101_G02417	KOG2538	Origin recognition complex, subunit 3	Replication, recombination and repair ;	59.7	2.5e-08
MQ2101_G02418	KOG0831	Acyl-CoA:diacylglycerol acyltransferase (DGAT)	Lipid transport and metabolism ;	265	2.8e-70
MQ2101_G02420	KOG3985	Methylthioadenosine phosphorylase MTAP	Nucleotide transport and metabolism ;	313.2	5.5e-85
MQ2101_G02421	KOG2435	Uncharacterized conserved protein	Function unknown ;	87	5.1e-17
MQ2101_G02422	KOG0378	40S ribosomal protein S4	Translation, ribosomal structure and biogenesis ;	431.8	7.7e-121
MQ2101_G02424	KOG1208	Dehydrogenases with different specificities (related to short-chain alcohol dehydrogenases)	Secondary metabolites biosynthesis, transport and catabolism ;	294.3	2.6e-79
MQ2101_G02425	KOG4595	Uncharacterized conserved protein	Function unknown ;	71.2	1.6e-12
MQ2101_G02427	KOG2543	Origin recognition complex, subunit 5	Replication, recombination and repair ;	87.4	7e-17
MQ2101_G02428	KOG1798	DNA polymerase epsilon, catalytic subunit A	Replication, recombination and repair ;	2333.9	0
MQ2101_G02429	KOG1050	Trehalose-6-phosphate synthase component TPS1 and related subunits	Carbohydrate transport and metabolism ;	707.2	1.8e-203
MQ2101_G02431	KOG0698	Serine/threonine protein phosphatase	Signal transduction mechanisms ;	211.8	1.8e-54
MQ2101_G02434	KOG1351	Vacuolar H+-ATPase V1 sector, subunit B	Energy production and conversion ;	909.4	2.6e-264
MQ2101_G02435	KOG0453	Aconitase/homoaconitase (aconitase superfamily)	Energy production and conversion ; Amino acid transport and metabolism ;	640.2	2.5e-183
MQ2101_G02436	KOG3417	Ras1 guanine nucleotide exchange factor	Signal transduction mechanisms ;	123.6	2e-27
MQ2101_G02437	KOG1802	RNA helicase nonsense mRNA reducing factor (pNORF1)	RNA processing and modification ;	432.6	1.8e-120
MQ2101_G02438	KOG2459	GPI transamidase complex, GPI17/PIG-S component, involved in glycosylphosphatidylinositol anchor biosynthesis	Cell wall/membrane/envelope biogenesis ; Posttranslational modification, protein turnover, chaperones ;	159.1	2e-38
MQ2101_G02439	KOG2522	Filamentous baseplate protein Ligatin, contains PUA domain	Translation, ribosomal structure and biogenesis ;	310.5	6.1e-84
MQ2101_G02440	KOG0498	K+-channel ERG and related proteins, contain PAS/PAC sensor domain	Inorganic ion transport and metabolism ; Signal transduction mechanisms ;	73.6	2.1e-12
MQ2101_G02441	KOG1569	50S ribosomal protein L1	Translation, ribosomal structure and biogenesis ;	169.1	1.1e-41
MQ2101_G02444	KOG3566	Glycosylphosphatidylinositol anchor attachment protein GAA1	Posttranslational modification, protein turnover, chaperones ;	451.1	3e-126
MQ2101_G02445	KOG0258	Alanine aminotransferase	Amino acid transport and metabolism ;	545.8	7.6e-155
MQ2101_G02446	KOG4203	Armadillo/beta-Catenin/plakoglobin	Signal transduction mechanisms ; Cytoskeleton ;	452.2	1.1e-126
MQ2101_G02447	KOG0923	mRNA splicing factor ATP-dependent RNA helicase	RNA processing and modification ;	635.6	1.2e-181
MQ2101_G02451	KOG2255	Peptidyl-tRNA hydrolase	Translation, ribosomal structure and biogenesis ;	95.9	9.1e-20
MQ2101_G02452	KOG0064	Peroxisomal long-chain acyl-CoA transporter, ABC superfamily	Lipid transport and metabolism ;	467.6	3.7e-131
MQ2101_G02455	KOG0034	Ca2+/calmodulin-dependent protein phosphatase (calcineurin subunit B), EF-Hand superfamily protein	Signal transduction mechanisms ;	194.5	1.5e-49
MQ2101_G02456	KOG0725	Reductases with broad range of substrate specificities	General function prediction only ;	106.3	8.2e-23
MQ2101_G02458	KOG4563	Cell cycle-regulated histone H1-binding protein	Chromatin structure and dynamics ; Cell cycle control, cell division, chromosome partitioning ;	117.9	4e-26
MQ2101_G02461	KOG1909	Ran GTPase-activating protein	RNA processing and modification ; Nuclear structure ; Signal transduction mechanisms ;	322.8	7.7e-88
MQ2101_G02462	KOG0136	Acyl-CoA oxidase	Lipid transport and metabolism ;	532.7	9.3e-151
MQ2101_G02463	KOG0136	Acyl-CoA oxidase	Lipid transport and metabolism ;	488	2.6e-137
MQ2101_G02464	KOG0332	ATP-dependent RNA helicase	RNA processing and modification ;	218.8	9.8e-57
MQ2101_G02469	KOG4829	Uncharacterized conserved protein	Function unknown ;	68.9	1.7e-11
MQ2101_G02470	KOG1824	TATA-binding protein-interacting protein	General function prediction only ;	52.8	4.8e-06
MQ2101_G02471	KOG0453	Aconitase/homoaconitase (aconitase superfamily)	Energy production and conversion ; Amino acid transport and metabolism ;	951	1.1e-276
MQ2101_G02473	KOG0539	Sphingolipid fatty acid hydroxylase	Lipid transport and metabolism ;	214.2	3.4e-55
MQ2101_G02475	KOG1377	Uridine 5'- monophosphate synthase/orotate phosphoribosyltransferase	Nucleotide transport and metabolism ;	262.3	7.3e-70
MQ2101_G02476	KOG3198	Signal recognition particle, subunit Srp19	Intracellular trafficking, secretion, and vesicular transport ;	204.9	1.7e-52
MQ2101_G02478	KOG0274	Cdc4 and related F-box and WD-40 proteins	General function prediction only ;	196.1	2.2e-49
MQ2101_G02479	KOG0437	Leucyl-tRNA synthetase	Translation, ribosomal structure and biogenesis ;	1469.9	0
MQ2101_G02480	KOG1153	Subtilisin-related protease/Vacuolar protease B	Posttranslational modification, protein turnover, chaperones ;	398.7	1.3e-110
MQ2101_G02482	KOG1070	rRNA processing protein Rrp5	RNA processing and modification ;	1139.8	0
MQ2101_G02483	KOG0804	Cytoplasmic Zn-finger protein BRAP2 (BRCA1 associated protein)	General function prediction only ;	282.7	1.2e-75
MQ2101_G02484	KOG2914	Predicted haloacid-halidohydrolase and related hydrolases	General function prediction only ;	174.1	7.6e-43
MQ2101_G02485	KOG0208	Cation transport ATPase	Inorganic ion transport and metabolism ;	1125.2	0
MQ2101_G02487	KOG4580	Component of vacuolar transporter chaperone (Vtc) involved in vacuole fusion	Intracellular trafficking, secretion, and vesicular transport ; Posttranslational modification, protein turnover, chaperones ;	192.6	3.7e-49
MQ2101_G02490	KOG2375	Protein interacting with poly(A)-binding protein	RNA processing and modification ;	186.8	2.6e-46
MQ2101_G02491	KOG2989	Uncharacterized conserved protein	Function unknown ;	124	3.5e-28
MQ2101_G02492	KOG3662	Cell division control protein/predicted DNA repair exonuclease	Replication, recombination and repair ;	118.6	2.4e-26
MQ2101_G02493	KOG0082	G-protein alpha subunit (small G protein superfamily)	Cell cycle control, cell division, chromosome partitioning ; Signal transduction mechanisms ;	406	7.7e-113
MQ2101_G02494	KOG0960	Mitochondrial processing peptidase, beta subunit, and related enzymes (insulinase superfamily)	Posttranslational modification, protein turnover, chaperones ;	312.4	1.2e-84
MQ2101_G02496	KOG3291	Ribosomal protein S7	Translation, ribosomal structure and biogenesis ;	162.2	1.2e-39
MQ2101_G02498	KOG0256	1-aminocyclopropane-1-carboxylate synthase, and related proteins	Signal transduction mechanisms ;	381.3	1.9e-105
MQ2101_G02499	KOG2793	Putative N2,N2-dimethylguanosine tRNA methyltransferase	RNA processing and modification ;	170.2	6e-42
MQ2101_G02500	KOG2901	Uncharacterized conserved protein	Function unknown ;	108.6	1.7e-23
MQ2101_G02502	KOG0374	Serine/threonine specific protein phosphatase PP1, catalytic subunit	Signal transduction mechanisms ; General function prediction only ;	442.2	1.1e-123
MQ2101_G02503	KOG1721	FOG: Zn-finger	General function prediction only ;	71.2	4.4e-12
MQ2101_G02504	KOG0094	GTPase Rab6/YPT6/Ryh1, small G protein superfamily	Intracellular trafficking, secretion, and vesicular transport ;	94.7	1.1e-19
MQ2101_G02506	KOG0243	Kinesin-like protein	Cytoskeleton ;	256.9	1e-67
MQ2101_G02508	KOG0356	Mitochondrial chaperonin, Cpn60/Hsp60p	Posttranslational modification, protein turnover, chaperones ;	786.9	3.3e-227
MQ2101_G02509	KOG3789	Nitrogen permease regulator NLRG/NPR2	Inorganic ion transport and metabolism ;	275.8	1.2e-73
MQ2101_G02510	KOG3335	Predicted coiled-coil protein	General function prediction only ;	105.9	6.6e-23
MQ2101_G02511	KOG1175	Acyl-CoA synthetase	Lipid transport and metabolism ;	909.1	4.5e-264
MQ2101_G02512	KOG4132	Uroporphyrinogen III synthase UROS/HEM4	Coenzyme transport and metabolism ;	184.1	3.1e-46
MQ2101_G02513	KOG3836	HLH transcription factor EBF/Olf-1 and related DNA binding proteins	Transcription ;	135.2	5.8e-31
MQ2101_G02515	KOG0855	Alkyl hydroperoxide reductase, thiol specific antioxidant and related enzymes	Posttranslational modification, protein turnover, chaperones ;	161.4	1.9e-39
MQ2101_G02516	KOG3662	Cell division control protein/predicted DNA repair exonuclease	Replication, recombination and repair ;	414.8	1.9e-115
MQ2101_G02517	KOG1662	Mitochondrial F1F0-ATP synthase, subunit OSCP/ATP5	Energy production and conversion ;	196.1	6e-50
MQ2101_G02518	KOG0438	Mitochondrial/chloroplast ribosomal protein L2	Translation, ribosomal structure and biogenesis ;	318.9	1.1e-86
MQ2101_G02520	KOG2121	Predicted metal-dependent hydrolase (beta-lactamase superfamily)	General function prediction only ;	428.7	2.3e-119
MQ2101_G02521	KOG2214	Predicted esterase of the alpha-beta hydrolase superfamily	General function prediction only ;	322.8	7.8e-88
MQ2101_G02524	KOG0573	Asparagine synthase	Amino acid transport and metabolism ;	120.2	4.4e-27
MQ2101_G02525	KOG4781	Uncharacterized conserved protein	Function unknown ;	50.1	5.8e-06
MQ2101_G02527	KOG4510	Permease of the drug/metabolite transporter (DMT) superfamily	General function prediction only ;	241.9	1.7e-63
MQ2101_G02529	KOG2104	Nuclear transport factor 2	Intracellular trafficking, secretion, and vesicular transport ;	218	6.7e-56
MQ2101_G02530	KOG4476	Gluconate transport-inducing protein	Signal transduction mechanisms ; Carbohydrate transport and metabolism ;	127.9	5.3e-29
MQ2101_G02531	KOG0578	p21-activated serine/threonine protein kinase	Signal transduction mechanisms ;	506.5	7.7e-143
MQ2101_G02532	KOG0590	Checkpoint kinase and related serine/threonine protein kinases	Cell cycle control, cell division, chromosome partitioning ;	126.7	1.4e-28
MQ2101_G02533	KOG0616	cAMP-dependent protein kinase catalytic subunit (PKA)	Signal transduction mechanisms ;	412.5	5.9e-115
MQ2101_G02536	KOG0767	Mitochondrial phosphate carrier protein	Energy production and conversion ;	457.2	5.2e-128
MQ2101_G02537	KOG0255	Synaptic vesicle transporter SVOP and related transporters (major facilitator superfamily)	General function prediction only ;	601.7	1.4e-171
MQ2101_G02539	KOG1889	Putative phosphoinositide phosphatase	Lipid transport and metabolism ;	518.1	2e-146
MQ2101_G02540	KOG0301	Phospholipase A2-activating protein (contains WD40 repeats)	Lipid transport and metabolism ;	281.2	4.6e-75
MQ2101_G02543	KOG2124	Glycosylphosphatidylinositol anchor synthesis protein	Signal transduction mechanisms ;	576.2	1.5e-163
MQ2101_G02544	KOG1471	Phosphatidylinositol transfer protein SEC14 and related proteins	Lipid transport and metabolism ;	173.7	5.3e-43
MQ2101_G02545	KOG1491	Predicted GTP-binding protein (ODN superfamily)	General function prediction only ;	585.9	5.4e-167
MQ2101_G02547	KOG0039	Ferric reductase, NADH/NADPH oxidase and related proteins	Inorganic ion transport and metabolism ; Secondary metabolites biosynthesis, transport and catabolism ;	161	4.7e-39
MQ2101_G02549	KOG0435	Leucyl-tRNA synthetase	Translation, ribosomal structure and biogenesis ;	766.1	5.8e-221
MQ2101_G02553	KOG0119	Splicing factor 1/branch point binding protein (RRM superfamily)	RNA processing and modification ;	243.8	5.5e-64
MQ2101_G02554	KOG3191	Predicted N6-DNA-methyltransferase	Translation, ribosomal structure and biogenesis ;	199.9	4.4e-51
MQ2101_G02555	KOG1915	Cell cycle control protein (crooked neck)	Cell cycle control, cell division, chromosome partitioning ;	206.5	1.5e-52
MQ2101_G02557	KOG0600	Cdc2-related protein kinase	Cell cycle control, cell division, chromosome partitioning ;	308.1	2.2e-83
MQ2101_G02558	KOG0254	Predicted transporter (major facilitator superfamily)	General function prediction only ;	509.2	8.4e-144
MQ2101_G02559	KOG3052	Cytochrome c1	Energy production and conversion ;	449.5	4.2e-126
MQ2101_G02560	KOG0053	Cystathionine beta-lyases/cystathionine gamma-synthases	Amino acid transport and metabolism ;	540.8	1.9e-153
MQ2101_G02561	KOG0204	Calcium transporting ATPase	Inorganic ion transport and metabolism ;	1017.7	1.5e-296
MQ2101_G02563	KOG0266	WD40 repeat-containing protein	General function prediction only ;	113.2	1e-24
MQ2101_G02564	KOG4170	2-enoyl-CoA hydratase/3-hydroxyacyl-CoA dehydrogenase/Peroxisomal 3-ketoacyl-CoA-thiolase, sterol-binding domain and related enzymes	Lipid transport and metabolism ;	60.8	1.9e-09
MQ2101_G02565	KOG1825	Fry-like conserved proteins	General function prediction only ;	429.5	9.4e-120
MQ2101_G02566	KOG1825	Fry-like conserved proteins	General function prediction only ;	240.4	4.4e-63
MQ2101_G02567	KOG1763	Uncharacterized conserved protein, contains CCCH-type Zn-finger	General function prediction only ;	293.1	6.2e-79
MQ2101_G02569	KOG0255	Synaptic vesicle transporter SVOP and related transporters (major facilitator superfamily)	General function prediction only ;	370.9	3.7e-102
MQ2101_G02570	KOG3565	Cdc42-interacting protein CIP4	Cytoskeleton ;	390.6	4.9e-108
MQ2101_G02571	KOG3320	40S ribosomal protein S7	Translation, ribosomal structure and biogenesis ;	287	2.4e-77
MQ2101_G02572	KOG3075	Ribose 5-phosphate isomerase	Carbohydrate transport and metabolism ;	296.6	3.7e-80
MQ2101_G02573	KOG0925	mRNA splicing factor ATP-dependent RNA helicase	RNA processing and modification ;	1148.3	0
MQ2101_G02574	KOG1234	ABC (ATP binding cassette) 1 protein	General function prediction only ;	519.2	1.9e-146
MQ2101_G02575	KOG0036	Predicted mitochondrial carrier protein	Nucleotide transport and metabolism ;	311.6	2.5e-84
MQ2101_G02576	KOG1978	DNA mismatch repair protein - MLH2/PMS1/Pms2 family	Replication, recombination and repair ;	399.1	2e-110
MQ2101_G02578	KOG0101	Molecular chaperones HSP70/HSC70, HSP70 superfamily	Posttranslational modification, protein turnover, chaperones ;	95.5	4e-20
MQ2101_G02579	KOG2268	Serine/threonine protein kinase	Signal transduction mechanisms ; General function prediction only ;	469.9	4.4e-132
MQ2101_G02580	KOG2937	Decapping enzyme complex, predicted pyrophosphatase DCP2	RNA processing and modification ;	283.1	1.3e-75
MQ2101_G02581	KOG4614	Inner membrane protein required for assembly of the F0 sector of ATP synthase	Posttranslational modification, protein turnover, chaperones ;	122.5	1.1e-27
MQ2101_G02582	KOG0900	40S ribosomal protein S20	Translation, ribosomal structure and biogenesis ;	146.4	3.1e-35
MQ2101_G02583	KOG0700	Protein phosphatase 2C/pyruvate dehydrogenase (lipoamide) phosphatase	Signal transduction mechanisms ;	410.6	4.3e-114
MQ2101_G02584	KOG0947	Cytoplasmic exosomal RNA helicase SKI2, DEAD-box superfamily	RNA processing and modification ;	1110.9	0
MQ2101_G02585	KOG0730	AAA+-type ATPase	Posttranslational modification, protein turnover, chaperones ;	823.5	2.9e-238
MQ2101_G02586	KOG3133	40 kDa farnesylated protein associated with peroxisomes	Intracellular trafficking, secretion, and vesicular transport ;	80.9	4.1e-15
MQ2101_G02587	KOG0424	Ubiquitin-protein ligase	Posttranslational modification, protein turnover, chaperones ;	253.8	1.9e-67
MQ2101_G02588	KOG0234	Fructose-6-phosphate 2-kinase/fructose-2,6-biphosphatase	Carbohydrate transport and metabolism ;	587.4	2.1e-167
MQ2101_G02591	KOG1980	Uncharacterized conserved protein	Function unknown ;	701.4	2.4e-201
MQ2101_G02592	KOG0713	Molecular chaperone (DnaJ superfamily)	Posttranslational modification, protein turnover, chaperones ;	53.9	4.9e-07
MQ2101_G02593	KOG0212	Uncharacterized conserved protein	Function unknown ;	224.6	4.6e-58
MQ2101_G02594	KOG3481	Uncharacterized conserved protein	Function unknown ;	93.2	2.7e-19
MQ2101_G02596	KOG0938	Adaptor complexes medium subunit family	Intracellular trafficking, secretion, and vesicular transport ;	275.4	2.8e-73
MQ2101_G02597	KOG2250	Glutamate/leucine/phenylalanine/valine dehydrogenases	Amino acid transport and metabolism ;	911	1.9e-264
MQ2101_G02598	KOG0280	Uncharacterized conserved protein	Amino acid transport and metabolism ;	230.7	3.7e-60
MQ2101_G02599	KOG4462	WASP-interacting protein VRP1/WIP, contains WH2 domain	Cytoskeleton ;	62	3.5e-09
MQ2101_G02600	KOG3413	Mitochondrial matrix protein frataxin, involved in Fe/S protein biosynthesis	Inorganic ion transport and metabolism ;	111.3	1.7e-24
MQ2101_G02604	KOG2118	Predicted membrane protein, contains two CBS domains	Function unknown ;	569.3	1.8e-161
MQ2101_G02605	KOG2439	Nuclear architecture related protein	Nuclear structure ;	305.1	3.5e-82
MQ2101_G02609	KOG1491	Predicted GTP-binding protein (ODN superfamily)	General function prediction only ;	575.1	9.2e-164
MQ2101_G02610	KOG3435	Mitochondrial/chloroplast ribosomal protein L54/L37	Translation, ribosomal structure and biogenesis ;	68.6	7.2e-12
MQ2101_G02611	KOG0160	Myosin class V heavy chain	Cytoskeleton ;	57	1.7e-07
MQ2101_G02613	KOG1078	Vesicle coat complex COPI, gamma subunit	Intracellular trafficking, secretion, and vesicular transport ;	580.9	3.6e-165
MQ2101_G02616	KOG1839	Uncharacterized protein CLU1/cluA/TIF31 involved in mitochondrial morphology/distribution, also found associated with eIF-3	General function prediction only ;	450.7	8.5e-126
MQ2101_G02617	KOG1485	Mitochondrial Fe2+ transporter MMT1 and related transporters (cation diffusion facilitator superfamily)	Inorganic ion transport and metabolism ;	208.8	1.8e-53
MQ2101_G02618	KOG0534	NADH-cytochrome b-5 reductase	Coenzyme transport and metabolism ; Energy production and conversion ;	336.3	5.5e-92
MQ2101_G02619	KOG1376	Alpha tubulin	Cytoskeleton ;	651.4	1.7e-186
MQ2101_G02620	KOG1470	Phosphatidylinositol transfer protein PDR16 and related proteins	Lipid transport and metabolism ;	232.3	4.4e-60
MQ2101_G02621	KOG1290	Serine/threonine protein kinase	Signal transduction mechanisms ;	277.7	4.5e-74
MQ2101_G02622	KOG0885	Peptidyl-prolyl cis-trans isomerase	Posttranslational modification, protein turnover, chaperones ;	86.3	6.7e-17
MQ2101_G02623	KOG1062	Vesicle coat complex AP-1, gamma subunit	Intracellular trafficking, secretion, and vesicular transport ;	459.9	8.8e-129
MQ2101_G02624	KOG1725	Protein involved in membrane traffic (YOP1/TB2/DP1/HVA22 family)	Intracellular trafficking, secretion, and vesicular transport ;	148.3	3.6e-35
MQ2101_G02625	KOG2909	Vacuolar H+-ATPase V1 sector, subunit C	Energy production and conversion ;	347.1	3.8e-95
MQ2101_G02628	KOG2832	TFIIF-interacting CTD phosphatase, including NLI-interacting factor (involved in RNA polymerase II regulation)	Transcription ;	328.9	1.4e-89
MQ2101_G02630	KOG0284	Polyadenylation factor I complex, subunit PFS2	RNA processing and modification ;	265.4	1.7e-70
MQ2101_G02631	KOG2107	Uncharacterized conserved protein, contains double-stranded beta-helix domain	Function unknown ;	165.2	9.9e-41
MQ2101_G02632	KOG2754	Oligosaccharyltransferase, beta subunit	Posttranslational modification, protein turnover, chaperones ;	244.6	3.1e-64
MQ2101_G02633	KOG4146	Ubiquitin-like protein	Posttranslational modification, protein turnover, chaperones ;	127.1	1.7e-29
MQ2101_G02634	KOG3129	26S proteasome regulatory complex, subunit PSMD9	Posttranslational modification, protein turnover, chaperones ;	102.1	1.3e-21
MQ2101_G02635	KOG0189	Phosphoadenosine phosphosulfate reductase	Amino acid transport and metabolism ;	318.9	7.3e-87
MQ2101_G02636	KOG0219	Mismatch repair ATPase MSH2 (MutS family)	Replication, recombination and repair ;	647.1	4.4e-185
MQ2101_G02638	KOG1594	Uncharacterized enzymes related to aldose 1-epimerase	Carbohydrate transport and metabolism ;	345.1	1.2e-94
MQ2101_G02640	KOG3199	Nicotinamide mononucleotide adenylyl transferase	Coenzyme transport and metabolism ;	502.7	5.6e-142
MQ2101_G02641	KOG2816	Predicted transporter ADD1 (major facilitator superfamily)	General function prediction only ;	122.1	3.1e-27
MQ2101_G02642	KOG0830	40S ribosomal protein SA (P40)/Laminin receptor 1	Translation, ribosomal structure and biogenesis ;	337.4	2e-92
MQ2101_G02644	KOG3396	Glucosamine-phosphate N-acetyltransferase	Cell wall/membrane/envelope biogenesis ;	89.7	3.8e-18
MQ2101_G02645	KOG0032	Ca2+/calmodulin-dependent protein kinase, EF-Hand protein superfamily	Signal transduction mechanisms ;	143.3	1e-33
MQ2101_G02646	KOG1432	Predicted DNA repair exonuclease SIA1	General function prediction only ;	293.9	7.2e-79
MQ2101_G02647	KOG0886	40S ribosomal protein S2	Translation, ribosomal structure and biogenesis ;	298.5	6.9e-81
MQ2101_G02648	KOG2048	WD40 repeat protein	General function prediction only ;	258.1	3.3e-68
MQ2101_G02650	KOG1269	SAM-dependent methyltransferases	Lipid transport and metabolism ; General function prediction only ;	508.1	1.3e-143
MQ2101_G02651	KOG2025	Chromosome condensation complex Condensin, subunit G	Chromatin structure and dynamics ; Cell cycle control, cell division, chromosome partitioning ;	216.1	2.1e-55
MQ2101_G02653	KOG3382	NADH:ubiquinone oxidoreductase, B17.2 subunit	Energy production and conversion ;	67.8	1.7e-11
MQ2101_G02654	KOG2924	Deoxyhypusine synthase	Posttranslational modification, protein turnover, chaperones ;	589.3	4.5e-168
MQ2101_G02655	KOG2596	Aminopeptidase I zinc metalloprotease (M18)	Amino acid transport and metabolism ;	442.6	1e-123
MQ2101_G02656	KOG0600	Cdc2-related protein kinase	Cell cycle control, cell division, chromosome partitioning ;	288.5	1.8e-77
MQ2101_G02657	KOG1268	Glucosamine 6-phosphate synthetases, contain amidotransferase and phosphosugar isomerase domains	Cell wall/membrane/envelope biogenesis ;	995.3	5.1e-290
MQ2101_G02658	KOG2861	Uncharacterized conserved protein	Function unknown ;	235.3	1.2e-61
MQ2101_G02659	KOG0682	Ammonia permease	Inorganic ion transport and metabolism ;	526.6	4.5e-149
MQ2101_G02660	KOG4166	Thiamine pyrophosphate-requiring enzyme	Amino acid transport and metabolism ; Coenzyme transport and metabolism ;	916.8	3.5e-266
MQ2101_G02662	KOG0024	Sorbitol dehydrogenase	Secondary metabolites biosynthesis, transport and catabolism ;	366.7	4.5e-101
MQ2101_G02663	KOG1180	Acyl-CoA synthetase	Lipid transport and metabolism ;	803.9	2.1e-232
MQ2101_G02664	KOG0503	Asparaginase	Amino acid transport and metabolism ;	313.2	4.9e-85
MQ2101_G02665	KOG0173	20S proteasome, regulatory subunit beta type PSMB7/PSMB10/PUP1	Posttranslational modification, protein turnover, chaperones ;	365.9	5.1e-101
MQ2101_G02666	KOG0785	Isocitrate dehydrogenase, alpha subunit	Amino acid transport and metabolism ;	477.6	4.5e-134
MQ2101_G02667	KOG3076	5'-phosphoribosylglycinamide formyltransferase	Carbohydrate transport and metabolism ;	187.2	3.2e-47
MQ2101_G02668	KOG0469	Elongation factor 2	Translation, ribosomal structure and biogenesis ;	1429.8	0
MQ2101_G02669	KOG1186	Copper amine oxidase	Secondary metabolites biosynthesis, transport and catabolism ;	729.6	6e-210
MQ2101_G02671	KOG2308	Phosphatidic acid-preferring phospholipase A1, contains DDHD domain	Lipid transport and metabolism ; Intracellular trafficking, secretion, and vesicular transport ;	148.3	5.1e-35
MQ2101_G02672	KOG1637	Threonyl-tRNA synthetase	Translation, ribosomal structure and biogenesis ;	428.7	1.2e-119
MQ2101_G02673	KOG0901	60S ribosomal protein L14/L17/L23	Translation, ribosomal structure and biogenesis ;	135.2	8.1e-32
MQ2101_G02674	KOG1232	Proteins containing the FAD binding domain	Energy production and conversion ;	706.8	2.7e-203
MQ2101_G02676	KOG1715	Mitochondrial/chloroplast ribosomal protein L12	Translation, ribosomal structure and biogenesis ;	110.5	1.8e-24
MQ2101_G02677	KOG0616	cAMP-dependent protein kinase catalytic subunit (PKA)	Signal transduction mechanisms ;	293.9	3e-79
MQ2101_G02680	KOG0032	Ca2+/calmodulin-dependent protein kinase, EF-Hand protein superfamily	Signal transduction mechanisms ;	321.2	2.9e-87
MQ2101_G02681	KOG0298	DEAD box-containing helicase-like transcription factor/DNA repair protein	Replication, recombination and repair ;	67.4	6e-11
MQ2101_G02682	KOG0255	Synaptic vesicle transporter SVOP and related transporters (major facilitator superfamily)	General function prediction only ;	380.2	8e-105
MQ2101_G02684	KOG2570	SWI/SNF transcription activation complex subunit	Chromatin structure and dynamics ; Transcription ;	163.7	7.6e-40
MQ2101_G02685	KOG0537	Cytochrome b5	Energy production and conversion ;	81.3	4.2e-15
MQ2101_G02686	KOG1197	Predicted quinone oxidoreductase	Energy production and conversion ; General function prediction only ;	322	1.2e-87
MQ2101_G02690	KOG0504	FOG: Ankyrin repeat	General function prediction only ;	158.3	1.4e-38
MQ2101_G02691	KOG1541	Predicted protein carboxyl methylase	General function prediction only ;	196.1	5.5e-50
MQ2101_G02692	KOG1698	Mitochondrial/chloroplast ribosomal protein L19	Translation, ribosomal structure and biogenesis ;	78.2	1.5e-14
MQ2101_G02695	KOG0062	ATPase component of ABC transporters with duplicated ATPase domains/Translation elongation factor EF-3b	Amino acid transport and metabolism ; Translation, ribosomal structure and biogenesis ;	1029.2	4.7e-300
MQ2101_G02696	KOG0758	Mitochondrial carnitine-acylcarnitine carrier protein	Energy production and conversion ;	314.7	1.7e-85
MQ2101_G02697	KOG1113	cAMP-dependent protein kinase types I and II, regulatory subunit	Signal transduction mechanisms ;	364.4	2.7e-100
MQ2101_G02698	KOG0583	Serine/threonine protein kinase	Signal transduction mechanisms ;	277.7	3.6e-74
MQ2101_G02699	KOG4835	DNA-binding protein C1D involved in regulation of double-strand break repair	Replication, recombination and repair ;	58.5	8.9e-09
MQ2101_G02700	KOG4709	Uncharacterized conserved protein	Function unknown ;	120.9	3.1e-27
MQ2101_G02702	KOG0237	Glycinamide ribonucleotide synthetase (GARS)/Aminoimidazole ribonucleotide synthetase (AIRS)	Nucleotide transport and metabolism ;	875.9	4.8e-254
MQ2101_G02703	KOG3754	Gamma-glutamylcysteine synthetase	Coenzyme transport and metabolism ;	551.6	3.5e-156
MQ2101_G02704	KOG3008	Quinolinate phosphoribosyl transferase	Nucleotide transport and metabolism ;	382.1	8.6e-106
MQ2101_G02705	KOG0756	Mitochondrial tricarboxylate/dicarboxylate carrier proteins	Energy production and conversion ;	72.8	1.5e-12
MQ2101_G02707	KOG3089	Predicted DEAD-box-containing helicase	General function prediction only ;	74.7	2.8e-13
MQ2101_G02708	KOG1992	Nuclear export receptor CSE1/CAS (importin beta superfamily)	Nuclear structure ; Intracellular trafficking, secretion, and vesicular transport ;	819.7	5.3e-237
MQ2101_G02709	KOG1444	Nucleotide-sugar transporter VRG4/SQV-7	Carbohydrate transport and metabolism ; Posttranslational modification, protein turnover, chaperones ; Intracellular trafficking, secretion, and vesicular transport ;	389.4	6e-108
MQ2101_G02711	KOG2948	Predicted metal-binding protein	General function prediction only ;	413.7	2.9e-115
MQ2101_G02712	KOG3056	Protein required for S-phase initiation or completion	Cell cycle control, cell division, chromosome partitioning ;	139.8	1.2e-32
MQ2101_G02713	KOG2604	Subunit of cis-Golgi transport vesicle tethering complex - Sec34p	Intracellular trafficking, secretion, and vesicular transport ;	248.1	5e-65
MQ2101_G02714	KOG2066	Vacuolar assembly/sorting protein VPS41	Intracellular trafficking, secretion, and vesicular transport ;	298.5	3.5e-80
MQ2101_G02715	KOG3105	DNA-binding centromere protein B (CENP-B)	Chromatin structure and dynamics ; Cell cycle control, cell division, chromosome partitioning ;	219.9	9.6e-57
MQ2101_G02717	KOG0698	Serine/threonine protein phosphatase	Signal transduction mechanisms ;	279.3	7.7e-75
MQ2101_G02718	KOG0207	Cation transport ATPase	Inorganic ion transport and metabolism ;	315.1	2.6e-85
MQ2101_G02720	KOG4136	Predicted mitochondrial cholesterol transporter	Signal transduction mechanisms ; Lipid transport and metabolism ;	213.4	4.3e-55
MQ2101_G02721	KOG1329	Phospholipase D1	Lipid transport and metabolism ;	749.6	1.1e-215
MQ2101_G02724	KOG2486	Predicted GTPase	General function prediction only ;	160.2	6.9e-39
MQ2101_G02725	KOG3262	H/ACA small nucleolar RNP component GAR1	Translation, ribosomal structure and biogenesis ;	170.2	2.2e-42
MQ2101_G02726	KOG0998	Synaptic vesicle protein EHS-1 and related EH domain proteins	Signal transduction mechanisms ; Intracellular trafficking, secretion, and vesicular transport ;	176.8	2.4e-43
MQ2101_G02728	KOG3445	Mitochondrial/chloroplast ribosomal protein 36a	Translation, ribosomal structure and biogenesis ;	130.6	2.1e-30
MQ2101_G02729	KOG1287	Amino acid transporters	Amino acid transport and metabolism ;	492.7	7.3e-139
MQ2101_G02730	KOG2208	Vigilin	Lipid transport and metabolism ;	511.9	2.9e-144
MQ2101_G02731	KOG1181	FOG: Low-complexity	Function unknown ;	128.3	6.3e-29
MQ2101_G02732	KOG0425	Ubiquitin-protein ligase	Posttranslational modification, protein turnover, chaperones ;	265.8	7.1e-71
MQ2101_G02734	KOG4139	Protein kinase essential for the initiation of DNA replication	Replication, recombination and repair ; Cell cycle control, cell division, chromosome partitioning ;	130.2	1.1e-29
MQ2101_G02735	KOG1145	Mitochondrial translation initiation factor 2 (IF-2; GTPase)	Translation, ribosomal structure and biogenesis ;	509.2	9e-144
MQ2101_G02736	KOG2061	Uncharacterized MYND Zn-finger protein	General function prediction only ;	178.7	2.1e-44
MQ2101_G02738	KOG1856	Transcription elongation factor SPT6	RNA processing and modification ;	745.7	1.7e-214
MQ2101_G02740	KOG0777	Geranylgeranyl pyrophosphate synthase/Polyprenyl synthetase	Coenzyme transport and metabolism ;	186.8	6.5e-47
MQ2101_G02742	KOG3123	Diphthine synthase	Translation, ribosomal structure and biogenesis ;	443.7	2.4e-124
MQ2101_G02743	KOG1198	Zinc-binding oxidoreductase	Energy production and conversion ; General function prediction only ;	146.4	1e-34
MQ2101_G02744	KOG3341	RNA polymerase II transcription factor complex subunit	Transcription ;	158.7	1.2e-38
MQ2101_G02747	KOG0061	Transporter, ABC superfamily (Breast cancer resistance protein)	Secondary metabolites biosynthesis, transport and catabolism ;	261.2	4.6e-69
MQ2101_G02750	KOG1286	Amino acid transporters	Amino acid transport and metabolism ;	95.5	5.5e-20
MQ2101_G02751	KOG0008	Transcription initiation factor TFIID, subunit TAF1	Transcription ;	358.6	3.4e-98
MQ2101_G02752	KOG2275	Aminoacylase ACY1 and related metalloexopeptidases	Amino acid transport and metabolism ;	82.8	1.2e-15
MQ2101_G02754	KOG2248	3'-5' exonuclease	Replication, recombination and repair ;	255	3.7e-67
MQ2101_G02757	KOG0467	Translation elongation factor 2/ribosome biogenesis protein RIA1 and related proteins	Translation, ribosomal structure and biogenesis ;	824.3	2.3e-238
MQ2101_G02759	KOG0572	Glutamine phosphoribosylpyrophosphate amidotransferase	Nucleotide transport and metabolism ;	701.8	1.6e-201
MQ2101_G02762	KOG2240	RNA polymerase II general transcription factor BTF3 and related proteins	Transcription ;	125.9	5.6e-29
MQ2101_G02763	KOG0333	U5 snRNP-like RNA helicase subunit	RNA processing and modification ;	323.6	6.9e-88
MQ2101_G02764	KOG0118	FOG: RRM domain	General function prediction only ;	153.3	5.8e-37
MQ2101_G02767	KOG0691	Molecular chaperone (DnaJ superfamily)	Posttranslational modification, protein turnover, chaperones ;	267.3	5.2e-71
MQ2101_G02768	KOG2646	Ribosomal protein S5	Translation, ribosomal structure and biogenesis ;	248.4	1.7e-65
MQ2101_G02769	KOG2895	Uncharacterized conserved protein	Function unknown ;	275.8	1.3e-73
MQ2101_G02770	KOG4210	Nuclear localization sequence binding protein	Transcription ;	276.6	7.1e-74
MQ2101_G02772	KOG1577	Aldo/keto reductase family proteins	General function prediction only ;	273.9	1.5e-72
MQ2101_G02773	KOG1577	Aldo/keto reductase family proteins	General function prediction only ;	290	4.3e-78
MQ2101_G02774	KOG1577	Aldo/keto reductase family proteins	General function prediction only ;	283.9	3.1e-76
MQ2101_G02775	KOG4750	Serine O-acetyltransferase	Amino acid transport and metabolism ;	116.3	6.8e-26
MQ2101_G02776	KOG1502	Flavonol reductase/cinnamoyl-CoA reductase	Defense mechanisms ;	175.6	1.4e-43
MQ2101_G02777	KOG2946	Uncharacterized conserved protein	Function unknown ;	71.2	3.1e-12
MQ2101_G02779	KOG1220	Phosphoglucomutase/phosphomannomutase	Carbohydrate transport and metabolism ;	459.1	1.1e-128
MQ2101_G02780	KOG0289	mRNA splicing factor	General function prediction only ;	119.4	1.5e-26
MQ2101_G02782	KOG0323	TFIIF-interacting CTD phosphatases, including NLI-interacting factor	Transcription ;	408.3	3e-113
MQ2101_G02784	KOG0010	Ubiquitin-like protein	Posttranslational modification, protein turnover, chaperones ; General function prediction only ;	178.3	2.4e-44
MQ2101_G02787	KOG1339	Aspartyl protease	Posttranslational modification, protein turnover, chaperones ;	180.3	4.1e-45
MQ2101_G02789	KOG4419	5' nucleotidase	Nucleotide transport and metabolism ;	413.3	7e-115
MQ2101_G02790	KOG0378	40S ribosomal protein S4	Translation, ribosomal structure and biogenesis ;	467.6	1.4e-131
MQ2101_G02791	KOG1102	Rab6 GTPase activator GAPCenA and related TBC domain proteins	General function prediction only ;	256.9	1.3e-67
MQ2101_G02793	KOG0427	Ubiquitin conjugating enzyme	Posttranslational modification, protein turnover, chaperones ;	119	3.9e-26
MQ2101_G02794	KOG1677	CCCH-type Zn-finger protein	General function prediction only ;	58.9	1.4e-08
MQ2101_G02796	KOG1242	Protein containing adaptin N-terminal region	Translation, ribosomal structure and biogenesis ;	1838.9	0
MQ2101_G02797	KOG1554	COP9 signalosome, subunit CSN5	Posttranslational modification, protein turnover, chaperones ; Signal transduction mechanisms ;	107.5	1.1e-22
MQ2101_G02798	KOG1870	Ubiquitin C-terminal hydrolase	Posttranslational modification, protein turnover, chaperones ;	374.8	3.2e-103
MQ2101_G02799	KOG3399	Predicted Yippee-type zinc-binding protein	General function prediction only ;	50.1	5.7e-06
MQ2101_G02800	KOG1711	Mitochondrial/chloroplast ribosomal protein L22	Translation, ribosomal structure and biogenesis ;	178.7	1.4e-44
MQ2101_G02803	KOG0393	Ras-related small GTPase, Rho type	General function prediction only ;	252.7	5.8e-67
MQ2101_G02804	KOG0118	FOG: RRM domain	General function prediction only ;	93.6	4.6e-19
MQ2101_G02805	KOG0646	WD40 repeat protein	General function prediction only ;	75.5	2.5e-13
MQ2101_G02806	KOG1208	Dehydrogenases with different specificities (related to short-chain alcohol dehydrogenases)	Secondary metabolites biosynthesis, transport and catabolism ;	282.7	1.1e-75
MQ2101_G02807	KOG0590	Checkpoint kinase and related serine/threonine protein kinases	Cell cycle control, cell division, chromosome partitioning ;	459.5	1.1e-128
MQ2101_G02808	KOG3257	Mitochondrial/chloroplast ribosomal protein L11	Translation, ribosomal structure and biogenesis ;	191	1.3e-48
MQ2101_G02810	KOG0290	Conserved WD40 repeat-containing protein AN11	Function unknown ;	207.6	4.1e-53
MQ2101_G02811	KOG2040	Glycine dehydrogenase (decarboxylating)	Amino acid transport and metabolism ;	1208	0
MQ2101_G02812	KOG0052	Translation elongation factor EF-1 alpha/Tu	Translation, ribosomal structure and biogenesis ;	543.1	7.6e-154
MQ2101_G02813	KOG1600	Fatty acid desaturase	Lipid transport and metabolism ;	480.3	3.7e-135
MQ2101_G02815	KOG2527	Sorting nexin SNX11	Intracellular trafficking, secretion, and vesicular transport ;	151.8	9.7e-37
MQ2101_G02816	KOG0023	Alcohol dehydrogenase, class V	Secondary metabolites biosynthesis, transport and catabolism ;	529.3	5.1e-150
MQ2101_G02817	KOG0523	Transketolase	Carbohydrate transport and metabolism ;	968.4	6.3e-282
MQ2101_G02819	KOG2150	CCR4-NOT transcriptional regulation complex, NOT5 subunit	Transcription ;	70.9	6.8e-12
MQ2101_G02820	KOG3217	Protein tyrosine phosphatase	Signal transduction mechanisms ;	153.7	2.3e-37
MQ2101_G02821	KOG0306	WD40-repeat-containing subunit of the 18S rRNA processing complex	RNA processing and modification ;	480.7	1.2e-134
MQ2101_G02822	KOG1502	Flavonol reductase/cinnamoyl-CoA reductase	Defense mechanisms ;	323.9	3.2e-88
MQ2101_G02824	KOG1286	Amino acid transporters	Amino acid transport and metabolism ;	426	1.5e-118
MQ2101_G02825	KOG1998	Signaling protein DOCK180	Signal transduction mechanisms ;	730.3	7.9e-210
MQ2101_G02826	KOG1748	Acyl carrier protein/NADH-ubiquinone oxidoreductase, NDUFAB1/SDAP subunit	Energy production and conversion ; Lipid transport and metabolism ; Secondary metabolites biosynthesis, transport and catabolism ;	77.8	8.9e-15
MQ2101_G02827	KOG0531	Protein phosphatase 1, regulatory subunit, and related proteins	Signal transduction mechanisms ;	114.4	4.2e-25
MQ2101_G02828	KOG0136	Acyl-CoA oxidase	Lipid transport and metabolism ;	536.6	6.5e-152
MQ2101_G02829	KOG1465	Translation initiation factor 2B, beta subunit (eIF-2Bbeta/GCD7)	Translation, ribosomal structure and biogenesis ;	349.4	7.5e-96
MQ2101_G02831	KOG1540	Ubiquinone biosynthesis methyltransferase COQ5	Coenzyme transport and metabolism ;	342.8	6e-94
MQ2101_G02832	KOG2323	Pyruvate kinase	Carbohydrate transport and metabolism ;	748.4	7.7e-216
MQ2101_G02833	KOG0723	Molecular chaperone (DnaJ superfamily)	Posttranslational modification, protein turnover, chaperones ;	114.4	1.6e-25
MQ2101_G02834	KOG0736	Peroxisome assembly factor 2 containing the AAA+-type ATPase domain	Posttranslational modification, protein turnover, chaperones ;	654.1	4.6e-187
MQ2101_G02835	KOG0893	60S ribosomal protein L31	Translation, ribosomal structure and biogenesis ;	165.6	4.7e-41
MQ2101_G02839	KOG2063	Vacuolar assembly/sorting proteins VPS39/VAM6/VPS3	Intracellular trafficking, secretion, and vesicular transport ;	146.4	3.5e-34
MQ2101_G02840	KOG1539	WD repeat protein	General function prediction only ;	926	5e-269
MQ2101_G02841	KOG2333	Uncharacterized conserved protein	General function prediction only ;	494.6	2.3e-139
MQ2101_G02842	KOG1962	B-cell receptor-associated protein and related proteins	Defense mechanisms ;	136.3	5.1e-32
MQ2101_G02845	KOG0526	Nucleosome-binding factor SPN, POB3 subunit	Transcription ; Replication, recombination and repair ; Chromatin structure and dynamics ;	503.8	3.2e-142
MQ2101_G02846	KOG4777	Aspartate-semialdehyde dehydrogenase	Amino acid transport and metabolism ;	536.6	3.3e-152
MQ2101_G02847	KOG1860	Nuclear protein export factor	Intracellular trafficking, secretion, and vesicular transport ; Cell cycle control, cell division, chromosome partitioning ;	443	2e-123
MQ2101_G02848	KOG2056	Equilibrative nucleoside transporter protein	Nucleotide transport and metabolism ;	196.1	1.1e-49
MQ2101_G02849	KOG0865	Cyclophilin type peptidyl-prolyl cis-trans isomerase	Posttranslational modification, protein turnover, chaperones ;	248.8	6.8e-66
MQ2101_G02851	KOG2134	Polynucleotide kinase 3' phosphatase	Replication, recombination and repair ;	93.6	3.7e-19
MQ2101_G02855	KOG1558	Fe2+/Zn2+ regulated transporter	Inorganic ion transport and metabolism ;	379	9e-105
MQ2101_G02856	KOG1558	Fe2+/Zn2+ regulated transporter	Inorganic ion transport and metabolism ;	250.8	3.1e-66
MQ2101_G02857	KOG1764	5'-AMP-activated protein kinase, gamma subunit	Energy production and conversion ;	425.2	1e-118
MQ2101_G02859	KOG2190	PolyC-binding proteins alphaCP-1 and related KH domain proteins	RNA processing and modification ; General function prediction only ;	169.1	2e-41
MQ2101_G02860	KOG4776	Uncharacterized conserved protein BCNT	Function unknown ;	114.8	3e-25
MQ2101_G02861	KOG3675	Dipeptidyl peptidase III	General function prediction only ;	593.6	7.8e-169
MQ2101_G02863	KOG1802	RNA helicase nonsense mRNA reducing factor (pNORF1)	RNA processing and modification ;	259.2	1.3e-68
MQ2101_G02864	KOG1926	Predicted regulator of rRNA gene transcription (MYB-binding protein)	Transcription ;	340.5	9.6e-93
MQ2101_G02865	KOG2854	Possible pfkB family carbohydrate kinase	Carbohydrate transport and metabolism ;	356.3	5.8e-98
MQ2101_G02866	KOG4561	Uncharacterized conserved protein, contains TBC domain	Signal transduction mechanisms ; General function prediction only ;	172.9	7.5e-43
MQ2101_G02867	KOG0084	GTPase Rab1/YPT1, small G protein superfamily, and related GTP-binding proteins	Signal transduction mechanisms ; Intracellular trafficking, secretion, and vesicular transport ;	137.9	1.2e-32
MQ2101_G02869	KOG2581	26S proteasome regulatory complex, subunit RPN3/PSMD3	Posttranslational modification, protein turnover, chaperones ;	294.7	2.9e-79
MQ2101_G02872	KOG1263	Multicopper oxidases	Secondary metabolites biosynthesis, transport and catabolism ;	147.5	7.3e-35
MQ2101_G02873	KOG1502	Flavonol reductase/cinnamoyl-CoA reductase	Defense mechanisms ;	246.9	7.6e-65
MQ2101_G02874	KOG0171	Mitochondrial inner membrane protease, subunit IMP1	Posttranslational modification, protein turnover, chaperones ;	212.6	5.7e-55
MQ2101_G02875	KOG1754	40S ribosomal protein S15/S22	Translation, ribosomal structure and biogenesis ;	246.5	2.7e-65
MQ2101_G02876	KOG0534	NADH-cytochrome b-5 reductase	Coenzyme transport and metabolism ; Energy production and conversion ;	154.8	3.9e-37
MQ2101_G02877	KOG4524	Uncharacterized conserved protein	Function unknown ;	145.6	5.3e-34
MQ2101_G02878	KOG1657	CCAAT-binding factor, subunit C (HAP5)	Transcription ;	54.7	2.1e-07
MQ2101_G02879	KOG4756	Mitochondrial ribosomal protein L27	Translation, ribosomal structure and biogenesis ;	119	7.4e-27
MQ2101_G02881	KOG3923	D-aspartate oxidase	Amino acid transport and metabolism ;	149.8	8.6e-36
MQ2101_G02882	KOG3834	Golgi reassembly stacking protein GRASP65, contains PDZ domain	Intracellular trafficking, secretion, and vesicular transport ;	82.8	2.8e-15
MQ2101_G02884	KOG0255	Synaptic vesicle transporter SVOP and related transporters (major facilitator superfamily)	General function prediction only ;	157.9	5.5e-38
MQ2101_G02885	KOG2765	Predicted membrane protein	Function unknown ;	284.3	3.5e-76
MQ2101_G02886	KOG2603	Oligosaccharyltransferase, gamma subunit	Posttranslational modification, protein turnover, chaperones ;	95.9	1.5e-19
MQ2101_G02887	KOG2994	Uracil DNA glycosylase	Replication, recombination and repair ;	263.8	4.6e-70
MQ2101_G02888	KOG0385	Chromatin remodeling complex WSTF-ISWI, small subunit	Transcription ;	1090.9	0
MQ2101_G02889	KOG3924	Putative protein methyltransferase involved in meiosis and transcriptional silencing (Dot1)	Cell cycle control, cell division, chromosome partitioning ; Transcription ;	167.5	8.4e-41
MQ2101_G02891	KOG1250	Threonine/serine dehydratases	Amino acid transport and metabolism ;	236.5	6.5e-62
MQ2101_G02894	KOG1691	emp24/gp25L/p24 family of membrane trafficking proteins	Intracellular trafficking, secretion, and vesicular transport ;	208.4	1.2e-53
MQ2101_G02896	KOG2019	Metalloendoprotease HMP1 (insulinase superfamily)	General function prediction only ; Posttranslational modification, protein turnover, chaperones ;	368.6	1.5e-101
MQ2101_G02897	KOG0062	ATPase component of ABC transporters with duplicated ATPase domains/Translation elongation factor EF-3b	Amino acid transport and metabolism ; Translation, ribosomal structure and biogenesis ;	142.1	6.3e-34
MQ2101_G02898	KOG0259	Tyrosine aminotransferase	Amino acid transport and metabolism ;	88.6	2.5e-17
MQ2101_G02901	KOG3699	Cytoskeletal protein Adducin	Signal transduction mechanisms ; Cytoskeleton ;	234.6	2.1e-61
MQ2101_G02902	KOG2533	Permease of the major facilitator superfamily	Carbohydrate transport and metabolism ;	269.6	1.1e-71
MQ2101_G02903	KOG0069	Glyoxylate/hydroxypyruvate reductase (D-isomer-specific 2-hydroxy acid dehydrogenase superfamily)	Energy production and conversion ;	542.7	9.4e-154
MQ2101_G02909	KOG0724	Zuotin and related molecular chaperones (DnaJ superfamily), contains DNA-binding domains	Posttranslational modification, protein turnover, chaperones ;	138.7	1.8e-32
MQ2101_G02910	KOG2073	SAP family cell cycle dependent phosphatase-associated protein	Cell cycle control, cell division, chromosome partitioning ;	308.9	5.9e-83
MQ2101_G02912	KOG2759	Vacuolar H+-ATPase V1 sector, subunit H	Energy production and conversion ;	89.7	1.4e-17
MQ2101_G02913	KOG0867	Glutathione S-transferase	Posttranslational modification, protein turnover, chaperones ;	143.7	4.2e-34
MQ2101_G02914	KOG0458	Elongation factor 1 alpha	Translation, ribosomal structure and biogenesis ;	320.1	1.1e-86
MQ2101_G02915	KOG3894	SNARE protein Syntaxin 18/UFE1	Intracellular trafficking, secretion, and vesicular transport ;	77.8	3.8e-14
MQ2101_G02916	KOG1663	O-methyltransferase	Secondary metabolites biosynthesis, transport and catabolism ;	184.5	2.1e-46
MQ2101_G02918	KOG0058	Peptide exporter, ABC superfamily	Intracellular trafficking, secretion, and vesicular transport ;	518.1	2.5e-146
MQ2101_G02919	KOG1192	UDP-glucuronosyl and UDP-glucosyl transferase	Carbohydrate transport and metabolism ; Energy production and conversion ;	734.2	5.6e-211
MQ2101_G02923	KOG0190	Protein disulfide isomerase (prolyl 4-hydroxylase beta subunit)	Posttranslational modification, protein turnover, chaperones ;	312.4	1.5e-84
MQ2101_G02924	KOG0039	Ferric reductase, NADH/NADPH oxidase and related proteins	Inorganic ion transport and metabolism ; Secondary metabolites biosynthesis, transport and catabolism ;	238.8	4e-62
MQ2101_G02925	KOG1684	Enoyl-CoA hydratase	Lipid transport and metabolism ;	282.3	1.5e-75
MQ2101_G02926	KOG2110	Uncharacterized conserved protein, contains WD40 repeats	Function unknown ;	133.7	9.4e-31
MQ2101_G02927	KOG2927	Membrane component of ER protein translocation complex	Intracellular trafficking, secretion, and vesicular transport ;	146.7	5.9e-35
MQ2101_G02928	KOG3780	Thioredoxin binding protein TBP-2/VDUP1	General function prediction only ;	149.4	2.5e-35
MQ2101_G02929	KOG1050	Trehalose-6-phosphate synthase component TPS1 and related subunits	Carbohydrate transport and metabolism ;	832.8	7.6e-241
MQ2101_G02930	KOG0123	Polyadenylate-binding protein (RRM superfamily)	RNA processing and modification ; Translation, ribosomal structure and biogenesis ;	596.7	4.6e-170
MQ2101_G02931	KOG0384	Chromodomain-helicase DNA-binding protein	Transcription ;	1266.5	0
MQ2101_G02933	KOG0063	RNAse L inhibitor, ABC superfamily	RNA processing and modification ;	981.9	5.1e-286
MQ2101_G02938	KOG2655	Septin family protein (P-loop GTPase)	Cell cycle control, cell division, chromosome partitioning ; Cytoskeleton ; Intracellular trafficking, secretion, and vesicular transport ;	229.2	6.5e-60
MQ2101_G02939	KOG0841	Multifunctional chaperone (14-3-3 family)	Posttranslational modification, protein turnover, chaperones ;	375.6	6.9e-104
MQ2101_G02940	KOG2776	Metallopeptidase	General function prediction only ;	440.3	5.2e-123
MQ2101_G02941	KOG1817	Ribonuclease	RNA processing and modification ;	177.2	8.2e-44
MQ2101_G02943	KOG3115	Methyltransferase-like protein	General function prediction only ;	377.5	2.1e-104
MQ2101_G02945	KOG2114	Vacuolar assembly/sorting protein PEP5/VPS11	Intracellular trafficking, secretion, and vesicular transport ;	344.7	6.5e-94
MQ2101_G02946	KOG1515	Arylacetamide deacetylase	Defense mechanisms ;	146.4	9.2e-35
MQ2101_G02950	KOG1502	Flavonol reductase/cinnamoyl-CoA reductase	Defense mechanisms ;	151	2.9e-36
MQ2101_G02951	KOG2533	Permease of the major facilitator superfamily	Carbohydrate transport and metabolism ;	235.3	2.2e-61
MQ2101_G02955	KOG2278	RNA:NAD 2'-phosphotransferase TPT1	Translation, ribosomal structure and biogenesis ;	85.5	5.5e-17
MQ2101_G02961	KOG2436	Acetylglutamate kinase/acetylglutamate synthase	Amino acid transport and metabolism ;	619.4	9.3e-177
MQ2101_G02962	KOG1572	Predicted protein tyrosine phosphatase	Defense mechanisms ;	88.6	2.8e-17
MQ2101_G02964	KOG0342	ATP-dependent RNA helicase pitchoune	RNA processing and modification ;	272.7	1.4e-72
MQ2101_G02965	KOG1396	Uncharacterized conserved protein	Function unknown ;	250.4	1e-65
MQ2101_G02966	KOG1982	Nuclear 5'-3' exoribonuclease-interacting protein, Rai1p	Replication, recombination and repair ;	271.6	2.1e-72
MQ2101_G02967	KOG0047	Catalase	Inorganic ion transport and metabolism ;	648.3	1e-185
MQ2101_G02971	KOG4137	Uncharacterized conserved protein	Function unknown ;	79.3	4.5e-15
MQ2101_G02972	KOG1231	Proteins containing the FAD binding domain	Energy production and conversion ;	256.1	1.2e-67
MQ2101_G02974	KOG1158	NADP/FAD dependent oxidoreductase	Energy production and conversion ;	750.4	7e-216
MQ2101_G02976	KOG3404	G10 protein/predicted nuclear transcription regulator	Transcription ;	156.4	3.8e-38
MQ2101_G02977	KOG2294	Transcription factor of the Forkhead/HNF3 family	Transcription ;	118.6	3.1e-26
MQ2101_G02978	KOG3101	Esterase D	General function prediction only ;	266.5	5e-71
MQ2101_G02979	KOG0756	Mitochondrial tricarboxylate/dicarboxylate carrier proteins	Energy production and conversion ;	400.2	6.5e-111
MQ2101_G02980	KOG4812	Golgi-associated protein/Nedd4 WW domain-binding protein	General function prediction only ;	161.4	2.3e-39
MQ2101_G02986	KOG2957	Vacuolar H+-ATPase V0 sector, subunit d	Energy production and conversion ;	437.6	2e-122
MQ2101_G02988	KOG1001	Helicase-like transcription factor HLTF/DNA helicase RAD5, DEAD-box superfamily	Transcription ; Replication, recombination and repair ;	522.7	1.5e-147
MQ2101_G02991	KOG0633	Histidinol phosphate aminotransferase	Amino acid transport and metabolism ;	376.7	4.8e-104
[truncated: 629 more rows]
