# Supplementary material for: Complete genome analysis of pathogenic Metschnikowia bicuspidata strain MQ2101 isolated from diseased ridgetail white prawn, Exopalaemon carinicauda
Source: BMC Microbiol. 2023 Apr 29;23:120. doi: 10.1186/s12866-023-02865-2 (PMC10148492; doi:10.1186/s12866-023-02865-2)
Supplement: Supplementary file 5 — Additional file 5: Table S3. The KEGG functional annotation information. [file 12866_2023_2865_MOESM5_ESM.xlsx]

## Sheet: Sheet1
Table S3. The KEGG functional annotation information
KEGG A Class	KEGG B Class	Pathway	Count (1443)	Pathway ID	Genes IDs	KEGG IDs
Metabolism	Global and overview maps	Metabolic pathways	561	ko01100	MQ2101_G00001;MQ2101_G00010;MQ2101_G00012;MQ2101_G00021;MQ2101_G00025;MQ2101_G00026;MQ2101_G00033;MQ2101_G00040;MQ2101_G00044;MQ2101_G00056;MQ2101_G00060;MQ2101_G00065;MQ2101_G00075;MQ2101_G00076;MQ2101_G00078;MQ2101_G00079;MQ2101_G00082;MQ2101_G00086;MQ2101_G00088;MQ2101_G00106;MQ2101_G00119;MQ2101_G00146;MQ2101_G00158;MQ2101_G00163;MQ2101_G00167;MQ2101_G00170;MQ2101_G00177;MQ2101_G00192;MQ2101_…	K00222+K03002+K13800+K00288+K01207+K01610+K01647+K02136+K03937+K00591+K00868+K00135+K14152+K00026+K00297+K01749+K00626+K01930+K01655+K00863+K03783+K03955+K03857+K00602+K17738+K03850+K00549+K01955+K03861+K14541+K00826+K01466+K07512+K00560+K03027+K01852+K21456+K00902+K02145+K03953+K00750+K01653+K09458+K00511+K00605+K00002+K03426+K01568+K02685+K03026+K02326+K01724+K00101+K01626+K01183+K00921+K00838+…
Metabolism	Global and overview maps	Biosynthesis of secondary metabolites	229	ko01110	MQ2101_G00001;MQ2101_G00026;MQ2101_G00033;MQ2101_G00056;MQ2101_G00075;MQ2101_G00076;MQ2101_G00079;MQ2101_G00082;MQ2101_G00119;MQ2101_G00130;MQ2101_G00163;MQ2101_G00177;MQ2101_G00207;MQ2101_G00234;MQ2101_G00300;MQ2101_G00314;MQ2101_G00331;MQ2101_G00336;MQ2101_G00348;MQ2101_G00389;MQ2101_G00398;MQ2101_G00407;MQ2101_G00410;MQ2101_G00411;MQ2101_G00432;MQ2101_G00451;MQ2101_G00481;MQ2101_G00515;MQ2101_…	K00222+K01610+K01647+K00591+K14152+K00026+K01749+K00626+K03783+K00111+K00602+K00549+K00826+K01852+K01653+K00511+K00605+K00002+K01568+K01626+K00838+K05349+K00276+K00276+K00620+K00006+K01814+K01733+K00627+K00088+K13953+K10246+K14454+K00026+K00033+K00002+K00164+K04518+K00293+K00551+K01809+K01953+K15918+K18532+K00606+K05349+K01756+K01810+K00940+K00547+K00026+K01940+K00036+K00850+K01613+K01760+K01649+…
Metabolism	Global and overview maps	Biosynthesis of antibiotics	169	ko01130	MQ2101_G00001;MQ2101_G00026;MQ2101_G00033;MQ2101_G00076;MQ2101_G00082;MQ2101_G00088;MQ2101_G00163;MQ2101_G00207;MQ2101_G00234;MQ2101_G00300;MQ2101_G00314;MQ2101_G00331;MQ2101_G00336;MQ2101_G00389;MQ2101_G00398;MQ2101_G00432;MQ2101_G00534;MQ2101_G00574;MQ2101_G00593;MQ2101_G00594;MQ2101_G00617;MQ2101_G00619;MQ2101_G00626;MQ2101_G00685;MQ2101_G00686;MQ2101_G00687;MQ2101_G00701;MQ2101_G00704;MQ2101_…	K00222+K01610+K01647+K00026+K00626+K01655+K00602+K00826+K01852+K01653+K00511+K00605+K00002+K01626+K00838+K00620+K00627+K13953+K00587+K00587+K14454+K00026+K05824+K09831+K00033+K00958+K00002+K00164+K04518+K00293+K01809+K15918+K18532+K01756+K01810+K00940+K00026+K01940+K00036+K00850+K00234+K14454+K01736+K00658+K00939+K00869+K05955+K00002+K01597+K01817+K00801+K13953+K01923+K01858+K17497+K00787+K00818+…
Genetic Information Processing	Translation	Ribosome	94	ko03010	MQ2101_G00006;MQ2101_G00007;MQ2101_G00063;MQ2101_G00147;MQ2101_G00155;MQ2101_G00164;MQ2101_G00189;MQ2101_G00237;MQ2101_G00243;MQ2101_G00248;MQ2101_G00324;MQ2101_G00445;MQ2101_G00516;MQ2101_G00571;MQ2101_G00612;MQ2101_G00649;MQ2101_G00650;MQ2101_G00661;MQ2101_G00662;MQ2101_G00707;MQ2101_G00784;MQ2101_G00818;MQ2101_G00819;MQ2101_G00856;MQ2101_G00931;MQ2101_G00942;MQ2101_G00944;MQ2101_G01026;MQ2101_…	K02883+K02966+K02912+K02950+K02895+K02877+K02956+K02876+K02943+K02981+K02894+K02973+K02975+K02868+K02991+K02902+K02920+K02959+K02941+K02940+K02889+K02908+K02896+K02933+K02896+K02938+K02936+K02962+K02989+K02893+K02929+K02983+K02932+K02872+K02914+K02937+K02952+K02866+K02880+K02936+K02905+K02938+K02924+K02957+K02955+K02977+K02871+K02892+K02953+K02996+K02885+K02931+K02985+K02960+K02873+K02942+K02964+…
Metabolism	Global and overview maps	Biosynthesis of amino acids	89	ko01230	MQ2101_G00033;MQ2101_G00075;MQ2101_G00088;MQ2101_G00177;MQ2101_G00207;MQ2101_G00300;MQ2101_G00389;MQ2101_G00398;MQ2101_G00432;MQ2101_G00481;MQ2101_G00515;MQ2101_G00617;MQ2101_G00626;MQ2101_G00708;MQ2101_G00715;MQ2101_G00864;MQ2101_G00910;MQ2101_G01024;MQ2101_G01068;MQ2101_G01105;MQ2101_G01109;MQ2101_G01312;MQ2101_G01316;MQ2101_G01353;MQ2101_G01581;MQ2101_G01591;MQ2101_G01680;MQ2101_G01734;MQ2101_…	K01647+K14152+K01655+K00549+K00826+K01653+K01626+K00838+K00620+K01814+K01733+K14454+K05824+K04518+K00293+K01940+K00850+K01760+K01649+K14454+K01736+K01817+K01649+K01915+K00818+K01958+K00134+K00264+K01803+K00927+K00789+K01620+K13830+K01663+K01850+K01689+K00143+K00600+K00053+K01626+K00052+K00611+K01702+K01620+K00147+K00031+K04486+K01755+K17450+K00814+K01705+K01656+K01758+K01807+K00948+K01652+K00030+…
Metabolism	Nucleotide metabolism	Purine metabolism	74	ko00230	MQ2101_G00010;MQ2101_G00119;MQ2101_G00163;MQ2101_G00216;MQ2101_G00231;MQ2101_G00354;MQ2101_G00366;MQ2101_G00379;MQ2101_G00480;MQ2101_G00559;MQ2101_G00654;MQ2101_G00687;MQ2101_G00765;MQ2101_G00829;MQ2101_G00843;MQ2101_G00892;MQ2101_G00916;MQ2101_G01007;MQ2101_G01080;MQ2101_G01183;MQ2101_G01197;MQ2101_G01206;MQ2101_G01244;MQ2101_G01254;MQ2101_G01297;MQ2101_G01341;MQ2101_G01379;MQ2101_G01401;MQ2101_…	K03002+K03783+K00602+K01466+K03027+K02685+K03026+K02326+K03011+K00088+K14721+K00958+K18532+K01756+K00940+K01509+K02328+K03009+K03014+K00939+K02320+K01951+K07127+K01488+K03006+K01477+K03024+K01923+K00860+K03012+K10807+K03021+K01514+K01522+K01519+K03015+K03010+K03004+K03013+K11808+K03000+K02684+K02327+K01952+K03016+K00759+K01120+K03018+K00942+K03025+K01515+K02325+K18550+K02324+K00948+K00601+K11788+…
Metabolism	Global and overview maps	Carbon metabolism	74	ko01200	MQ2101_G00026;MQ2101_G00033;MQ2101_G00076;MQ2101_G00078;MQ2101_G00082;MQ2101_G00106;MQ2101_G00331;MQ2101_G00534;MQ2101_G00617;MQ2101_G00619;MQ2101_G00686;MQ2101_G00704;MQ2101_G00752;MQ2101_G00836;MQ2101_G00858;MQ2101_G00876;MQ2101_G00910;MQ2101_G01073;MQ2101_G01105;MQ2101_G01113;MQ2101_G01138;MQ2101_G01181;MQ2101_G01586;MQ2101_G01591;MQ2101_G01621;MQ2101_G01650;MQ2101_G01656;MQ2101_G01680;MQ2101_…	K01610+K01647+K00026+K00297+K00626+K00863+K00605+K00627+K14454+K00026+K00033+K00164+K15918+K01810+K00026+K00036+K00850+K00234+K14454+K00658+K01070+K00027+K00162+K01958+K03841+K01057+K01900+K00134+K01679+K00237+K01899+K01803+K00927+K00830+K02437+K00844+K01057+K01689+K00161+K00600+K00382+K00031+K00814+K01895+K01807+K00948+K00030+K00281+K00615+K00873+K17989+K00122+K05605+K03781+K01070+K17069+K01681+…
Cellular Processes	Cell growth and death	Cell cycle - yeast	73	ko04111	MQ2101_G00039;MQ2101_G00043;MQ2101_G00125;MQ2101_G00180;MQ2101_G00228;MQ2101_G00260;MQ2101_G00278;MQ2101_G00283;MQ2101_G00397;MQ2101_G00490;MQ2101_G00549;MQ2101_G00575;MQ2101_G00678;MQ2101_G00709;MQ2101_G00742;MQ2101_G00786;MQ2101_G00861;MQ2101_G00897;MQ2101_G00972;MQ2101_G00978;MQ2101_G01090;MQ2101_G01168;MQ2101_G01273;MQ2101_G01289;MQ2101_G01306;MQ2101_G01333;MQ2101_G01470;MQ2101_G01521;MQ2101_…	K03350+K02608+K02542+K02181+K02214+K06669+K03347+K04382+K03364+K06646+K02209+K06681+K06647+K03868+K02210+K02541+K06653+K02646+K10259+K03349+K02606+K02540+K03456+K06670+K06666+K06675+K02307+K02543+K02219+K02516+K02537+K06639+K02213+K06677+K02604+K11272+K06679+K06662+K02220+K02831+K12412+K02212+K09175+K06683+K06661+K02605+K02607+K03351+K03361+K06678+K02309+K02830+K12575+K06682+K02603+K03355+K06655+…
Genetic Information Processing	Translation	RNA transport	67	ko03013	MQ2101_G00027;MQ2101_G00028;MQ2101_G00030;MQ2101_G00110;MQ2101_G00120;MQ2101_G00159;MQ2101_G00225;MQ2101_G00291;MQ2101_G00315;MQ2101_G00415;MQ2101_G00504;MQ2101_G00554;MQ2101_G00588;MQ2101_G00665;MQ2101_G00771;MQ2101_G00845;MQ2101_G00859;MQ2101_G00933;MQ2101_G00992;MQ2101_G01092;MQ2101_G01191;MQ2101_G01202;MQ2101_G01223;MQ2101_G01236;MQ2101_G01260;MQ2101_G01262;MQ2101_G01284;MQ2101_G01366;MQ2101_…	K14310+K14310+K09291+K14289+K14004+K14284+K14300+K03257+K03240+K03252+K14326+K07936+K14315+K03246+K03237+K12882+K14290+K14526+K03253+K03242+K14304+K14311+K14297+K03539+K13025+K14312+K03259+K03231+K12883+K14308+K03231+K03239+K14288+K03258+K02516+K03113+K03260+K07562+K03254+K14528+K14298+K03538+K14309+K03248+K14293+K14319+K00784+K12881+K10577+K14533+K14543+K03231+K03754+K13126+K12812+K01164+K03238+…
Environmental Information Processing	Signal transduction	MAPK signaling pathway - yeast	67	ko04011	MQ2101_G00018;MQ2101_G00022;MQ2101_G00023;MQ2101_G00094;MQ2101_G00149;MQ2101_G00171;MQ2101_G00297;MQ2101_G00451;MQ2101_G00458;MQ2101_G00528;MQ2101_G00596;MQ2101_G00642;MQ2101_G00696;MQ2101_G00852;MQ2101_G00872;MQ2101_G00940;MQ2101_G01091;MQ2101_G01102;MQ2101_G01116;MQ2101_G01248;MQ2101_G01249;MQ2101_G01258;MQ2101_G01306;MQ2101_G01370;MQ2101_G01464;MQ2101_G01516;MQ2101_G01523;MQ2101_G01562;MQ2101_…	K04464+K17971+K17971+K19845+K11227+K00706+K11237+K00006+K17741+K19844+K19842+K11229+K00889+K06276+K11240+K17741+K19838+K04371+K00888+K10591+K02218+K04627+K06666+K15174+K11244+K17741+K02516+K11215+K11230+K00706+K06276+K09448+K19846+K11213+K02220+K00006+K12412+K04513+K00706+K04409+K11231+K19843+K19860+K19833+K19704+K17741+K19850+K17741+K17741+K06630+K03781+K11226+K02218+K08294+K04536+K11246+K06648+…
Genetic Information Processing	Translation	Ribosome biogenesis in eukaryotes	60	ko03008	MQ2101_G00031;MQ2101_G00103;MQ2101_G00117;MQ2101_G00134;MQ2101_G00159;MQ2101_G00233;MQ2101_G00239;MQ2101_G00316;MQ2101_G00344;MQ2101_G00401;MQ2101_G00511;MQ2101_G00554;MQ2101_G00607;MQ2101_G00765;MQ2101_G00859;MQ2101_G00933;MQ2101_G01029;MQ2101_G01035;MQ2101_G01117;MQ2101_G01177;MQ2101_G01193;MQ2101_G01236;MQ2101_G01431;MQ2101_G01498;MQ2101_G01652;MQ2101_G01784;MQ2101_G01809;MQ2101_G01887;MQ2101_…	K12619+K11131+K03115+K14563+K14284+K14544+K03097+K14574+K14758+K03115+K14559+K07936+K14560+K18532+K14290+K14526+K14557+K07178+K03264+K14521+K12845+K03539+K14553+K14569+K07562+K14566+K14558+K11108+K11883+K14539+K14572+K14564+K13288+K14528+K14552+K03538+K14555+K07179+K14575+K14548+K11128+K14570+K14536+K14543+K14556+K14554+K03685+K14547+K01164+K14537+K14538+K14573+K14571+K14550+K12618+K14568+K14567+…
Genetic Information Processing	Folding, sorting and degradation	Protein processing in endoplasmic reticulum	59	ko04141	MQ2101_G00055;MQ2101_G00059;MQ2101_G00120;MQ2101_G00131;MQ2101_G00162;MQ2101_G00176;MQ2101_G00242;MQ2101_G00268;MQ2101_G00269;MQ2101_G00278;MQ2101_G00403;MQ2101_G00699;MQ2101_G00709;MQ2101_G00717;MQ2101_G00724;MQ2101_G00749;MQ2101_G00771;MQ2101_G00866;MQ2101_G00875;MQ2101_G00881;MQ2101_G00898;MQ2101_G00965;MQ2101_G00966;MQ2101_G01294;MQ2101_G01329;MQ2101_G01338;MQ2101_G01438;MQ2101_G01475;MQ2101_…	K09503+K14003+K14004+K14013+K09540+K14012+K14001+K09485+K14015+K03347+K14006+K09584+K03868+K14002+K13996+K12666+K03237+K01228+K14007+K09584+K12669+K14005+K14005+K13989+K05546+K09503+K16196+K06689+K10088+K09523+K10956+K13525+K09562+K09518+K12668+K08288+K14018+K03283+K09503+K12670+K14017+K04523+K12669+K09580+K12275+K04554+K04079+K10661+K11718+K10839+K10080+K07342+K10956+K07151+K08054+K14007+K01230+…
Metabolism	Energy metabolism	Oxidative phosphorylation	57	ko00190	MQ2101_G00040;MQ2101_G00044;MQ2101_G00146;MQ2101_G00281;MQ2101_G00282;MQ2101_G00421;MQ2101_G00552;MQ2101_G00659;MQ2101_G00981;MQ2101_G01025;MQ2101_G01063;MQ2101_G01072;MQ2101_G01073;MQ2101_G01081;MQ2101_G01189;MQ2101_G01192;MQ2101_G01201;MQ2101_G01291;MQ2101_G01386;MQ2101_G01484;MQ2101_G01504;MQ2101_G01529;MQ2101_G01545;MQ2101_G01553;MQ2101_G01567;MQ2101_G01745;MQ2101_G01829;MQ2101_G01866;MQ2101_…	K02136+K03937+K03955+K02145+K03953+K03936+K02141+K03946+K03935+K03943+K01507+K02149+K00234+K00415+K00411+K02155+K01507+K02134+K03952+K03934+K02139+K03942+K02127+K02138+K02154+K00237+K02259+K03661+K03964+K02152+K02258+K03950+K02140+K03940+K02154+K02147+K00414+K02137+K00413+K02148+K03955+K02135+K02144+K02146+K02133+K02155+K02151+K01535+K02132+K00236+K02265+K02266+K01549+K02264+K03941+K02263+K03949
Metabolism	Nucleotide metabolism	Pyrimidine metabolism	57	ko00240	MQ2101_G00010;MQ2101_G00012;MQ2101_G00119;MQ2101_G00192;MQ2101_G00223;MQ2101_G00231;MQ2101_G00354;MQ2101_G00366;MQ2101_G00379;MQ2101_G00414;MQ2101_G00428;MQ2101_G00480;MQ2101_G00654;MQ2101_G00843;MQ2101_G00916;MQ2101_G01007;MQ2101_G01009;MQ2101_G01077;MQ2101_G01080;MQ2101_G01197;MQ2101_G01261;MQ2101_G01280;MQ2101_G01297;MQ2101_G01379;MQ2101_G01451;MQ2101_G01469;MQ2101_G01538;MQ2101_G01611;MQ2101_…	K03002+K13800+K03783+K01955+K00560+K03027+K02685+K03026+K02326+K16066+K01591+K03011+K14721+K00940+K02328+K03009+K01493+K00761+K03014+K02320+K00876+K00943+K03006+K03024+K03365+K00254+K03012+K01240+K16330+K10807+K03021+K03015+K03010+K03004+K03013+K03000+K02684+K02327+K03016+K11541+K01489+K03018+K03025+K02325+K02324+K00876+K00762+K03506+K03504+K10808+K03023+K14642+K01465+K01956+K03020+K02999+K13800
Cellular Processes	Cell growth and death	Meiosis - yeast	57	ko04113	MQ2101_G00039;MQ2101_G00043;MQ2101_G00125;MQ2101_G00169;MQ2101_G00228;MQ2101_G00260;MQ2101_G00283;MQ2101_G00490;MQ2101_G00549;MQ2101_G00560;MQ2101_G00742;MQ2101_G00786;MQ2101_G00978;MQ2101_G01064;MQ2101_G01090;MQ2101_G01106;MQ2101_G01168;MQ2101_G01176;MQ2101_G01273;MQ2101_G01521;MQ2101_G01648;MQ2101_G01826;MQ2101_G01845;MQ2101_G01876;MQ2101_G01905;MQ2101_G01931;MQ2101_G01987;MQ2101_G02007;MQ2101_…	K03350+K02608+K02542+K12782+K02214+K06669+K04382+K06646+K02209+K11584+K02210+K02541+K03349+K10878+K02606+K06269+K02540+K12769+K03456+K02543+K02537+K06639+K02213+K06269+K02604+K06679+K06662+K12771+K12761+K02831+K12767+K02212+K06683+K06661+K02605+K02607+K03351+K06269+K04345+K04345+K02309+K02830+K12575+K02603+K03355+K06663+K06636+K12765+K12763+K06648+K06649+K06659+K06628+K03363+K03114+K03353+K12773
Cellular Processes	Transport and catabolism	Autophagy - yeast	57	ko04138	MQ2101_G00018;MQ2101_G00077;MQ2101_G00191;MQ2101_G00283;MQ2101_G00307;MQ2101_G00467;MQ2101_G00648;MQ2101_G00733;MQ2101_G00771;MQ2101_G00777;MQ2101_G01196;MQ2101_G01256;MQ2101_G01283;MQ2101_G01348;MQ2101_G01368;MQ2101_G01425;MQ2101_G01438;MQ2101_G01452;MQ2101_G01653;MQ2101_G01762;MQ2101_G01885;MQ2101_G01886;MQ2101_G02013;MQ2101_G02101;MQ2101_G02128;MQ2101_G02131;MQ2101_G02133;MQ2101_G02146;MQ2101_…	K04464+K21141+K15296+K04382+K17907+K07204+K19800+K00915+K03237+K01381+K21155+K08341+K14209+K08493+K07897+K00654+K16196+K08333+K08337+K06027+K18584+K07203+K12761+K07827+K08329+K07897+K08516+K12767+K00914+K08266+K09464+K08339+K01336+K04345+K04345+K20184+K20183+K17908+K20179+K08342+K08502+K08343+K00654+K08331+K14209+K20180+K06655+K21157+K08269+K17906+K21157+K17260+K01336+K12479+K20177+K08330+K07756
Cellular Processes	Transport and catabolism	Endocytosis	54	ko04144	MQ2101_G00137;MQ2101_G00148;MQ2101_G00205;MQ2101_G00219;MQ2101_G00356;MQ2101_G00372;MQ2101_G00426;MQ2101_G00429;MQ2101_G00595;MQ2101_G00696;MQ2101_G00737;MQ2101_G00744;MQ2101_G00768;MQ2101_G00824;MQ2101_G00832;MQ2101_G00838;MQ2101_G00851;MQ2101_G01085;MQ2101_G01136;MQ2101_G01179;MQ2101_G01248;MQ2101_G01279;MQ2101_G01368;MQ2101_G01404;MQ2101_G01554;MQ2101_G02001;MQ2101_G02056;MQ2101_G02059;MQ2101_…	K17917+K05758+K12190+K12493+K07905+K10365+K18466+K18443+K05756+K00889+K12184+K18442+K18467+K12562+K05757+K05754+K12197+K12196+K05747+K12198+K10591+K11827+K07897+K12191+K11824+K12488+K12471+K17919+K19476+K12194+K07897+K05755+K04513+K04646+K12492+K03283+K19475+K01115+K12472+K12188+K17918+K12471+K12182+K12486+K18468+K12199+K12479+K04705+K10364+K12481+K12195+K12193+K10396+K07901
Genetic Information Processing	Transcription	Spliceosome	50	ko03040	MQ2101_G00357;MQ2101_G00405;MQ2101_G00553;MQ2101_G00569;MQ2101_G00585;MQ2101_G00601;MQ2101_G00613;MQ2101_G00845;MQ2101_G00891;MQ2101_G01076;MQ2101_G01083;MQ2101_G01131;MQ2101_G01193;MQ2101_G01260;MQ2101_G01293;MQ2101_G01376;MQ2101_G01389;MQ2101_G01482;MQ2101_G01537;MQ2101_G01911;MQ2101_G01930;MQ2101_G02093;MQ2101_G02199;MQ2101_G02273;MQ2101_G02320;MQ2101_G02349;MQ2101_G02447;MQ2101_G02538;MQ2101_…	K11086+K12662+K11095+K12834+K12843+K11097+K12825+K12882+K12828+K12626+K11098+K12622+K12845+K13025+K11087+K12883+K12815+K12829+K12852+K12818+K12855+K12862+K12854+K12867+K12860+K12832+K12814+K12881+K12869+K12820+K03283+K12858+K10599+K12873+K12812+K12870+K12856+K12827+K12844+K12830+K12859+K12811+K12819+K12826+K11088+K12823+K12817+K12851+K12879+K11093
Metabolism	Carbohydrate metabolism	Pyruvate metabolism	37	ko00620	MQ2101_G00026;MQ2101_G00076;MQ2101_G00082;MQ2101_G00088;MQ2101_G00264;MQ2101_G00386;MQ2101_G00458;MQ2101_G00517;MQ2101_G00534;MQ2101_G00619;MQ2101_G00792;MQ2101_G00858;MQ2101_G00865;MQ2101_G00940;MQ2101_G01051;MQ2101_G01068;MQ2101_G01181;MQ2101_G01316;MQ2101_G01516;MQ2101_G01586;MQ2101_G01591;MQ2101_G01695;MQ2101_G01812;MQ2101_G02200;MQ2101_G02355;MQ2101_G02511;MQ2101_G02674;MQ2101_G02776;MQ2101_…	K01610+K00026+K00626+K01655+K22211+K00101+K17741+K01067+K00627+K00026+K01759+K00026+K01069+K17741+K00101+K01649+K00027+K01649+K17741+K00162+K01958+K01679+K11262+K00161+K00382+K01895+K21618+K17741+K17741+K00873+K17741+K00102+K01895+K00128+K01655+K17741+K00128
Genetic Information Processing	Translation	mRNA surveillance pathway	37	ko03015	MQ2101_G00159;MQ2101_G00185;MQ2101_G00283;MQ2101_G00504;MQ2101_G00560;MQ2101_G00683;MQ2101_G00732;MQ2101_G00845;MQ2101_G01106;MQ2101_G01184;MQ2101_G01260;MQ2101_G01273;MQ2101_G01376;MQ2101_G01432;MQ2101_G01556;MQ2101_G01876;MQ2101_G02088;MQ2101_G02502;MQ2101_G02538;MQ2101_G02630;MQ2101_G02788;MQ2101_G02914;MQ2101_G02930;MQ2101_G03007;MQ2101_G03022;MQ2101_G03045;MQ2101_G03215;MQ2101_G03304;MQ2101_…	K14284+K03265+K04382+K14326+K11584+K14402+K03267+K12882+K06269+K14400+K13025+K03456+K12883+K06100+K14962+K06269+K14399+K06269+K12881+K15542+K14543+K14416+K13126+K12812+K15544+K14401+K14404+K00565+K14407+K15541+K04354+K14327+K14405+K06965+K14411+K14403+K14408
Metabolism	Lipid metabolism	Glycerophospholipid metabolism	36	ko00564	MQ2101_G00130;MQ2101_G00338;MQ2101_G00451;MQ2101_G00544;MQ2101_G00605;MQ2101_G00702;MQ2101_G00719;MQ2101_G00921;MQ2101_G00927;MQ2101_G00949;MQ2101_G01127;MQ2101_G01139;MQ2101_G01308;MQ2101_G01436;MQ2101_G01437;MQ2101_G01442;MQ2101_G01526;MQ2101_G01642;MQ2101_G01799;MQ2101_G01890;MQ2101_G02069;MQ2101_G02104;MQ2101_G02153;MQ2101_G02227;MQ2101_G02269;MQ2101_G02302;MQ2101_G02521;MQ2101_G02627;MQ2101_…	K00111+K18694+K00006+K13511+K13535+K06123+K00551+K01613+K00968+K00866+K14676+K13333+K08744+K18693+K00894+K01094+K00981+K22831+K00993+K13519+K13621+K00006+K13535+K00995+K13535+K15728+K14674+K17103+K01115+K06123+K00967+K18693+K13333+K18696+K16368+K01613
Genetic Information Processing	Folding, sorting and degradation	RNA degradation	34	ko03018	MQ2101_G00014;MQ2101_G00031;MQ2101_G00251;MQ2101_G00652;MQ2101_G00656;MQ2101_G00767;MQ2101_G00844;MQ2101_G00910;MQ2101_G00974;MQ2101_G01076;MQ2101_G01131;MQ2101_G01399;MQ2101_G01572;MQ2101_G01733;MQ2101_G01833;MQ2101_G02033;MQ2101_G02039;MQ2101_G02111;MQ2101_G02207;MQ2101_G02508;MQ2101_G02550;MQ2101_G02580;MQ2101_G02584;MQ2101_G02699;MQ2101_G02819;MQ2101_G02930;MQ2101_G03164;MQ2101_G03169;MQ2101_…	K12572+K12619+K07573+K12571+K12584+K12605+K12608+K00850+K03681+K12626+K12622+K12604+K12617+K12586+K12585+K12591+K12606+K01689+K12598+K04077+K12601+K12613+K12599+K12592+K12580+K13126+K12581+K12600+K12590+K12603+K12620+K12618+K12615+K03514
Cellular Processes	Transport and catabolism	Peroxisome	34	ko04146	MQ2101_G00016;MQ2101_G00074;MQ2101_G00113;MQ2101_G00339;MQ2101_G00561;MQ2101_G00562;MQ2101_G00850;MQ2101_G01094;MQ2101_G01203;MQ2101_G01415;MQ2101_G01421;MQ2101_G01908;MQ2101_G01921;MQ2101_G01941;MQ2101_G01947;MQ2101_G02177;MQ2101_G02330;MQ2101_G02358;MQ2101_G02452;MQ2101_G02462;MQ2101_G02463;MQ2101_G02586;MQ2101_G02663;MQ2101_G02828;MQ2101_G02834;MQ2101_G02881;MQ2101_G02967;MQ2101_G03131;MQ2101_…	K15628+K13342+K04565+K03426+K13348+K13348+K04564+K00624+K00869+K13344+K13338+K07513+K00830+K13237+K13343+K13354+K13237+K00031+K15628+K00232+K00232+K13337+K01897+K00232+K13339+K00273+K03781+K01897+K13239+K12663+K00031+K00624+K04564+K00624
Genetic Information Processing	Folding, sorting and degradation	Ubiquitin mediated proteolysis	33	ko04120	MQ2101_G00039;MQ2101_G00145;MQ2101_G00257;MQ2101_G00278;MQ2101_G00397;MQ2101_G00503;MQ2101_G00600;MQ2101_G00603;MQ2101_G00709;MQ2101_G00723;MQ2101_G00972;MQ2101_G00978;MQ2101_G01248;MQ2101_G01398;MQ2101_G01475;MQ2101_G01712;MQ2101_G01788;MQ2101_G02094;MQ2101_G02275;MQ2101_G02443;MQ2101_G02478;MQ2101_G02587;MQ2101_G02732;MQ2101_G02780;MQ2101_G02793;MQ2101_G03093;MQ2101_G03148;MQ2101_G03243;MQ2101_…	K03350+K10609+K10570+K03347+K03364+K10580+K10592+K10686+K03868+K03178+K10259+K03349+K10591+K04649+K06689+K10685+K04706+K10579+K03869+K03351+K03361+K10577+K02207+K10599+K10688+K04554+K03355+K03872+K10576+K10574+K10590+K03363+K03353
Metabolism	Carbohydrate metabolism	Glycolysis / Gluconeogenesis	32	ko00010	MQ2101_G00026;MQ2101_G00336;MQ2101_G00348;MQ2101_G00534;MQ2101_G00574;MQ2101_G00701;MQ2101_G00836;MQ2101_G00910;MQ2101_G01215;MQ2101_G01380;MQ2101_G01586;MQ2101_G01621;MQ2101_G01680;MQ2101_G01823;MQ2101_G01831;MQ2101_G01952;MQ2101_G02073;MQ2101_G02111;MQ2101_G02200;MQ2101_G02355;MQ2101_G02511;MQ2101_G02638;MQ2101_G02779;MQ2101_G02816;MQ2101_G02832;MQ2101_G03091;MQ2101_G03251;MQ2101_G03256;MQ2101_…	K01610+K00002+K01568+K00627+K13953+K00002+K01810+K00850+K00002+K13953+K00162+K03841+K00134+K01803+K00927+K00129+K00844+K01689+K00161+K00382+K01895+K01792+K01835+K13953+K00873+K13953+K01834+K01895+K00128+K01624+K01834+K00128
Genetic Information Processing	Translation	Aminoacyl-tRNA biosynthesis	31	ko00970	MQ2101_G00034;MQ2101_G00118;MQ2101_G00245;MQ2101_G00258;MQ2101_G00473;MQ2101_G00919;MQ2101_G00920;MQ2101_G00924;MQ2101_G01012;MQ2101_G01257;MQ2101_G01787;MQ2101_G01835;MQ2101_G01870;MQ2101_G01874;MQ2101_G02154;MQ2101_G02354;MQ2101_G02365;MQ2101_G02367;MQ2101_G02369;MQ2101_G02479;MQ2101_G02549;MQ2101_G02672;MQ2101_G03016;MQ2101_G03047;MQ2101_G03261;MQ2101_G03387;MQ2101_G03594;MQ2101_G03784;MQ2101_…	K01870+K01867+K22503+K01875+K01880+K02433+K01874+K01874+K01870+K02434+K01887+K01867+K01866+K01872+K01886+K01889+K01893+K01881+K01893+K01869+K01869+K01868+K01881+K01866+K00604+K01873+K01883+K01889+K01885+K01890+K01885
Cellular Processes	Transport and catabolism	Mitophagy - yeast	31	ko04139	MQ2101_G00018;MQ2101_G00117;MQ2101_G00142;MQ2101_G00149;MQ2101_G00239;MQ2101_G00401;MQ2101_G00483;MQ2101_G00498;MQ2101_G00642;MQ2101_G00696;MQ2101_G00748;MQ2101_G00790;MQ2101_G00988;MQ2101_G01256;MQ2101_G01397;MQ2101_G01457;MQ2101_G01464;MQ2101_G01886;MQ2101_G01983;MQ2101_G02098;MQ2101_G02400;MQ2101_G03024;MQ2101_G03133;MQ2101_G03195;MQ2101_G03208;MQ2101_G03259;MQ2101_G03470;MQ2101_G03624;MQ2101_…	K04464+K03115+K17775+K11227+K03097+K03115+K08955+K17065+K11229+K00889+K17065+K19708+K11644+K08341+K19718+K02332+K11244+K07203+K17800+K19717+K11231+K11841+K17065+K17969+K08294+K08269+K11088+K03097+K08330+K18191+K04441
Metabolism	Amino acid metabolism	Glycine, serine and threonine metabolism	30	ko00260	MQ2101_G00331;MQ2101_G00410;MQ2101_G00411;MQ2101_G00414;MQ2101_G00515;MQ2101_G00752;MQ2101_G01821;MQ2101_G01921;MQ2101_G01934;MQ2101_G01951;MQ2101_G02205;MQ2101_G02279;MQ2101_G02355;MQ2101_G02560;MQ2101_G02627;MQ2101_G02669;MQ2101_G02811;MQ2101_G02846;MQ2101_G02881;MQ2101_G02891;MQ2101_G03251;MQ2101_G03265;MQ2101_G03510;MQ2101_G03527;MQ2101_G03611;MQ2101_G03771;MQ2101_G03828;MQ2101_G03861;MQ2101_…	K00605+K00276+K00276+K16066+K01733+K15918+K00643+K00830+K02437+K01620+K00600+K01620+K00382+K01758+K17103+K00276+K00281+K00133+K00273+K17989+K01834+K01694+K01697+K00600+K00276+K01834+K00058+K00928+K01079+K01754
Metabolism	Carbohydrate metabolism	Amino sugar and nucleotide sugar metabolism	30	ko00520	MQ2101_G00025;MQ2101_G00391;MQ2101_G00448;MQ2101_G00726;MQ2101_G00836;MQ2101_G00958;MQ2101_G00959;MQ2101_G00960;MQ2101_G01253;MQ2101_G01511;MQ2101_G01623;MQ2101_G01926;MQ2101_G01963;MQ2101_G02071;MQ2101_G02072;MQ2101_G02073;MQ2101_G02618;MQ2101_G02644;MQ2101_G02657;MQ2101_G02779;MQ2101_G03327;MQ2101_G03414;MQ2101_G03591;MQ2101_G03628;MQ2101_G03629;MQ2101_G03630;MQ2101_G03766;MQ2101_G03931;MQ2101_…	K01207+K01183+K00326+K01809+K01810+K00849+K01784+K00965+K00698+K17497+K00966+K01836+K00963+K01443+K02564+K00844+K00326+K00621+K00820+K01835+K01452+K00698+K00698+K00965+K01784+K00849+K00972+K00849+K01784+K00965
Genetic Information Processing	Replication and repair	Nucleotide excision repair	30	ko03420	MQ2101_G00096;MQ2101_G00112;MQ2101_G00145;MQ2101_G00257;MQ2101_G00379;MQ2101_G00709;MQ2101_G00871;MQ2101_G00889;MQ2101_G00894;MQ2101_G00916;MQ2101_G01299;MQ2101_G01357;MQ2101_G01393;MQ2101_G01434;MQ2101_G01450;MQ2101_G01667;MQ2101_G01694;MQ2101_G01945;MQ2101_G02002;MQ2101_G02047;MQ2101_G02410;MQ2101_G02428;MQ2101_G02878;MQ2101_G03074;MQ2101_G03209;MQ2101_G03341;MQ2101_G03393;MQ2101_G03406;MQ2101_…	K10844+K03141+K10609+K10570+K02326+K03868+K10756+K10846+K02202+K02328+K10755+K10849+K10843+K10755+K03143+K03144+K10838+K02327+K10842+K03142+K02325+K02324+K03506+K03504+K10754+K10839+K10841+K10747+K04802+K06634
Cellular Processes	Transport and catabolism	Phagosome	30	ko04145	MQ2101_G00008;MQ2101_G00281;MQ2101_G00393;MQ2101_G01072;MQ2101_G01192;MQ2101_G01288;MQ2101_G01368;MQ2101_G01567;MQ2101_G01619;MQ2101_G01866;MQ2101_G01897;MQ2101_G01936;MQ2101_G02117;MQ2101_G02131;MQ2101_G02188;MQ2101_G02415;MQ2101_G02434;MQ2101_G02612;MQ2101_G02619;MQ2101_G02625;MQ2101_G02803;MQ2101_G02912;MQ2101_G02915;MQ2101_G02986;MQ2101_G03113;MQ2101_G03130;MQ2101_G03221;MQ2101_G03453;MQ2101_…	K10413+K02145+K00921+K02149+K02155+K10415+K07897+K02154+K10956+K03661+K02152+K05692+K07375+K07897+K00914+K02154+K02147+K10089+K07374+K02148+K04392+K02144+K08492+K02146+K12182+K02155+K02151+K07342+K10956+K08054
Metabolism	Amino acid metabolism	Cysteine and methionine metabolism	29	ko00270	MQ2101_G00076;MQ2101_G00177;MQ2101_G00207;MQ2101_G00244;MQ2101_G00398;MQ2101_G00469;MQ2101_G00500;MQ2101_G00617;MQ2101_G00619;MQ2101_G00846;MQ2101_G00858;MQ2101_G00888;MQ2101_G01024;MQ2101_G01105;MQ2101_G01916;MQ2101_G02080;MQ2101_G02413;MQ2101_G02420;MQ2101_G02560;MQ2101_G02631;MQ2101_G02703;MQ2101_G02846;MQ2101_G02891;MQ2101_G03006;MQ2101_G03342;MQ2101_G03347;MQ2101_G03510;MQ2101_G03857;MQ2101_…	K00026+K00549+K00826+K21456+K00838+K00456+K01611+K14454+K00026+K00547+K00026+K01251+K01760+K14454+K00789+K01011+K08964+K00772+K01758+K08967+K11204+K00133+K17989+K17069+K09880+K01738+K01697+K01739+K00928
Metabolism	Global and overview maps	2-Oxocarboxylic acid metabolism	29	ko01210	MQ2101_G00033;MQ2101_G00088;MQ2101_G00207;MQ2101_G00300;MQ2101_G00398;MQ2101_G00432;MQ2101_G00617;MQ2101_G00626;MQ2101_G01068;MQ2101_G01105;MQ2101_G01316;MQ2101_G01581;MQ2101_G02213;MQ2101_G02230;MQ2101_G02276;MQ2101_G02358;MQ2101_G02435;MQ2101_G02445;MQ2101_G02471;MQ2101_G02660;MQ2101_G02666;MQ2101_G02846;MQ2101_G02961;MQ2101_G03144;MQ2101_G03520;MQ2101_G03640;MQ2101_G03641;MQ2101_G03701;MQ2101_…	K01647+K01655+K00826+K01653+K00838+K00620+K14454+K05824+K01649+K14454+K01649+K00818+K00053+K00052+K01702+K00031+K17450+K00814+K01705+K01652+K00030+K00133+K12659+K01681+K00031+K01687+K01655+K00030+K00928
Genetic Information Processing	Transcription	Basal transcription factors	27	ko03022	MQ2101_G00096;MQ2101_G00101;MQ2101_G00112;MQ2101_G00894;MQ2101_G00979;MQ2101_G01013;MQ2101_G01230;MQ2101_G01393;MQ2101_G01450;MQ2101_G01667;MQ2101_G01670;MQ2101_G01779;MQ2101_G02002;MQ2101_G02047;MQ2101_G02068;MQ2101_G02305;MQ2101_G02751;MQ2101_G02783;MQ2101_G03041;MQ2101_G03229;MQ2101_G03269;MQ2101_G03332;MQ2101_G03447;MQ2101_G03533;MQ2101_G03550;MQ2101_G03672;MQ2101_G03727	K10844+K03120+K03141+K02202+K03126+K03128+K03130+K10843+K03143+K03144+K03124+K03133+K10842+K03142+K03135+K14651+K03125+K14649+K03138+K03140+K03127+K14650+K03131+K03123+K06634+K03139+K03134
Genetic Information Processing	Folding, sorting and degradation	Proteasome	27	ko03050	MQ2101_G00154;MQ2101_G00212;MQ2101_G00320;MQ2101_G00572;MQ2101_G00738;MQ2101_G00751;MQ2101_G00993;MQ2101_G01225;MQ2101_G01604;MQ2101_G01655;MQ2101_G01685;MQ2101_G01865;MQ2101_G01910;MQ2101_G02061;MQ2101_G02195;MQ2101_G02202;MQ2101_G02665;MQ2101_G02869;MQ2101_G03044;MQ2101_G03082;MQ2101_G03409;MQ2101_G03484;MQ2101_G03546;MQ2101_G03565;MQ2101_G03607;MQ2101_G03829;MQ2101_G03835	K03064+K03063+K03062+K02737+K03031+K02738+K02727+K02731+K03066+K02729+K03029+K03028+K02734+K03039+K03065+K02735+K02739+K03033+K02732+K02736+K02730+K03037+K03035+K02726+K06699+K03032+K03036
Metabolism	Amino acid metabolism	Alanine, aspartate and glutamate metabolism	25	ko00250	MQ2101_G00065;MQ2101_G00192;MQ2101_G00617;MQ2101_G00739;MQ2101_G00829;MQ2101_G00864;MQ2101_G00907;MQ2101_G01105;MQ2101_G01353;MQ2101_G01734;MQ2101_G01921;MQ2101_G02027;MQ2101_G02107;MQ2101_G02370;MQ2101_G02445;MQ2101_G02597;MQ2101_G02657;MQ2101_G02664;MQ2101_G02759;MQ2101_G03226;MQ2101_G03279;MQ2101_G03419;MQ2101_G03481;MQ2101_G03529;MQ2101_G03702	K00135+K01955+K14454+K01953+K01756+K01940+K00294+K14454+K01915+K00264+K00830+K11541+K13524+K01755+K00814+K15371+K00820+K01424+K00764+K13524+K13566+K01580+K00135+K01956+K01939
Genetic Information Processing	Replication and repair	DNA replication	24	ko03030	MQ2101_G00125;MQ2101_G00354;MQ2101_G00379;MQ2101_G00549;MQ2101_G00742;MQ2101_G00786;MQ2101_G00871;MQ2101_G00916;MQ2101_G00987;MQ2101_G01168;MQ2101_G01197;MQ2101_G01224;MQ2101_G01299;MQ2101_G01434;MQ2101_G01912;MQ2101_G01945;MQ2101_G02169;MQ2101_G02410;MQ2101_G02428;MQ2101_G02878;MQ2101_G03074;MQ2101_G03209;MQ2101_G03406;MQ2101_G03542	K02542+K02685+K02326+K02209+K02210+K02541+K10756+K02328+K03469+K02540+K02320+K04799+K10755+K10755+K02684+K02327+K02212+K02325+K02324+K03506+K03504+K10754+K10747+K04802
Metabolism	Carbohydrate metabolism	Citrate cycle (TCA cycle)	23	ko00020	MQ2101_G00026;MQ2101_G00033;MQ2101_G00076;MQ2101_G00534;MQ2101_G00619;MQ2101_G00704;MQ2101_G00858;MQ2101_G01073;MQ2101_G01113;MQ2101_G01586;MQ2101_G01591;MQ2101_G01656;MQ2101_G01695;MQ2101_G01745;MQ2101_G01767;MQ2101_G02200;MQ2101_G02355;MQ2101_G02358;MQ2101_G02666;MQ2101_G03144;MQ2101_G03520;MQ2101_G03660;MQ2101_G03701	K01610+K01647+K00026+K00627+K00026+K00164+K00026+K00234+K00658+K00162+K01958+K01900+K01679+K00237+K01899+K00161+K00382+K00031+K00030+K01681+K00031+K00236+K00030
Metabolism	Carbohydrate metabolism	Starch and sucrose metabolism	23	ko00500	MQ2101_G00171;MQ2101_G00290;MQ2101_G00407;MQ2101_G00580;MQ2101_G00809;MQ2101_G00836;MQ2101_G00857;MQ2101_G01296;MQ2101_G01808;MQ2101_G01810;MQ2101_G01824;MQ2101_G01963;MQ2101_G02073;MQ2101_G02124;MQ2101_G02141;MQ2101_G02344;MQ2101_G02408;MQ2101_G02429;MQ2101_G02779;MQ2101_G02929;MQ2101_G03049;MQ2101_G03534;MQ2101_G03874	K00706+K00750+K05349+K01210+K05349+K01810+K01194+K01182+K00693+K00706+K22337+K00963+K00844+K01210+K00688+K00706+K05349+K00697+K01835+K16055+K01210+K05349+K01196
Metabolism	Amino acid metabolism	Arginine and proline metabolism	22	ko00330	MQ2101_G00253;MQ2101_G00500;MQ2101_G00617;MQ2101_G00770;MQ2101_G00907;MQ2101_G01044;MQ2101_G01046;MQ2101_G01105;MQ2101_G01451;MQ2101_G02025;MQ2101_G02026;MQ2101_G02283;MQ2101_G02380;MQ2101_G02881;MQ2101_G03001;MQ2101_G03009;MQ2101_G03112;MQ2101_G03360;MQ2101_G03525;MQ2101_G03616;MQ2101_G03756;MQ2101_G03887	K01426+K01611+K14454+K01480+K00294+K01480+K01426+K14454+K03365+K22842+K22842+K00147+K00318+K00273+K00819+K00286+K01581+K01426+K00128+K00931+K01476+K00128
Metabolism	Glycan biosynthesis and metabolism	N-Glycan biosynthesis	22	ko00510	MQ2101_G00170;MQ2101_G00265;MQ2101_G00640;MQ2101_G00749;MQ2101_G00866;MQ2101_G00898;MQ2101_G01329;MQ2101_G01714;MQ2101_G02100;MQ2101_G02250;MQ2101_G02328;MQ2101_G02356;MQ2101_G02632;MQ2101_G02886;MQ2101_G03194;MQ2101_G03270;MQ2101_G03290;MQ2101_G03425;MQ2101_G03663;MQ2101_G03696;MQ2101_G03703;MQ2101_G03856	K03850+K00902+K03847+K12666+K01228+K12669+K05546+K00721+K12668+K03845+K07252+K00729+K12670+K12669+K03849+K07432+K03844+K03842+K07151+K01001+K03846+K01230
Metabolism	Carbohydrate metabolism	Glyoxylate and dicarboxylate metabolism	22	ko00630	MQ2101_G00033;MQ2101_G00076;MQ2101_G00082;MQ2101_G00331;MQ2101_G00619;MQ2101_G00752;MQ2101_G00858;MQ2101_G01353;MQ2101_G01607;MQ2101_G01921;MQ2101_G01934;MQ2101_G02205;MQ2101_G02306;MQ2101_G02355;MQ2101_G02511;MQ2101_G02811;MQ2101_G02903;MQ2101_G02967;MQ2101_G03144;MQ2101_G03248;MQ2101_G03256;MQ2101_G03527	K01647+K00026+K00626+K00605+K00026+K15918+K00026+K01915+K00015+K00830+K02437+K00600+K14263+K00382+K01895+K00281+K00122+K03781+K01681+K01637+K01895+K00600
Genetic Information Processing	Transcription	RNA polymerase	22	ko03020	MQ2101_G00010;MQ2101_G00231;MQ2101_G00366;MQ2101_G00480;MQ2101_G00654;MQ2101_G01007;MQ2101_G01080;MQ2101_G01297;MQ2101_G01379;MQ2101_G01538;MQ2101_G01669;MQ2101_G01789;MQ2101_G01791;MQ2101_G01817;MQ2101_G01847;MQ2101_G01882;MQ2101_G01961;MQ2101_G02198;MQ2101_G02262;MQ2101_G03168;MQ2101_G03587;MQ2101_G03697	K03002+K03027+K03026+K03011+K14721+K03009+K03014+K03006+K03024+K03012+K03021+K03015+K03010+K03004+K03013+K03000+K03016+K03018+K03025+K03023+K03020+K02999
Metabolism	Glycan biosynthesis and metabolism	Various types of N-glycan biosynthesis	21	ko00513	MQ2101_G00640;MQ2101_G00714;MQ2101_G00749;MQ2101_G00898;MQ2101_G02064;MQ2101_G02100;MQ2101_G02250;MQ2101_G02343;MQ2101_G02373;MQ2101_G02412;MQ2101_G02632;MQ2101_G02778;MQ2101_G02886;MQ2101_G03270;MQ2101_G03280;MQ2101_G03290;MQ2101_G03425;MQ2101_G03663;MQ2101_G03677;MQ2101_G03703;MQ2101_G03856	K03847+K05534+K12666+K12669+K05535+K12668+K03845+K05532+K05528+K05538+K12670+K05530+K12669+K07432+K05535+K03844+K03842+K07151+K05533+K03846+K01230
Metabolism	Lipid metabolism	Glycerolipid metabolism	21	ko00561	MQ2101_G00106;MQ2101_G00336;MQ2101_G00701;MQ2101_G00752;MQ2101_G00955;MQ2101_G01215;MQ2101_G01319;MQ2101_G01436;MQ2101_G01642;MQ2101_G01890;MQ2101_G02302;MQ2101_G02521;MQ2101_G02716;MQ2101_G02773;MQ2101_G02774;MQ2101_G03123;MQ2101_G03525;MQ2101_G03554;MQ2101_G03767;MQ2101_G03769;MQ2101_G03887	K00863+K00002+K00002+K15918+K18097+K00002+K01046+K18693+K22831+K13519+K15728+K14674+K01054+K18097+K18097+K00679+K00128+K18693+K00864+K06116+K00128
Metabolism	Global and overview maps	Fatty acid metabolism	21	ko01212	MQ2101_G00082;MQ2101_G00217;MQ2101_G00310;MQ2101_G00597;MQ2101_G00745;MQ2101_G01327;MQ2101_G01544;MQ2101_G01660;MQ2101_G01812;MQ2101_G01849;MQ2101_G01908;MQ2101_G02236;MQ2101_G02347;MQ2101_G02462;MQ2101_G02463;MQ2101_G02663;MQ2101_G02813;MQ2101_G02828;MQ2101_G03131;MQ2101_G03371;MQ2101_G03485	K00626+K07512+K09458+K10246+K00667+K00668+K01074+K00645+K11262+K10245+K07513+K10251+K07512+K00232+K00232+K01897+K00507+K00232+K01897+K10258+K00249
Metabolism	Metabolism of other amino acids	Glutathione metabolism	19	ko00480	MQ2101_G00244;MQ2101_G00686;MQ2101_G00876;MQ2101_G00885;MQ2101_G00961;MQ2101_G01668;MQ2101_G01968;MQ2101_G02097;MQ2101_G02358;MQ2101_G02703;MQ2101_G02913;MQ2101_G02999;MQ2101_G03099;MQ2101_G03112;MQ2101_G03469;MQ2101_G03520;MQ2101_G03627;MQ2101_G03915;MQ2101_G03934	K21456+K00033+K00036+K15428+K01469+K10807+K00799+K00432+K00031+K11204+K00799+K07232+K10808+K01581+K00383+K00031+K01469+K00799+K01469
Metabolism	Carbohydrate metabolism	Propanoate metabolism	19	ko00640	MQ2101_G00082;MQ2101_G00458;MQ2101_G00940;MQ2101_G01516;MQ2101_G01656;MQ2101_G01767;MQ2101_G01812;MQ2101_G02107;MQ2101_G02355;MQ2101_G02511;MQ2101_G02776;MQ2101_G02822;MQ2101_G02873;MQ2101_G02925;MQ2101_G03226;MQ2101_G03256;MQ2101_G03485;MQ2101_G03870;MQ2101_G03873	K00626+K17741+K17741+K17741+K01900+K01899+K11262+K13524+K00382+K01895+K17741+K17741+K17741+K05605+K13524+K01895+K00249+K17741+K00140
Organismal Systems	Aging	Longevity regulating pathway - multiple species	19	ko04213	MQ2101_G00113;MQ2101_G00467;MQ2101_G00648;MQ2101_G00850;MQ2101_G01118;MQ2101_G01886;MQ2101_G02012;MQ2101_G02101;MQ2101_G02146;MQ2101_G02294;MQ2101_G02372;MQ2101_G02533;MQ2101_G02578;MQ2101_G02677;MQ2101_G02857;MQ2101_G02967;MQ2101_G03465;MQ2101_G03752;MQ2101_G03758	K04565+K07204+K19800+K04564+K03695+K07203+K11121+K07827+K12767+K06067+K01440+K04345+K03283+K04345+K07200+K03781+K11121+K03695+K04564
Metabolism	Amino acid metabolism	Tyrosine metabolism	18	ko00350	MQ2101_G00065;MQ2101_G00398;MQ2101_G00410;MQ2101_G00411;MQ2101_G00574;MQ2101_G00617;MQ2101_G01105;MQ2101_G01198;MQ2101_G01380;MQ2101_G01952;MQ2101_G02669;MQ2101_G02816;MQ2101_G02916;MQ2101_G02991;MQ2101_G03091;MQ2101_G03481;MQ2101_G03611;MQ2101_G03859	K00135+K00838+K00276+K00276+K13953+K14454+K14454+K00457+K13953+K00129+K00276+K13953+K00545+K00817+K13953+K00135+K00276+K05821
Cellular Processes	Transport and catabolism	Autophagy - other eukaryotes	18	ko04136	MQ2101_G00283;MQ2101_G00307;MQ2101_G00467;MQ2101_G01256;MQ2101_G01452;MQ2101_G01653;MQ2101_G01886;MQ2101_G02188;MQ2101_G02234;MQ2101_G02323;MQ2101_G02450;MQ2101_G02926;MQ2101_G03021;MQ2101_G03122;MQ2101_G03170;MQ2101_G03259;MQ2101_G03385;MQ2101_G03639	K04382+K17907+K07204+K08341+K08333+K08337+K07203+K00914+K08266+K08339+K19730+K17908+K08342+K08343+K08331+K08269+K17906+K08330
Metabolism	Lipid metabolism	Fatty acid degradation	17	ko00071	MQ2101_G00082;MQ2101_G00574;MQ2101_G01380;MQ2101_G01908;MQ2101_G02462;MQ2101_G02463;MQ2101_G02663;MQ2101_G02816;MQ2101_G02828;MQ2101_G02904;MQ2101_G03091;MQ2101_G03131;MQ2101_G03153;MQ2101_G03485;MQ2101_G03525;MQ2101_G03661;MQ2101_G03887	K00626+K13953+K13953+K07513+K00232+K00232+K01897+K13953+K00232+K00493+K13953+K01897+K13239+K00249+K00128+K00493+K00128
Metabolism	Energy metabolism	Methane metabolism	17	ko00680	MQ2101_G00106;MQ2101_G00910;MQ2101_G01138;MQ2101_G01621;MQ2101_G01921;MQ2101_G02111;MQ2101_G02205;MQ2101_G02511;MQ2101_G02903;MQ2101_G02978;MQ2101_G03251;MQ2101_G03256;MQ2101_G03527;MQ2101_G03539;MQ2101_G03771;MQ2101_G03828;MQ2101_G03884	K00863+K00850+K01070+K03841+K00830+K01689+K00600+K01895+K00122+K01070+K01834+K01895+K00600+K01624+K01834+K00058+K01079
Metabolism	Metabolism of cofactors and vitamins	Nicotinate and nicotinamide metabolism	17	ko00760	MQ2101_G00065;MQ2101_G00119;MQ2101_G00339;MQ2101_G00883;MQ2101_G01178;MQ2101_G01611;MQ2101_G01964;MQ2101_G01996;MQ2101_G02012;MQ2101_G02044;MQ2101_G02372;MQ2101_G02375;MQ2101_G02423;MQ2101_G02640;MQ2101_G02704;MQ2101_G03465;MQ2101_G03481	K00135+K03783+K03426+K18551+K10524+K01240+K00763+K19785+K11121+K01950+K01440+K00858+K18550+K06210+K00767+K11121+K00135
Genetic Information Processing	Folding, sorting and degradation	Protein export	16	ko03060	MQ2101_G00162;MQ2101_G00333;MQ2101_G00527;MQ2101_G00922;MQ2101_G01108;MQ2101_G01234;MQ2101_G01619;MQ2101_G02296;MQ2101_G02407;MQ2101_G02476;MQ2101_G02874;MQ2101_G02927;MQ2101_G03058;MQ2101_G03453;MQ2101_G03579;MQ2101_G03595	K09540+K03108+K03217+K13431+K12272+K09648+K10956+K03107+K13280+K03105+K09647+K12275+K03106+K07342+K10956+K12948
Genetic Information Processing	Folding, sorting and degradation	SNARE interactions in vesicular transport	16	ko04130	MQ2101_G00325;MQ2101_G00395;MQ2101_G00729;MQ2101_G00734;MQ2101_G01018;MQ2101_G01156;MQ2101_G01196;MQ2101_G01265;MQ2101_G01348;MQ2101_G01514;MQ2101_G01935;MQ2101_G02116;MQ2101_G02133;MQ2101_G02915;MQ2101_G03028;MQ2101_G03802	K08507+K08489+K08504+K08486+K08497+K08499+K21155+K08495+K08493+K08496+K08513+K08490+K08516+K08492+K08502+K08501
Metabolism	Carbohydrate metabolism	Pentose phosphate pathway	15	ko00030	MQ2101_G00686;MQ2101_G00836;MQ2101_G00876;MQ2101_G00910;MQ2101_G01621;MQ2101_G01650;MQ2101_G01850;MQ2101_G02096;MQ2101_G02572;MQ2101_G02596;MQ2101_G02779;MQ2101_G02817;MQ2101_G03198;MQ2101_G03528;MQ2101_G03539	K00033+K01810+K00036+K00850+K03841+K01057+K00852+K01057+K01807+K00948+K01835+K00615+K01783+K00616+K01624
Metabolism	Amino acid metabolism	Tryptophan metabolism	15	ko00380	MQ2101_G00082;MQ2101_G00253;MQ2101_G00398;MQ2101_G00704;MQ2101_G01046;MQ2101_G01678;MQ2101_G02110;MQ2101_G02306;MQ2101_G02498;MQ2101_G02904;MQ2101_G02967;MQ2101_G03360;MQ2101_G03525;MQ2101_G03661;MQ2101_G03887	K00626+K01426+K00838+K00164+K01426+K00452+K01556+K14263+K14264+K00493+K03781+K01426+K00128+K00493+K00128
Metabolism	Amino acid metabolism	Phenylalanine, tyrosine and tryptophan biosynthesis	15	ko00400	MQ2101_G00389;MQ2101_G00398;MQ2101_G00617;MQ2101_G00708;MQ2101_G01105;MQ2101_G01109;MQ2101_G01312;MQ2101_G02000;MQ2101_G02070;MQ2101_G02216;MQ2101_G02543;MQ2101_G02991;MQ2101_G03037;MQ2101_G03265;MQ2101_G03859	K01626+K00838+K14454+K04518+K14454+K01736+K01817+K13830+K01850+K01626+K01656+K00817+K00211+K01694+K05821
Genetic Information Processing	Replication and repair	Base excision repair	15	ko03410	MQ2101_G00379;MQ2101_G00916;MQ2101_G01180;MQ2101_G01222;MQ2101_G01224;MQ2101_G01239;MQ2101_G01945;MQ2101_G02410;MQ2101_G02428;MQ2101_G02878;MQ2101_G02887;MQ2101_G03074;MQ2101_G03406;MQ2101_G03438;MQ2101_G03542	K02326+K02328+K10563+K10771+K04799+K01247+K02327+K02325+K02324+K03506+K03648+K03504+K10747+K10773+K04802
Genetic Information Processing	Replication and repair	Mismatch repair	15	ko03430	MQ2101_G00871;MQ2101_G00916;MQ2101_G00937;MQ2101_G01299;MQ2101_G01434;MQ2101_G01945;MQ2101_G01991;MQ2101_G02005;MQ2101_G02270;MQ2101_G02576;MQ2101_G02636;MQ2101_G03074;MQ2101_G03209;MQ2101_G03406;MQ2101_G03542	K10756+K02328+K08734+K10755+K10755+K02327+K08737+K10746+K08736+K10858+K08735+K03504+K10754+K10747+K04802
Metabolism	Carbohydrate metabolism	Fructose and mannose metabolism	14	ko00051	MQ2101_G00106;MQ2101_G00108;MQ2101_G00138;MQ2101_G00726;MQ2101_G00910;MQ2101_G01350;MQ2101_G01511;MQ2101_G01621;MQ2101_G01623;MQ2101_G01823;MQ2101_G02073;MQ2101_G02335;MQ2101_G02588;MQ2101_G03539	K00863+K00900+K17742+K01809+K00850+K17742+K17497+K03841+K00966+K01803+K00844+K19030+K19029+K01624
Metabolism	Carbohydrate metabolism	Galactose metabolism	14	ko00052	MQ2101_G00910;MQ2101_G00958;MQ2101_G00959;MQ2101_G00960;MQ2101_G01296;MQ2101_G01963;MQ2101_G02073;MQ2101_G02779;MQ2101_G03628;MQ2101_G03629;MQ2101_G03630;MQ2101_G03931;MQ2101_G03932;MQ2101_G03933	K00850+K00849+K01784+K00965+K01182+K00963+K00844+K01835+K00965+K01784+K00849+K00849+K01784+K00965
Metabolism	Amino acid metabolism	Phenylalanine metabolism	14	ko00360	MQ2101_G00253;MQ2101_G00398;MQ2101_G00410;MQ2101_G00411;MQ2101_G00617;MQ2101_G01046;MQ2101_G01105;MQ2101_G01198;MQ2101_G01952;MQ2101_G02669;MQ2101_G02991;MQ2101_G03360;MQ2101_G03611;MQ2101_G03859	K01426+K00838+K00276+K00276+K14454+K01426+K14454+K00457+K00129+K00276+K00817+K01426+K00276+K05821
Metabolism	Metabolism of other amino acids	beta-Alanine metabolism	14	ko00410	MQ2101_G00410;MQ2101_G00411;MQ2101_G01390;MQ2101_G01952;MQ2101_G02107;MQ2101_G02669;MQ2101_G02925;MQ2101_G03226;MQ2101_G03419;MQ2101_G03485;MQ2101_G03525;MQ2101_G03611;MQ2101_G03873;MQ2101_G03887	K00276+K00276+K01918+K00129+K13524+K00276+K05605+K13524+K01580+K00249+K00128+K00276+K00140+K00128
Metabolism	Metabolism of cofactors and vitamins	One carbon pool by folate	14	ko00670	MQ2101_G00021;MQ2101_G00078;MQ2101_G00163;MQ2101_G00223;MQ2101_G00331;MQ2101_G00882;MQ2101_G01058;MQ2101_G01659;MQ2101_G02205;MQ2101_G02667;MQ2101_G03232;MQ2101_G03261;MQ2101_G03527;MQ2101_G03690	K00288+K00297+K00602+K00560+K00605+K00287+K01934+K00288+K00600+K00601+K00287+K00604+K00600+K00295
Metabolism	Metabolism of cofactors and vitamins	Porphyrin and chlorophyll metabolism	14	ko00860	MQ2101_G00079;MQ2101_G00492;MQ2101_G01821;MQ2101_G01829;MQ2101_G01891;MQ2101_G01902;MQ2101_G02284;MQ2101_G02512;MQ2101_G02600;MQ2101_G03067;MQ2101_G03773;MQ2101_G03806;MQ2101_G03831;MQ2101_G03923	K01749+K01764+K00643+K02259+K01772+K01599+K02304+K01719+K19054+K00589+K01698+K01885+K00231+K01885
Metabolism	Lipid metabolism	Steroid biosynthesis	13	ko00100	MQ2101_G00001;MQ2101_G00234;MQ2101_G00314;MQ2101_G00685;MQ2101_G01372;MQ2101_G01705;MQ2101_G02521;MQ2101_G02650;MQ2101_G03059;MQ2101_G03118;MQ2101_G03176;MQ2101_G03410;MQ2101_G03725	K00222+K01852+K00511+K09831+K00801+K00801+K14674+K00559+K05917+K09829+K07748+K00223+K09827
Metabolism	Amino acid metabolism	Arginine biosynthesis	13	ko00220	MQ2101_G00203;MQ2101_G00432;MQ2101_G00617;MQ2101_G00864;MQ2101_G01105;MQ2101_G01353;MQ2101_G01581;MQ2101_G02264;MQ2101_G02370;MQ2101_G02445;MQ2101_G02597;MQ2101_G02961;MQ2101_G03756	K14541+K00620+K14454+K01940+K14454+K01915+K00818+K00611+K01755+K00814+K15371+K12659+K01476
Metabolism	Amino acid metabolism	Lysine degradation	13	ko00310	MQ2101_G00045;MQ2101_G00065;MQ2101_G00082;MQ2101_G00704;MQ2101_G00715;MQ2101_G00841;MQ2101_G01113;MQ2101_G02105;MQ2101_G02889;MQ2101_G03481;MQ2101_G03525;MQ2101_G03869;MQ2101_G03887	K11422+K00135+K00626+K00164+K00293+K00474+K00658+K11423+K11427+K00135+K00128+K00290+K00128
Metabolism	Carbohydrate metabolism	Inositol phosphate metabolism	13	ko00562	MQ2101_G00393;MQ2101_G00696;MQ2101_G00733;MQ2101_G01069;MQ2101_G01116;MQ2101_G01487;MQ2101_G01528;MQ2101_G01823;MQ2101_G02036;MQ2101_G02188;MQ2101_G02539;MQ2101_G03102;MQ2101_G03873	K00921+K00889+K00915+K20279+K00888+K01858+K00469+K01803+K05857+K00914+K21797+K01771+K00140
Metabolism	Glycan biosynthesis and metabolism	Glycosylphosphatidylinositol(GPI)-anchor biosynthesis	13	ko00563	MQ2101_G00158;MQ2101_G00193;MQ2101_G00213;MQ2101_G00632;MQ2101_G00646;MQ2101_G01082;MQ2101_G01228;MQ2101_G01638;MQ2101_G02438;MQ2101_G02444;MQ2101_G03212;MQ2101_G03255;MQ2101_G03440	K03857+K03861+K08098+K03858+K05288+K05293+K03859+K05294+K05291+K05289+K05283+K07542+K03434
Metabolism	Metabolism of cofactors and vitamins	Pantothenate and CoA biosynthesis	13	ko00770	MQ2101_G00207;MQ2101_G00300;MQ2101_G00793;MQ2101_G01002;MQ2101_G01205;MQ2101_G01390;MQ2101_G01950;MQ2101_G02155;MQ2101_G02187;MQ2101_G02213;MQ2101_G02660;MQ2101_G03349;MQ2101_G03640	K00826+K01653+K00606+K01922+K00997+K01918+K06133+K01598+K00077+K00053+K01652+K09680+K01687
Metabolism	Amino acid metabolism	Valine, leucine and isoleucine degradation	12	ko00280	MQ2101_G00082;MQ2101_G00207;MQ2101_G01908;MQ2101_G02107;MQ2101_G02258;MQ2101_G02355;MQ2101_G02925;MQ2101_G03226;MQ2101_G03485;MQ2101_G03525;MQ2101_G03873;MQ2101_G03887	K00626+K00826+K07513+K13524+K00020+K00382+K05605+K13524+K00249+K00128+K00140+K00128
Metabolism	Metabolism of terpenoids and polyketides	Terpenoid backbone biosynthesis	12	ko00900	MQ2101_G00082;MQ2101_G00593;MQ2101_G00594;MQ2101_G01203;MQ2101_G01211;MQ2101_G01307;MQ2101_G01533;MQ2101_G02740;MQ2101_G03038;MQ2101_G03051;MQ2101_G03858;MQ2101_G03926	K00626+K00587+K00587+K00869+K05955+K01597+K00787+K00804+K00938+K01823+K00021+K06013
Environmental Information Processing	Signal transduction	Phosphatidylinositol signaling system	12	ko04070	MQ2101_G00393;MQ2101_G00696;MQ2101_G00733;MQ2101_G01069;MQ2101_G01079;MQ2101_G01116;MQ2101_G01526;MQ2101_G02036;MQ2101_G02188;MQ2101_G02539;MQ2101_G03427;MQ2101_G03888	K00921+K00889+K00915+K20279+K02183+K00888+K00981+K05857+K00914+K21797+K02183+K07756
Metabolism	Amino acid metabolism	Valine, leucine and isoleucine biosynthesis	11	ko00290	MQ2101_G00207;MQ2101_G00300;MQ2101_G01068;MQ2101_G01316;MQ2101_G02213;MQ2101_G02230;MQ2101_G02276;MQ2101_G02660;MQ2101_G02891;MQ2101_G03640;MQ2101_G03896	K00826+K01653+K01649+K01649+K00053+K00052+K01702+K01652+K17989+K01687+K01754
Metabolism	Amino acid metabolism	Lysine biosynthesis	11	ko00300	MQ2101_G00088;MQ2101_G00398;MQ2101_G00626;MQ2101_G00715;MQ2101_G02136;MQ2101_G02435;MQ2101_G02471;MQ2101_G02846;MQ2101_G03641;MQ2101_G03861;MQ2101_G03869	K01655+K00838+K05824+K00293+K00143+K17450+K01705+K00133+K01655+K00928+K00290
Metabolism	Amino acid metabolism	Histidine metabolism	11	ko00340	MQ2101_G00075;MQ2101_G00481;MQ2101_G01952;MQ2101_G02035;MQ2101_G02125;MQ2101_G02366;MQ2101_G02991;MQ2101_G03515;MQ2101_G03525;MQ2101_G03547;MQ2101_G03887	K14152+K01814+K00129+K01663+K20247+K04486+K00817+K01693+K00128+K00765+K00128
Genetic Information Processing	Replication and repair	Homologous recombination	11	ko03440	MQ2101_G00127;MQ2101_G00328;MQ2101_G00329;MQ2101_G00586;MQ2101_G00916;MQ2101_G01048;MQ2101_G01439;MQ2101_G01945;MQ2101_G02185;MQ2101_G03074;MQ2101_G03585	K04482+K04728+K04728+K08991+K02328+K10875+K10865+K02327+K03165+K03504+K10866
Metabolism	Lipid metabolism	Sphingolipid metabolism	10	ko00600	MQ2101_G01004;MQ2101_G01134;MQ2101_G01425;MQ2101_G01971;MQ2101_G03071;MQ2101_G03149;MQ2101_G03636;MQ2101_G03719;MQ2101_G03731;MQ2101_G03830	K04709+K04708+K00654+K01634+K04713+K00654+K00720+K04709+K12351+K04718
Metabolism	Energy metabolism	Sulfur metabolism	10	ko00920	MQ2101_G00687;MQ2101_G01403;MQ2101_G01683;MQ2101_G01871;MQ2101_G02080;MQ2101_G02635;MQ2101_G02974;MQ2101_G03006;MQ2101_G03347;MQ2101_G03857	K00958+K00860+K00381+K01082+K01011+K00390+K00380+K17069+K01738+K01739
Metabolism	Carbohydrate metabolism	Pentose and glucuronate interconversions	9	ko00040	MQ2101_G00167;MQ2101_G00336;MQ2101_G00701;MQ2101_G00840;MQ2101_G01215;MQ2101_G01963;MQ2101_G02662;MQ2101_G03198;MQ2101_G03871	K17738+K00002+K00002+K17743+K00002+K00963+K05351+K01783+K00854
Metabolism	Metabolism of cofactors and vitamins	Ubiquinone and other terpenoid-quinone biosynthesis	9	ko00130	MQ2101_G00056;MQ2101_G00398;MQ2101_G01198;MQ2101_G01320;MQ2101_G02014;MQ2101_G02831;MQ2101_G03325;MQ2101_G03326;MQ2101_G03618	K00591+K00838+K00457+K06126+K06134+K06127+K03809+K03809+K06125
Metabolism	Metabolism of cofactors and vitamins	Folate biosynthesis	9	ko00790	MQ2101_G00086;MQ2101_G00383;MQ2101_G00478;MQ2101_G00882;MQ2101_G00918;MQ2101_G01571;MQ2101_G02277;MQ2101_G03232;MQ2101_G03779	K01930+K01724+K13939+K00287+K01495+K13950+K01077+K00287+K01497
Metabolism	Lipid metabolism	Biosynthesis of unsaturated fatty acids	9	ko01040	MQ2101_G00597;MQ2101_G01849;MQ2101_G01908;MQ2101_G02236;MQ2101_G02462;MQ2101_G02463;MQ2101_G02813;MQ2101_G02828;MQ2101_G03371	K10246+K10245+K07513+K10251+K00232+K00232+K00507+K00232+K10258
Metabolism	Metabolism of other amino acids	Selenocompound metabolism	8	ko00450	MQ2101_G00115;MQ2101_G00177;MQ2101_G00687;MQ2101_G00920;MQ2101_G00924;MQ2101_G01024;MQ2101_G02560;MQ2101_G03857	K00384+K00549+K00958+K01874+K01874+K01760+K01758+K01739
Metabolism	Carbohydrate metabolism	Butanoate metabolism	8	ko00650	MQ2101_G00065;MQ2101_G00082;MQ2101_G00300;MQ2101_G02107;MQ2101_G02660;MQ2101_G03226;MQ2101_G03419;MQ2101_G03481	K00135+K00626+K01653+K13524+K01652+K13524+K01580+K00135
Metabolism	Metabolism of cofactors and vitamins	Thiamine metabolism	8	ko00730	MQ2101_G01183;MQ2101_G01696;MQ2101_G01780;MQ2101_G02231;MQ2101_G02277;MQ2101_G02820;MQ2101_G03754;MQ2101_G03893	K00939+K14154+K00949+K04487+K01077+K14394+K00877+K03146
Metabolism	Lipid metabolism	Fatty acid biosynthesis	7	ko00061	MQ2101_G00310;MQ2101_G00745;MQ2101_G01327;MQ2101_G01660;MQ2101_G01812;MQ2101_G02663;MQ2101_G03131	K09458+K00667+K00668+K00645+K11262+K01897+K01897
Metabolism	Lipid metabolism	Fatty acid elongation	7	ko00062	MQ2101_G00217;MQ2101_G00597;MQ2101_G01544;MQ2101_G01849;MQ2101_G02236;MQ2101_G02347;MQ2101_G03371	K07512+K10246+K01074+K10245+K10251+K07512+K10258
Metabolism	Metabolism of other amino acids	Cyanoamino acid metabolism	7	ko00460	MQ2101_G00407;MQ2101_G00809;MQ2101_G02205;MQ2101_G02408;MQ2101_G02664;MQ2101_G03527;MQ2101_G03534	K05349+K05349+K00600+K05349+K01424+K00600+K05349
Metabolism	Glycan biosynthesis and metabolism	Other types of O-glycan biosynthesis	7	ko00514	MQ2101_G00270;MQ2101_G00459;MQ2101_G01271;MQ2101_G01691;MQ2101_G02412;MQ2101_G03267;MQ2101_G03430	K10967+K00728+K00728+K00728+K05538+K00728+K00728
Metabolism	Lipid metabolism	Ether lipid metabolism	7	ko00565	MQ2101_G00702;MQ2101_G01799;MQ2101_G01890;MQ2101_G02081;MQ2101_G02521;MQ2101_G02721;MQ2101_G03403	K06123+K00993+K13519+K16794+K14674+K01115+K06123
Metabolism	Metabolism of cofactors and vitamins	Riboflavin metabolism	7	ko00740	MQ2101_G01834;MQ2101_G01848;MQ2101_G01909;MQ2101_G02820;MQ2101_G03307;MQ2101_G03461;MQ2101_G03779	K02858+K14654+K00793+K14394+K14655+K00953+K01497
Metabolism	Metabolism of cofactors and vitamins	Vitamin B6 metabolism	7	ko00750	MQ2101_G00060;MQ2101_G00515;MQ2101_G00577;MQ2101_G00578;MQ2101_G00963;MQ2101_G03324;MQ2101_G03530	K00868+K01733+K06215+K08681+K00275+K00275+K05275
Genetic Information Processing	Folding, sorting and degradation	Sulfur relay system	7	ko04122	MQ2101_G00038;MQ2101_G01703;MQ2101_G02080;MQ2101_G02231;MQ2101_G02393;MQ2101_G02633;MQ2101_G03369	K14169+K11996+K01011+K04487+K14171+K12161+K14171
Environmental Information Processing	Membrane transport	ABC transporters	6	ko02010	MQ2101_G00009;MQ2101_G00016;MQ2101_G00347;MQ2101_G00722;MQ2101_G01923;MQ2101_G02452	K08711+K15628+K05663+K05658+K08712+K15628
Metabolism	Glycan biosynthesis and metabolism	Mannose type O-glycan biosyntheis	5	ko00515	MQ2101_G00459;MQ2101_G01271;MQ2101_G01691;MQ2101_G03267;MQ2101_G03430	K00728+K00728+K00728+K00728+K00728
Metabolism	Lipid metabolism	alpha-Linolenic acid metabolism	5	ko00592	MQ2101_G01908;MQ2101_G02462;MQ2101_G02463;MQ2101_G02521;MQ2101_G02828	K07513+K00232+K00232+K14674+K00232
Genetic Information Processing	Replication and repair	Non-homologous end-joining	5	ko03450	MQ2101_G01224;MQ2101_G01278;MQ2101_G01439;MQ2101_G03192;MQ2101_G03585	K04799+K10884+K10865+K10777+K10866
Environmental Information Processing	Signal transduction	Hippo signaling pathway - multiple species	5	ko04392	MQ2101_G01249;MQ2101_G01855;MQ2101_G02244;MQ2101_G02361;MQ2101_G03089	K02218+K09448+K06683+K04409+K02218
Metabolism	Energy metabolism	Nitrogen metabolism	4	ko00910	MQ2101_G01353;MQ2101_G01734;MQ2101_G02597;MQ2101_G03800	K01915+K00264+K15371+K01673
Metabolism	Carbohydrate metabolism	Ascorbate and aldarate metabolism	3	ko00053	MQ2101_G01528;MQ2101_G03525;MQ2101_G03887	K00469+K00128+K00128
Metabolism	Biosynthesis of other secondary metabolites	Monobactam biosynthesis	3	ko00261	MQ2101_G00687;MQ2101_G02846;MQ2101_G03861	K00958+K00133+K00928
Metabolism	Metabolism of other amino acids	Taurine and hypotaurine metabolism	3	ko00430	MQ2101_G00469;MQ2101_G02597;MQ2101_G03419	K00456+K15371+K01580
Metabolism	Metabolism of other amino acids	Phosphonate and phosphinate metabolism	3	ko00440	MQ2101_G00927;MQ2101_G01799;MQ2101_G03423	K00968+K00993+K00967
Metabolism	Lipid metabolism	Arachidonic acid metabolism	3	ko00590	MQ2101_G01725;MQ2101_G02097;MQ2101_G02521	K01254+K00432+K14674
Metabolism	Carbohydrate metabolism	C5-Branched dibasic acid metabolism	3	ko00660	MQ2101_G00300;MQ2101_G02230;MQ2101_G02660	K01653+K00052+K01652
Metabolism	Metabolism of terpenoids and polyketides	Sesquiterpenoid and triterpenoid biosynthesis	3	ko00909	MQ2101_G00314;MQ2101_G01372;MQ2101_G01705	K00511+K00801+K00801
Metabolism	Biosynthesis of other secondary metabolites	Carbapenem biosynthesis	2	ko00332	MQ2101_G02283;MQ2101_G03616	K00147+K00931
Metabolism	Glycan biosynthesis and metabolism	Other glycan degradation	2	ko00511	MQ2101_G00208;MQ2101_G00317	K01191+K01191
Metabolism	Metabolism of cofactors and vitamins	Biotin metabolism	2	ko00780	MQ2101_G00310;MQ2101_G03619	K09458+K01942
Metabolism	Metabolism of cofactors and vitamins	Lipoic acid metabolism	2	ko00785	MQ2101_G01742;MQ2101_G02260	K03801+K03800
Metabolism	Lipid metabolism	Synthesis and degradation of ketone bodies	1	ko00072	MQ2101_G00082	K00626
Metabolism	Metabolism of other amino acids	D-Arginine and D-ornithine metabolism	1	ko00472	MQ2101_G02881	K00273
Metabolism	Glycan biosynthesis and metabolism	Glycosaminoglycan degradation	1	ko00531	MQ2101_G00025	K01207
Metabolism	Xenobiotics biodegradation and metabolism	Atrazine degradation	1	ko00791	MQ2101_G00203	K14541
