# Supplementary material for: Complete genome analysis of pathogenic Metschnikowia bicuspidata strain MQ2101 isolated from diseased ridgetail white prawn, Exopalaemon carinicauda
Source: BMC Microbiol. 2023 Apr 29;23:120. doi: 10.1186/s12866-023-02865-2 (PMC10148492; doi:10.1186/s12866-023-02865-2)
Supplement: Supplementary file 6 — Additional file 6: Table S4. The GO functional annotation information. [file 12866_2023_2865_MOESM6_ESM.xlsx]

## Sheet: Sheet2
Table S4. The GO functional annotation information
Ontology	Class	Gene Number	Gene IDs
Biological Process	reproduction	90	MQ2101_G00069;MQ2101_G00084;MQ2101_G00127;MQ2101_G00157;MQ2101_G00163;MQ2101_G00169;MQ2101_G00206;MQ2101_G00239;MQ2101_G00260;MQ2101_G00297;MQ2101_G00344;MQ2101_G00505;MQ2101_G00560;MQ2101_G00584;MQ2101_G00648;MQ2101_G00696;MQ2101_G00719;MQ2101_G00734;MQ2101_G00772;MQ2101_G00847;MQ2101_G01048;MQ2101_G01052;MQ2101_G01091;MQ2101_G01102;MQ2101_G01106;MQ2101_G01143;MQ2101_G01165;MQ2101_G01253;MQ2101_…
Biological Process	cell killing	1	MQ2101_G01922
Biological Process	metabolic process	1812	MQ2101_G00001;MQ2101_G00004;MQ2101_G00006;MQ2101_G00007;MQ2101_G00010;MQ2101_G00011;MQ2101_G00012;MQ2101_G00013;MQ2101_G00014;MQ2101_G00016;MQ2101_G00018;MQ2101_G00020;MQ2101_G00021;MQ2101_G00024;MQ2101_G00025;MQ2101_G00026;MQ2101_G00029;MQ2101_G00031;MQ2101_G00033;MQ2101_G00034;MQ2101_G00036;MQ2101_G00038;MQ2101_G00039;MQ2101_G00040;MQ2101_G00041;MQ2101_G00042;MQ2101_G00043;MQ2101_G00044;MQ2101_…
Biological Process	cellular process	2178	MQ2101_G00001;MQ2101_G00002;MQ2101_G00004;MQ2101_G00006;MQ2101_G00007;MQ2101_G00008;MQ2101_G00009;MQ2101_G00010;MQ2101_G00011;MQ2101_G00012;MQ2101_G00014;MQ2101_G00015;MQ2101_G00016;MQ2101_G00017;MQ2101_G00018;MQ2101_G00020;MQ2101_G00021;MQ2101_G00022;MQ2101_G00023;MQ2101_G00024;MQ2101_G00026;MQ2101_G00028;MQ2101_G00029;MQ2101_G00030;MQ2101_G00031;MQ2101_G00033;MQ2101_G00034;MQ2101_G00035;MQ2101_…
Biological Process	reproductive process	73	MQ2101_G00069;MQ2101_G00127;MQ2101_G00157;MQ2101_G00163;MQ2101_G00169;MQ2101_G00206;MQ2101_G00239;MQ2101_G00344;MQ2101_G00505;MQ2101_G00560;MQ2101_G00696;MQ2101_G00719;MQ2101_G00734;MQ2101_G00772;MQ2101_G00847;MQ2101_G01048;MQ2101_G01052;MQ2101_G01091;MQ2101_G01102;MQ2101_G01106;MQ2101_G01143;MQ2101_G01165;MQ2101_G01253;MQ2101_G01258;MQ2101_G01306;MQ2101_G01309;MQ2101_G01505;MQ2101_G01679;MQ2101_…
Biological Process	biological adhesion	38	MQ2101_G00075;MQ2101_G00175;MQ2101_G00179;MQ2101_G00270;MQ2101_G00451;MQ2101_G00827;MQ2101_G01027;MQ2101_G01032;MQ2101_G01112;MQ2101_G01254;MQ2101_G01306;MQ2101_G01423;MQ2101_G01680;MQ2101_G01855;MQ2101_G01943;MQ2101_G01964;MQ2101_G02017;MQ2101_G02023;MQ2101_G02101;MQ2101_G02104;MQ2101_G02124;MQ2101_G02135;MQ2101_G02208;MQ2101_G02533;MQ2101_G02677;MQ2101_G02748;MQ2101_G02787;MQ2101_G03049;MQ2101_…
Biological Process	signaling	69	MQ2101_G00018;MQ2101_G00054;MQ2101_G00069;MQ2101_G00122;MQ2101_G00139;MQ2101_G00149;MQ2101_G00151;MQ2101_G00214;MQ2101_G00239;MQ2101_G00287;MQ2101_G00323;MQ2101_G00392;MQ2101_G00467;MQ2101_G00505;MQ2101_G00554;MQ2101_G00667;MQ2101_G00772;MQ2101_G00854;MQ2101_G00990;MQ2101_G01000;MQ2101_G01091;MQ2101_G01095;MQ2101_G01102;MQ2101_G01116;MQ2101_G01165;MQ2101_G01258;MQ2101_G01368;MQ2101_G01423;MQ2101_…
Biological Process	multicellular organismal process	68	MQ2101_G00035;MQ2101_G00063;MQ2101_G00103;MQ2101_G00164;MQ2101_G00174;MQ2101_G00231;MQ2101_G00248;MQ2101_G00268;MQ2101_G00311;MQ2101_G00357;MQ2101_G00364;MQ2101_G00389;MQ2101_G00419;MQ2101_G00501;MQ2101_G00555;MQ2101_G00617;MQ2101_G00701;MQ2101_G00711;MQ2101_G00719;MQ2101_G00895;MQ2101_G00964;MQ2101_G00971;MQ2101_G01012;MQ2101_G01102;MQ2101_G01118;MQ2101_G01158;MQ2101_G01189;MQ2101_G01193;MQ2101_…
Biological Process	developmental process	166	MQ2101_G00035;MQ2101_G00054;MQ2101_G00063;MQ2101_G00084;MQ2101_G00103;MQ2101_G00130;MQ2101_G00157;MQ2101_G00164;MQ2101_G00174;MQ2101_G00231;MQ2101_G00239;MQ2101_G00248;MQ2101_G00268;MQ2101_G00270;MQ2101_G00272;MQ2101_G00287;MQ2101_G00302;MQ2101_G00306;MQ2101_G00311;MQ2101_G00357;MQ2101_G00364;MQ2101_G00389;MQ2101_G00417;MQ2101_G00419;MQ2101_G00487;MQ2101_G00501;MQ2101_G00555;MQ2101_G00584;MQ2101_…
Biological Process	growth	289	MQ2101_G00008;MQ2101_G00015;MQ2101_G00018;MQ2101_G00022;MQ2101_G00023;MQ2101_G00045;MQ2101_G00047;MQ2101_G00054;MQ2101_G00061;MQ2101_G00069;MQ2101_G00080;MQ2101_G00098;MQ2101_G00103;MQ2101_G00107;MQ2101_G00122;MQ2101_G00123;MQ2101_G00133;MQ2101_G00144;MQ2101_G00145;MQ2101_G00149;MQ2101_G00175;MQ2101_G00176;MQ2101_G00179;MQ2101_G00196;MQ2101_G00202;MQ2101_G00205;MQ2101_G00206;MQ2101_G00270;MQ2101_…
Biological Process	locomotion	12	MQ2101_G00386;MQ2101_G01051;MQ2101_G01139;MQ2101_G01306;MQ2101_G01314;MQ2101_G02111;MQ2101_G02321;MQ2101_G02677;MQ2101_G03178;MQ2101_G03228;MQ2101_G03395;MQ2101_G03577
Biological Process	single-organism process	1611	MQ2101_G00001;MQ2101_G00006;MQ2101_G00008;MQ2101_G00009;MQ2101_G00012;MQ2101_G00013;MQ2101_G00015;MQ2101_G00016;MQ2101_G00017;MQ2101_G00018;MQ2101_G00020;MQ2101_G00021;MQ2101_G00022;MQ2101_G00023;MQ2101_G00026;MQ2101_G00029;MQ2101_G00030;MQ2101_G00031;MQ2101_G00033;MQ2101_G00034;MQ2101_G00035;MQ2101_G00036;MQ2101_G00039;MQ2101_G00040;MQ2101_G00042;MQ2101_G00044;MQ2101_G00045;MQ2101_G00047;MQ2101_…
Biological Process	biological phase	2	MQ2101_G01048;MQ2101_G03107
Biological Process	rhythmic process	1	MQ2101_G01306
Biological Process	response to stimulus	645	MQ2101_G00001;MQ2101_G00008;MQ2101_G00009;MQ2101_G00018;MQ2101_G00020;MQ2101_G00022;MQ2101_G00023;MQ2101_G00042;MQ2101_G00045;MQ2101_G00047;MQ2101_G00054;MQ2101_G00055;MQ2101_G00061;MQ2101_G00062;MQ2101_G00065;MQ2101_G00069;MQ2101_G00073;MQ2101_G00080;MQ2101_G00084;MQ2101_G00096;MQ2101_G00098;MQ2101_G00106;MQ2101_G00107;MQ2101_G00115;MQ2101_G00117;MQ2101_G00122;MQ2101_G00123;MQ2101_G00125;MQ2101_…
Biological Process	localization	663	MQ2101_G00006;MQ2101_G00007;MQ2101_G00008;MQ2101_G00009;MQ2101_G00016;MQ2101_G00017;MQ2101_G00022;MQ2101_G00023;MQ2101_G00029;MQ2101_G00030;MQ2101_G00035;MQ2101_G00040;MQ2101_G00048;MQ2101_G00055;MQ2101_G00061;MQ2101_G00069;MQ2101_G00074;MQ2101_G00077;MQ2101_G00098;MQ2101_G00110;MQ2101_G00111;MQ2101_G00120;MQ2101_G00122;MQ2101_G00135;MQ2101_G00137;MQ2101_G00139;MQ2101_G00140;MQ2101_G00143;MQ2101_…
Biological Process	multi-organism process	224	MQ2101_G00001;MQ2101_G00018;MQ2101_G00022;MQ2101_G00045;MQ2101_G00047;MQ2101_G00054;MQ2101_G00061;MQ2101_G00079;MQ2101_G00080;MQ2101_G00084;MQ2101_G00098;MQ2101_G00122;MQ2101_G00140;MQ2101_G00143;MQ2101_G00157;MQ2101_G00175;MQ2101_G00177;MQ2101_G00179;MQ2101_G00196;MQ2101_G00203;MQ2101_G00222;MQ2101_G00239;MQ2101_G00260;MQ2101_G00268;MQ2101_G00270;MQ2101_G00281;MQ2101_G00284;MQ2101_G00297;MQ2101_…
Biological Process	biological regulation	754	MQ2101_G00004;MQ2101_G00015;MQ2101_G00018;MQ2101_G00020;MQ2101_G00022;MQ2101_G00031;MQ2101_G00039;MQ2101_G00045;MQ2101_G00053;MQ2101_G00054;MQ2101_G00055;MQ2101_G00057;MQ2101_G00059;MQ2101_G00064;MQ2101_G00069;MQ2101_G00073;MQ2101_G00084;MQ2101_G00090;MQ2101_G00091;MQ2101_G00094;MQ2101_G00095;MQ2101_G00096;MQ2101_G00098;MQ2101_G00101;MQ2101_G00105;MQ2101_G00115;MQ2101_G00117;MQ2101_G00120;MQ2101_…
Biological Process	cellular component organization or biogenesis	760	MQ2101_G00002;MQ2101_G00007;MQ2101_G00008;MQ2101_G00010;MQ2101_G00015;MQ2101_G00018;MQ2101_G00020;MQ2101_G00022;MQ2101_G00023;MQ2101_G00028;MQ2101_G00029;MQ2101_G00041;MQ2101_G00045;MQ2101_G00046;MQ2101_G00047;MQ2101_G00052;MQ2101_G00053;MQ2101_G00054;MQ2101_G00058;MQ2101_G00061;MQ2101_G00064;MQ2101_G00069;MQ2101_G00074;MQ2101_G00088;MQ2101_G00095;MQ2101_G00096;MQ2101_G00098;MQ2101_G00099;MQ2101_…
Biological Process	cell aggregation	6	MQ2101_G00143;MQ2101_G02385;MQ2101_G02557;MQ2101_G03517;MQ2101_G03633;MQ2101_G03634
Biological Process	detoxification	7	MQ2101_G00244;MQ2101_G00667;MQ2101_G00829;MQ2101_G01401;MQ2101_G01856;MQ2101_G02355;MQ2101_G03469
Molecular Function	transcription factor activity, protein binding	39	MQ2101_G00004;MQ2101_G00064;MQ2101_G00101;MQ2101_G00294;MQ2101_G00350;MQ2101_G00444;MQ2101_G00529;MQ2101_G00664;MQ2101_G00812;MQ2101_G00842;MQ2101_G00894;MQ2101_G00952;MQ2101_G00988;MQ2101_G01027;MQ2101_G01306;MQ2101_G01393;MQ2101_G01565;MQ2101_G01589;MQ2101_G01651;MQ2101_G01663;MQ2101_G01667;MQ2101_G01670;MQ2101_G01765;MQ2101_G02048;MQ2101_G02103;MQ2101_G02127;MQ2101_G02161;MQ2101_G02229;MQ2101_…
Molecular Function	nucleic acid binding transcription factor activity	63	MQ2101_G00069;MQ2101_G00101;MQ2101_G00151;MQ2101_G00298;MQ2101_G00350;MQ2101_G00360;MQ2101_G00529;MQ2101_G00573;MQ2101_G00598;MQ2101_G00664;MQ2101_G00678;MQ2101_G00897;MQ2101_G00914;MQ2101_G00979;MQ2101_G00988;MQ2101_G01000;MQ2101_G01050;MQ2101_G01095;MQ2101_G01099;MQ2101_G01174;MQ2101_G01218;MQ2101_G01275;MQ2101_G01310;MQ2101_G01474;MQ2101_G01562;MQ2101_G01563;MQ2101_G01593;MQ2101_G01670;MQ2101_…
Molecular Function	catalytic activity	1426	MQ2101_G00001;MQ2101_G00008;MQ2101_G00009;MQ2101_G00010;MQ2101_G00011;MQ2101_G00012;MQ2101_G00013;MQ2101_G00016;MQ2101_G00018;MQ2101_G00020;MQ2101_G00021;MQ2101_G00024;MQ2101_G00025;MQ2101_G00026;MQ2101_G00031;MQ2101_G00033;MQ2101_G00034;MQ2101_G00036;MQ2101_G00039;MQ2101_G00040;MQ2101_G00042;MQ2101_G00044;MQ2101_G00045;MQ2101_G00047;MQ2101_G00051;MQ2101_G00052;MQ2101_G00053;MQ2101_G00056;MQ2101_…
Molecular Function	signal transducer activity	11	MQ2101_G00018;MQ2101_G00642;MQ2101_G00772;MQ2101_G01102;MQ2101_G01258;MQ2101_G01575;MQ2101_G01666;MQ2101_G02018;MQ2101_G02361;MQ2101_G03724;MQ2101_G03776
Molecular Function	structural molecule activity	114	MQ2101_G00006;MQ2101_G00007;MQ2101_G00028;MQ2101_G00029;MQ2101_G00063;MQ2101_G00147;MQ2101_G00156;MQ2101_G00164;MQ2101_G00229;MQ2101_G00237;MQ2101_G00243;MQ2101_G00248;MQ2101_G00324;MQ2101_G00445;MQ2101_G00485;MQ2101_G00516;MQ2101_G00571;MQ2101_G00612;MQ2101_G00649;MQ2101_G00650;MQ2101_G00661;MQ2101_G00662;MQ2101_G00707;MQ2101_G00784;MQ2101_G00789;MQ2101_G00818;MQ2101_G00856;MQ2101_G00942;MQ2101_…
Molecular Function	transporter activity	207	MQ2101_G00009;MQ2101_G00016;MQ2101_G00017;MQ2101_G00035;MQ2101_G00040;MQ2101_G00048;MQ2101_G00110;MQ2101_G00140;MQ2101_G00152;MQ2101_G00162;MQ2101_G00196;MQ2101_G00198;MQ2101_G00204;MQ2101_G00218;MQ2101_G00252;MQ2101_G00281;MQ2101_G00292;MQ2101_G00313;MQ2101_G00352;MQ2101_G00373;MQ2101_G00376;MQ2101_G00388;MQ2101_G00408;MQ2101_G00431;MQ2101_G00498;MQ2101_G00501;MQ2101_G00502;MQ2101_G00505;MQ2101_…
Molecular Function	binding	1328	MQ2101_G00008;MQ2101_G00009;MQ2101_G00010;MQ2101_G00011;MQ2101_G00012;MQ2101_G00014;MQ2101_G00015;MQ2101_G00016;MQ2101_G00018;MQ2101_G00021;MQ2101_G00022;MQ2101_G00023;MQ2101_G00024;MQ2101_G00026;MQ2101_G00031;MQ2101_G00034;MQ2101_G00039;MQ2101_G00043;MQ2101_G00044;MQ2101_G00045;MQ2101_G00046;MQ2101_G00050;MQ2101_G00051;MQ2101_G00052;MQ2101_G00054;MQ2101_G00055;MQ2101_G00058;MQ2101_G00069;MQ2101_…
Molecular Function	electron carrier activity	7	MQ2101_G01410;MQ2101_G02559;MQ2101_G03495;MQ2101_G03666;MQ2101_G03669;MQ2101_G03744;MQ2101_G03821
Molecular Function	antioxidant activity	13	MQ2101_G00115;MQ2101_G00126;MQ2101_G00520;MQ2101_G00791;MQ2101_G00850;MQ2101_G01763;MQ2101_G02097;MQ2101_G02214;MQ2101_G02464;MQ2101_G02515;MQ2101_G02967;MQ2101_G03571;MQ2101_G03915
Molecular Function	translation regulator activity	1	MQ2101_G00319
Molecular Function	molecular transducer activity	9	MQ2101_G00122;MQ2101_G00794;MQ2101_G01258;MQ2101_G01423;MQ2101_G01673;MQ2101_G02018;MQ2101_G02215;MQ2101_G02218;MQ2101_G03704
Molecular Function	molecular function regulator	72	MQ2101_G00055;MQ2101_G00059;MQ2101_G00094;MQ2101_G00117;MQ2101_G00144;MQ2101_G00176;MQ2101_G00210;MQ2101_G00401;MQ2101_G00425;MQ2101_G00429;MQ2101_G00487;MQ2101_G00560;MQ2101_G00579;MQ2101_G00596;MQ2101_G00656;MQ2101_G00860;MQ2101_G00930;MQ2101_G00931;MQ2101_G01003;MQ2101_G01049;MQ2101_G01128;MQ2101_G01143;MQ2101_G01149;MQ2101_G01321;MQ2101_G01423;MQ2101_G01522;MQ2101_G01601;MQ2101_G01701;MQ2101_…
Cellular Component	cell	2205	MQ2101_G00001;MQ2101_G00002;MQ2101_G00006;MQ2101_G00007;MQ2101_G00008;MQ2101_G00009;MQ2101_G00010;MQ2101_G00012;MQ2101_G00014;MQ2101_G00015;MQ2101_G00016;MQ2101_G00017;MQ2101_G00018;MQ2101_G00020;MQ2101_G00021;MQ2101_G00022;MQ2101_G00023;MQ2101_G00024;MQ2101_G00026;MQ2101_G00027;MQ2101_G00028;MQ2101_G00029;MQ2101_G00030;MQ2101_G00031;MQ2101_G00033;MQ2101_G00034;MQ2101_G00036;MQ2101_G00038;MQ2101_…
Cellular Component	nucleoid	18	MQ2101_G00300;MQ2101_G00582;MQ2101_G00591;MQ2101_G00779;MQ2101_G01586;MQ2101_G01767;MQ2101_G02200;MQ2101_G02213;MQ2101_G02358;MQ2101_G02508;MQ2101_G02676;MQ2101_G02891;MQ2101_G03144;MQ2101_G03520;MQ2101_G03646;MQ2101_G03701;MQ2101_G03852;MQ2101_G03887
Cellular Component	membrane	752	MQ2101_G00001;MQ2101_G00006;MQ2101_G00009;MQ2101_G00016;MQ2101_G00017;MQ2101_G00027;MQ2101_G00028;MQ2101_G00035;MQ2101_G00040;MQ2101_G00041;MQ2101_G00044;MQ2101_G00048;MQ2101_G00056;MQ2101_G00059;MQ2101_G00061;MQ2101_G00069;MQ2101_G00070;MQ2101_G00077;MQ2101_G00080;MQ2101_G00091;MQ2101_G00098;MQ2101_G00099;MQ2101_G00120;MQ2101_G00122;MQ2101_G00130;MQ2101_G00135;MQ2101_G00136;MQ2101_G00137;MQ2101_…
Cellular Component	virion	10	MQ2101_G00103;MQ2101_G00553;MQ2101_G00601;MQ2101_G01176;MQ2101_G01193;MQ2101_G01755;MQ2101_G02529;MQ2101_G02725;MQ2101_G03291;MQ2101_G03470
Cellular Component	cell junction	1	MQ2101_G01505
Cellular Component	membrane-enclosed lumen	157	MQ2101_G00010;MQ2101_G00020;MQ2101_G00045;MQ2101_G00064;MQ2101_G00095;MQ2101_G00101;MQ2101_G00103;MQ2101_G00115;MQ2101_G00127;MQ2101_G00134;MQ2101_G00175;MQ2101_G00179;MQ2101_G00183;MQ2101_G00199;MQ2101_G00212;MQ2101_G00231;MQ2101_G00260;MQ2101_G00294;MQ2101_G00355;MQ2101_G00448;MQ2101_G00480;MQ2101_G00492;MQ2101_G00507;MQ2101_G00508;MQ2101_G00534;MQ2101_G00546;MQ2101_G00629;MQ2101_G00671;MQ2101_…
Cellular Component	macromolecular complex	767	MQ2101_G00004;MQ2101_G00006;MQ2101_G00007;MQ2101_G00008;MQ2101_G00016;MQ2101_G00020;MQ2101_G00022;MQ2101_G00024;MQ2101_G00027;MQ2101_G00028;MQ2101_G00029;MQ2101_G00039;MQ2101_G00040;MQ2101_G00043;MQ2101_G00045;MQ2101_G00052;MQ2101_G00053;MQ2101_G00055;MQ2101_G00063;MQ2101_G00064;MQ2101_G00069;MQ2101_G00074;MQ2101_G00084;MQ2101_G00096;MQ2101_G00098;MQ2101_G00100;MQ2101_G00101;MQ2101_G00103;MQ2101_…
Cellular Component	organelle	1692	MQ2101_G00001;MQ2101_G00002;MQ2101_G00007;MQ2101_G00008;MQ2101_G00010;MQ2101_G00012;MQ2101_G00015;MQ2101_G00016;MQ2101_G00017;MQ2101_G00018;MQ2101_G00020;MQ2101_G00021;MQ2101_G00022;MQ2101_G00023;MQ2101_G00024;MQ2101_G00027;MQ2101_G00028;MQ2101_G00029;MQ2101_G00030;MQ2101_G00031;MQ2101_G00033;MQ2101_G00034;MQ2101_G00039;MQ2101_G00040;MQ2101_G00042;MQ2101_G00043;MQ2101_G00044;MQ2101_G00045;MQ2101_…
Cellular Component	organelle part	854	MQ2101_G00007;MQ2101_G00008;MQ2101_G00010;MQ2101_G00015;MQ2101_G00016;MQ2101_G00017;MQ2101_G00018;MQ2101_G00020;MQ2101_G00022;MQ2101_G00023;MQ2101_G00028;MQ2101_G00029;MQ2101_G00030;MQ2101_G00033;MQ2101_G00039;MQ2101_G00040;MQ2101_G00043;MQ2101_G00044;MQ2101_G00045;MQ2101_G00046;MQ2101_G00047;MQ2101_G00054;MQ2101_G00059;MQ2101_G00063;MQ2101_G00064;MQ2101_G00069;MQ2101_G00074;MQ2101_G00077;MQ2101_…
Cellular Component	virion part	10	MQ2101_G00103;MQ2101_G00553;MQ2101_G00601;MQ2101_G01176;MQ2101_G01193;MQ2101_G01755;MQ2101_G02529;MQ2101_G02725;MQ2101_G03291;MQ2101_G03470
Cellular Component	membrane part	439	MQ2101_G00001;MQ2101_G00006;MQ2101_G00009;MQ2101_G00016;MQ2101_G00017;MQ2101_G00027;MQ2101_G00028;MQ2101_G00035;MQ2101_G00040;MQ2101_G00041;MQ2101_G00059;MQ2101_G00061;MQ2101_G00080;MQ2101_G00091;MQ2101_G00098;MQ2101_G00099;MQ2101_G00120;MQ2101_G00130;MQ2101_G00135;MQ2101_G00136;MQ2101_G00142;MQ2101_G00143;MQ2101_G00159;MQ2101_G00179;MQ2101_G00198;MQ2101_G00204;MQ2101_G00213;MQ2101_G00218;MQ2101_…
Cellular Component	cell part	2205	MQ2101_G00001;MQ2101_G00002;MQ2101_G00006;MQ2101_G00007;MQ2101_G00008;MQ2101_G00009;MQ2101_G00010;MQ2101_G00012;MQ2101_G00014;MQ2101_G00015;MQ2101_G00016;MQ2101_G00017;MQ2101_G00018;MQ2101_G00020;MQ2101_G00021;MQ2101_G00022;MQ2101_G00023;MQ2101_G00024;MQ2101_G00026;MQ2101_G00027;MQ2101_G00028;MQ2101_G00029;MQ2101_G00030;MQ2101_G00031;MQ2101_G00033;MQ2101_G00034;MQ2101_G00036;MQ2101_G00038;MQ2101_…
Cellular Component	supramolecular fiber	11	MQ2101_G00157;MQ2101_G00584;MQ2101_G01973;MQ2101_G02051;MQ2101_G02078;MQ2101_G02117;MQ2101_G02239;MQ2101_G02619;MQ2101_G03096;MQ2101_G03236;MQ2101_G03551
