# Supplementary material for: Complete genome analysis of pathogenic Metschnikowia bicuspidata strain MQ2101 isolated from diseased ridgetail white prawn, Exopalaemon carinicauda
Source: BMC Microbiol. 2023 Apr 29;23:120. doi: 10.1186/s12866-023-02865-2 (PMC10148492; doi:10.1186/s12866-023-02865-2)
Supplement: Supplementary file 7 — Additional file 7: Table S5. The PHI genes annotation information. [file 12866_2023_2865_MOESM7_ESM.xlsx]

## Sheet: Sheet1
Table S5. The PHI genes annotation information
Gene ID	PHI ID	Hit Gene Name	Function	Pathogen Species	Disease Name	Mutant Phenotype	Identity	E value	Score
MQ2101_G00001	PHI:2728	FgERG4	Sterol C-24 reductase|Sterol C-24 reductase	Fusarium graminearum (related: Gibberella zeae)	fusarium head blight|fusarium head blight	Reduced virulence	37.132	8.69e-41	150
MQ2101_G00009	PHI:2815	pdr15	ATP binding cassette trans-porter	Saccharomyces cerevisiae	--	Unaffected pathogenicity	54.211	0	1647
MQ2101_G00013	PHI:2034	MFP1	β-oxidation	Magnaporthe oryzae (related: Magnaporthe grisea)	rice blast	Reduced virulence	32.847	1.92e-14	69.7
MQ2101_G00016	PHI:2042	ABC3	multidrug resistance; protection from oxidative stress|multidrug resistance; protection from oxidative stress	Magnaporthe oryzae (related: Magnaporthe grisea)	rice blast|rice blast	Loss of pathogenicity	23.221	1.22e-12	68.9
MQ2101_G00018	PHI:67	MKC1	MAP kinase	Candida albicans	candidiasis	Reduced virulence	62.88	0	600
MQ2101_G00025	PHI:191	TOM1	Tomatinase	Septoria lycopersici	leaf spot	Unaffected pathogenicity	25.49	8.67e-11	61.6
MQ2101_G00026	PHI:424	PCK1	Phosphoenolpyruvate carboxykinase	Cryptococcus neoformans	cryptococcosis	Reduced virulence	67.118	0	733
MQ2101_G00031	PHI:1671	GzCCHC011	transcription factor	Fusarium graminearum (related: Gibberella zeae)	fusarium ear blight	Reduced virulence	50.062	0	744
MQ2101_G00033	PHI:447	MCSA	Methylcitrate synthase	Aspergillus fumigatus	aspergillosis	Reduced virulence	58.272	2.17e-163	465
MQ2101_G00035	PHI:538	FRT1	Fructose transporter|Fructose transporter	Botrytis cinerea	grey mold rot|grey mold rot	Unaffected pathogenicity	56.291	1.9e-112	335
MQ2101_G00036	PHI:491	YVH1	Phosphatase	Candida albicans	candidiasis	Reduced virulence	47.003	6.71e-116	335
MQ2101_G00042	PHI:2334	BcNma	Apoptosis	Botrytis cinerea	grey mould	Reduced virulence	48.426	0	920
MQ2101_G00045	PHI:2825	SET1	Histone 3 lysine 4 methyltransferase	Candida albicans	disseminated candidiasis	Reduced virulence	69.069	1.8e-142	446
MQ2101_G00052	PHI:2694	rsmB	Modulates plant cell wall-degrading enzymes	Pectobacterium atrosepticum	rotting of tubers; blackleg disease of the plant stem	Reduced virulence	32.646	3.16e-28	114
MQ2101_G00054	PHI:210	CAP1	Adenylate cyclase	Candida albicans	candidiasis	Loss of pathogenicity	54.228	1.77e-176	505
MQ2101_G00055	PHI:1414	GzC2H081	transcription factor	Fusarium graminearum (related: Gibberella zeae)	fusarium ear blight	Unaffected pathogenicity	44.706	3.72e-15	72.4
MQ2101_G00057	PHI:1656	GzYL	transcription factor	Fusarium graminearum (related: Gibberella zeae)	fusarium ear blight	Lethal	31.276	1.31e-10	62
MQ2101_G00058	PHI:2549	MAK5	Probable RNA-helicase of the DEAD box family|GPI protein	Aspergillus fumigatus	invasive pulmonary aspergillosis|candidiasis	Reduced virulence	26.005	7.83e-27	112
MQ2101_G00061	PHI:2337	SUR7	Needed for proper localization of actin, morphogenesis, cell wall synthesis, and responding to cell wall stress	Candida albicans	candidiasis	Reduced virulence	55.755	5.66e-108	311
MQ2101_G00067	PHI:284	CHK1	Histidine Kinase	Candida albicans	candidiasis	Unaffected pathogenicity	55.921	5.89e-49	171
MQ2101_G00068	PHI:284	CHK1	Histidine Kinase	Candida albicans	candidiasis	Unaffected pathogenicity	30.083	4.87e-51	187
MQ2101_G00069	PHI:471	CDC42	Polarity establishment protein	Candida albicans	candidiasis	Loss of pathogenicity	94.231	1.09e-104	316
MQ2101_G00072	PHI:1407	GzC2H071	transcription factor	Fusarium graminearum (related: Gibberella zeae)	fusarium ear blight	Lethal	32.194	3.33e-48	170
MQ2101_G00073	PHI:2820	SWI1	Filamentous growth regulator	Candida albicans	disseminated candidiasis	Reduced virulence	40.984	1.34e-17	79
MQ2101_G00074	PHI:2714	PEX5	Peroxisomal targeting signal receptor	Fusarium graminearum (related: Gibberella zeae)	fusarium head blight	Reduced virulence	38.073	1.85e-112	345
MQ2101_G00076	PHI:2959	mdh	Malate dehydrogenase	Edwardsiella ictaluri	enteric septicemia	Reduced virulence	44.248	2.12e-71	222
MQ2101_G00077	PHI:2088	Moatg27	--	Magnaporthe oryzae (related: Magnaporthe grisea)	rice blast	Unaffected pathogenicity	31.395	7.75e-09	52.8
MQ2101_G00078	PHI:2734	metF	Methionine biosynthesis enzymes	Streptococcus Pneumoniae	pneumonia, otitis media, septicaemia, meningitis	Reduced virulence	30.62	1.03e-23	99
MQ2101_G00080	PHI:1200	Gsk3 homolog	protein kinase	Fusarium graminearum (related: Gibberella zeae)	fusarium ear blight	Reduced virulence	59.73	3.14e-146	447
MQ2101_G00082	PHI:2529	ERG10	Acetyl-CoA acetyl-transferase	Aspergillus fumigatus	invasive pulmonary aspergillosis	Lethal	57.722	2e-161	456
MQ2101_G00088	PHI:3234	MoLYS20	regulators of G-protein (GTP-binding protein) signaling (RGS) proteins/homocitrate synthase	Magnaporthe oryzae (related: Magnaporthe grisea)	rice blast	reduced virulence	78.025	0	657
MQ2101_G00090	PHI:2821	SNF2	Filamentous growth regulator	Candida albicans	disseminated candidiasis	Reduced virulence	34.701	8.06e-79	286
MQ2101_G00092	PHI:2441	MgAlg2	Alpha-1,2-mannosyltransferase	Mycosphaerella graminicola (related: Zymoseptoria triticii)	leaf blotch	Loss of pathogenicity	38.947	7.55e-31	123
MQ2101_G00093	PHI:1239	FGSG_12149	protein kinase	Fusarium graminearum (related: Gibberella zeae)	fusarium ear blight	Unaffected pathogenicity	53.472	1.51e-47	156
MQ2101_G00094	PHI:3062	MoRga2	Rho GTPase activating proteins|Rho GTPase activating proteins	Magnaporthe oryzae (related: Magnaporthe grisea)	rice blast|rice blast	unaffected pathogenicity	60.484	4.95e-43	160
MQ2101_G00100	PHI:335	CGRA	Ribosome synthesis	Aspergillus fumigatus	aspergillosis	Reduced virulence	41.525	4.27e-19	79
MQ2101_G00104	PHI:1458	GzAra006	transcription factor	Fusarium graminearum (related: Gibberella zeae)	fusarium ear blight	Unaffected pathogenicity	34.071	1.53e-63	225
MQ2101_G00110	PHI:2167	EXP5	--|--	Magnaporthe oryzae (related: Magnaporthe grisea)	rice blast|rice blast	Reduced virulence	28.021	2.29e-82	291
MQ2101_G00113	PHI:271	SOD1	Superoxide dismutase	Candida albicans	candidiasis	Reduced virulence	75.333	3.35e-83	239
MQ2101_G00115	PHI:2537	TRR1	Thioredoxin reductase|Transcriptional regulator	Aspergillus fumigatus	invasive pulmonary aspergillosis|candidiasis	Reduced virulence	63.582	2.81e-147	417
MQ2101_G00122	PHI:62	caRSR1	Cell morphogenesis	Candida albicans	candidiasis	Reduced virulence	86.538	7.66e-101	291
MQ2101_G00125	PHI:1573	GzOB013	transcription factor	Fusarium graminearum (related: Gibberella zeae)	fusarium ear blight	Lethal	52.741	0	942
MQ2101_G00126	PHI:3243	lsfA	1-Cys peroxiredoxin with thioldependent peroxidase activity	Pseudomonas aeruginosa	opportunistic infections	reduced virulence	50	1.25e-66	203
MQ2101_G00127	PHI:2617	SEF1	Iron homeostasis	Candida albicans	disseminated candidiasis	Reduced virulence	50.895	2e-117	370
MQ2101_G00130	PHI:3272	glpD	Glycerol-3-phosphate dehydrogenase involved in glycerol fermentation	Yersinia pestis	pneumonic plague	unaffected pathogenicity	27.893	3.95e-30	121
MQ2101_G00135	PHI:2954	TgNST1	Nucleotide-sugar transporter	Toxoplasma gondii	toxoplasmic encephalitis	Reduced virulence	29.63	5.36e-06	45.8
MQ2101_G00138	PHI:2269	Mdh1	--	Phaeosphaeria nodorum (related: Stagonospora nodorum)	glume blotch	Unaffected pathogenicity	53.903	1.26e-96	282
MQ2101_G00139	PHI:270	RHO1	GTP-binding protein	Candida albicans	candidiasis	Loss of pathogenicity	51.408	1.84e-41	148
MQ2101_G00140	PHI:2094	Yvc1	Ca2+-permeable channel|Ca2+-permeable channel	Magnaporthe oryzae (related: Magnaporthe grisea)	rice blast|rice blast	Loss of pathogenicity	32.477	1.03e-92	303
MQ2101_G00141	PHI:1552	GzMyb016	transcription factor	Fusarium graminearum (related: Gibberella zeae)	fusarium ear blight	Unaffected pathogenicity	64.046	0	972
MQ2101_G00143	PHI:484	CHS7	Chitin synthesis	Candida albicans	candidiasis	Reduced virulence	62.5	8.55e-136	384
MQ2101_G00144	PHI:3063	MoRga3	Rho GTPase activating proteins|Rho GTPase activating proteins	Magnaporthe oryzae (related: Magnaporthe grisea)	rice blast|rice blast	unaffected pathogenicity	36.538	4.3e-35	138
MQ2101_G00147	PHI:1599	GzOB039	transcription factor	Fusarium graminearum (related: Gibberella zeae)	fusarium ear blight	Unaffected pathogenicity	61.6	2.14e-46	147
MQ2101_G00149	PHI:1190	Sc Pbs2 homolog	protein kinase	Fusarium graminearum (related: Gibberella zeae)	fusarium ear blight	Reduced virulence	48.214	1.86e-127	385
MQ2101_G00150	PHI:893	MGG_02986	Hypothetical protein	Magnaporthe oryzae (related: Magnaporthe grisea)	rice blast	Reduced virulence	62.162	1.45e-11	59.3
MQ2101_G00151	PHI:1336	GzbZIP018	transcription factor	Fusarium graminearum (related: Gibberella zeae)	fusarium ear blight	Unaffected pathogenicity	54.688	2.3e-14	69.7
MQ2101_G00154	PHI:1566	GzOB006	transcription factor	Fusarium graminearum (related: Gibberella zeae)	fusarium ear blight	Lethal	62.319	1.19e-27	99.8
MQ2101_G00167	PHI:2269	Mdh1	--	Phaeosphaeria nodorum (related: Stagonospora nodorum)	glume blotch	Unaffected pathogenicity	34.241	1.16e-38	133
MQ2101_G00169	PHI:346	CRU1	Cell cycle	Ustilago maydis	corn smut	Reduced virulence	26.426	1.3e-29	120
MQ2101_G00174	PHI:2016	PTH2	Peroxisomal carnitine acetyl transferase; lipid reserve mobilization|Peroxisomal carnitine acetyl transferase; lipid reserve mobilization	Magnaporthe oryzae (related: Magnaporthe grisea)	rice blast|rice blast	Loss of pathogenicity	62.097	1.84e-41	138
MQ2101_G00177	PHI:442	MSY1	Methionine synthase|Methionine synthase	Fusarium graminearum (related: Gibberella zeae)	fusarium ear blight|fusarium ear blight	Reduced virulence	60.232	0	946
MQ2101_G00179	PHI:33	PHR1	Membrane protein; pH responsive protein	Candida albicans	candidiasis	Reduced virulence	53.376	0	531
MQ2101_G00184	PHI:1529	Gzscp	transcription factor	Fusarium graminearum (related: Gibberella zeae)	fusarium ear blight	Reduced virulence	29.58	3e-97	331
MQ2101_G00186	PHI:2549	MAK5	Probable RNA-helicase of the DEAD box family|GPI protein	Aspergillus fumigatus	invasive pulmonary aspergillosis|candidiasis	Reduced virulence	40.948	9.04e-130	404
MQ2101_G00195	PHI:2180	MoTea4	Regulate polarized growth and morphogenesis|Regulate polarized growth and morphogenesis	Magnaporthe oryzae (related: Magnaporthe grisea)	rice blast|rice blast	Loss of pathogenicity	28.846	8.67e-09	55.5
MQ2101_G00196	PHI:485	FTR1	High affinity iron permease	Candida albicans	candidiasis	Loss of pathogenicity	43.291	2.08e-96	294
MQ2101_G00203	PHI:2654	DUR1,2	Urea metabolism	Candida albicans	disseminated candidiasis	Reduced virulence	73.264	0	2789
MQ2101_G00204	PHI:2558	DUR31	Sodium/substrate symporter family (SSSF)	Candida albicans	candidiasis	Reduced virulence	25.926	2.76e-07	50.8
MQ2101_G00208	PHI:2510	msdS/AfmsdC	a-Mannosidases	Aspergillus fumigatus	invasive pulmonary aspergillosis	Unaffected pathogenicity	26.326	7.26e-27	111
MQ2101_G00214	PHI:1061	MgRho3	encode a homolog of Rho GTPases	Magnaporthe oryzae (related: Magnaporthe grisea)	rice blast	Loss of pathogenicity	63.677	8.34e-99	283
MQ2101_G00218	PHI:538	FRT1	Fructose transporter|Fructose transporter	Botrytis cinerea	grey mold rot|grey mold rot	Unaffected pathogenicity	28.051	1.11e-43	160
MQ2101_G00228	PHI:1233	FGSG_13944	protein kinase	Fusarium graminearum (related: Gibberella zeae)	fusarium ear blight	Lethal	44.932	4.85e-101	309
MQ2101_G00239	PHI:1218	FGSG_01559	protein kinase	Fusarium graminearum (related: Gibberella zeae)	fusarium ear blight	Lethal	57.862	1.78e-120	346
MQ2101_G00245	PHI:1578	GzOB018	transcription factor	Fusarium graminearum (related: Gibberella zeae)	fusarium ear blight	Unaffected pathogenicity	41.681	2.91e-131	392
MQ2101_G00251	PHI:804	MGG_08628	Hypothetical protein	Magnaporthe oryzae (related: Magnaporthe grisea)	rice blast	Reduced virulence	36.994	9.27e-26	103
MQ2101_G00253	PHI:2654	DUR1,2	Urea metabolism	Candida albicans	disseminated candidiasis	Reduced virulence	27.128	5.77e-15	75.9
MQ2101_G00257	PHI:316	PiGPB1	G beta protein subunit	Phytophthora infestans	late blight	Reduced virulence	21.786	1.02e-08	53.9
MQ2101_G00260	PHI:1500	GzHMG032	transcription factor	Fusarium graminearum (related: Gibberella zeae)	fusarium ear blight	Unaffected pathogenicity	29.677	1.98e-14	76.6
MQ2101_G00265	PHI:1517	GzHOMEL013	transcription factor	Fusarium graminearum (related: Gibberella zeae)	fusarium ear blight	Lethal	31.25	5.91e-20	92.4
MQ2101_G00267	PHI:1193	Sc Sky1 homolog	protein kinase	Fusarium graminearum (related: Gibberella zeae)	fusarium ear blight	Reduced virulence	49.073	1.5e-177	515
MQ2101_G00270	PHI:392	CaMNT2	Alpha-1,2-mannosyltransferase	Candida albicans	candidiasis	Reduced virulence	65.174	3.14e-97	303
MQ2101_G00272	PHI:1566	GzOB006	transcription factor	Fusarium graminearum (related: Gibberella zeae)	fusarium ear blight	Lethal	34.074	6.35e-44	160
MQ2101_G00273	PHI:1471	GzHMG003	transcription factor	Fusarium graminearum (related: Gibberella zeae)	fusarium ear blight	Unaffected pathogenicity	38.983	2.84e-06	42
MQ2101_G00274	PHI:2382	Upa2	Protein phosphatase	Ustilago maydis	maize smut disease	Unaffected pathogenicity	41.25	5.49e-50	172
MQ2101_G00275	PHI:211	CaTUP1	Transcription factor	Candida albicans	candidiasis	Reduced virulence	29.915	1.14e-19	91.7
MQ2101_G00277	PHI:1552	GzMyb016	transcription factor	Fusarium graminearum (related: Gibberella zeae)	fusarium ear blight	Unaffected pathogenicity	37.5	6.44e-06	43.5
MQ2101_G00281	PHI:3411	bscN	required for maximal disease severity and persistence in the swine lower respiratory tract	Bordetella bronchiseptica	infectious bronchitis	reduced virulence	30.531	1.43e-21	96.7
MQ2101_G00283	PHI:2382	Upa2	Protein phosphatase	Ustilago maydis	maize smut disease	Unaffected pathogenicity	74.257	0	501
MQ2101_G00284	PHI:1928	GzZC243	transcription factor	Fusarium graminearum (related: Gibberella zeae)	fusarium ear blight	Unaffected pathogenicity	56.863	1.86e-11	63.5
MQ2101_G00287	PHI:270	RHO1	GTP-binding protein	Candida albicans	candidiasis	Loss of pathogenicity	55.621	4.39e-62	193
MQ2101_G00291	PHI:423	VAD1	RNA helicase	Cryptococcus neoformans	cryptococcosis	Reduced virulence	46.617	2.82e-31	115
MQ2101_G00294	PHI:1465	GzCCAAT005	transcription factor	Fusarium graminearum (related: Gibberella zeae)	fusarium ear blight	Unaffected pathogenicity	51.22	2.74e-24	93.6
MQ2101_G00298	PHI:3053	FvHAP3	primary and secondary metabolism	Fusarium verticillioides	maize ear rot	reduced virulence	60.504	8.7e-47	149
MQ2101_G00299	PHI:1802	GzZC117	transcription factor	Fusarium graminearum (related: Gibberella zeae)	fusarium ear blight	Unaffected pathogenicity	22.33	2.56e-14	74.3
MQ2101_G00301	PHI:2141	CDC15	cell cycle regulation	Magnaporthe oryzae (related: Magnaporthe grisea)	rice blast	Loss of pathogenicity	37.879	1.16e-08	53.5
MQ2101_G00305	PHI:1260	FGSG_13944	protein kinase	Fusarium graminearum (related: Gibberella zeae)	fusarium ear blight	Unaffected pathogenicity	26.906	4.07e-14	68.2
MQ2101_G00307	PHI:2077	Moatg9	--	Magnaporthe oryzae (related: Magnaporthe grisea)	rice blast	Loss of pathogenicity	38.961	4.69e-118	392
MQ2101_G00310	PHI:3324	SN477	synthesis of (R)-mellein	Parastagonospora nodorum	septoria nodorum blotch	unaffected pathogenicity	26.684	2.4e-23	100
MQ2101_G00313	PHI:2101	MGG_11454.5	Ca2+ exchanger|Ca2+ exchanger	Magnaporthe oryzae (related: Magnaporthe grisea)	rice blast|rice blast	Unaffected pathogenicity	54	7.85e-130	380
MQ2101_G00314	PHI:825	SE	Squalene epoxidase	Trichophyton rubrum	dermatophytosis	Resistant to chemical	41.401	5.2e-107	325
MQ2101_G00315	PHI:2543	GCD6	Translation initiation factor eIF2B|Translation initiation factor eIF2B|Cell wall protein	Aspergillus fumigatus	invasive pulmonary aspergillosis|invasive pulmonary aspergillosis|candidiasis	Reduced virulence	38.082	3.61e-155	466
MQ2101_G00320	PHI:1566	GzOB006	transcription factor	Fusarium graminearum (related: Gibberella zeae)	fusarium ear blight	Lethal	35.443	1.66e-08	52.4
MQ2101_G00328	PHI:1224	FGSG_09150	protein kinase	Fusarium graminearum (related: Gibberella zeae)	fusarium ear blight	Lethal	45.652	2.06e-98	316
MQ2101_G00336	PHI:881	MGG_04556	Hypothetical protein	Magnaporthe oryzae (related: Magnaporthe grisea)	rice blast	Reduced virulence	29.33	5.07e-33	123
MQ2101_G00337	PHI:1441	GzDDT	transcription factor	Fusarium graminearum (related: Gibberella zeae)	fusarium ear blight	Reduced virulence	38.916	7.93e-32	132
MQ2101_G00340	PHI:423	VAD1	RNA helicase	Cryptococcus neoformans	cryptococcosis	Reduced virulence	20.984	9.83e-08	52
MQ2101_G00344	PHI:1235	FGSG_04416	protein kinase	Fusarium graminearum (related: Gibberella zeae)	fusarium ear blight	Lethal	81.544	0	538
MQ2101_G00346	PHI:3630	Rv2467	Probable aminopeptidase	Mycobacterium tuberculosis	tuberculosis	Increased virulence (Hypervirulence)	21.739	5.85e-11	63.5
MQ2101_G00347	PHI:2042	ABC3	multidrug resistance; protection from oxidative stress|multidrug resistance; protection from oxidative stress	Magnaporthe oryzae (related: Magnaporthe grisea)	rice blast|rice blast	Loss of pathogenicity	28.884	3.03e-44	169
MQ2101_G00350	PHI:1309	GzbHLH010	transcription factor	Fusarium graminearum (related: Gibberella zeae)	fusarium ear blight	Lethal	55.072	9.63e-48	155
MQ2101_G00360	PHI:1412	GzC2H079	transcription factor	Fusarium graminearum (related: Gibberella zeae)	fusarium ear blight	Unaffected pathogenicity	77.273	6.02e-29	118
MQ2101_G00362	PHI:1345	GzC2H005	transcription factor	Fusarium graminearum (related: Gibberella zeae)	fusarium ear blight	Unaffected pathogenicity	26.506	1.57e-08	49.3
MQ2101_G00367	PHI:2549	MAK5	Probable RNA-helicase of the DEAD box family|GPI protein	Aspergillus fumigatus	invasive pulmonary aspergillosis|candidiasis	Reduced virulence	30.093	4.38e-43	166
MQ2101_G00368	PHI:211	CaTUP1	Transcription factor	Candida albicans	candidiasis	Reduced virulence	24.092	8.45e-06	46.2
MQ2101_G00372	PHI:2568	CAP2	Regulation of iron homeostasis	Candida albicans	candidiasis	Reduced virulence	58.054	6.51e-124	353
MQ2101_G00374	PHI:3348	nfu	aids in the maturation of Iron-Sulphur proteins	Staphylococcus aureus	skin infections; food poisoning; respiratory diseases	reduced virulence	41.772	4.27e-11	55.1
MQ2101_G00378	PHI:1646	GzWing018	transcription factor	Fusarium graminearum (related: Gibberella zeae)	fusarium ear blight	Reduced virulence	27.817	2.56e-24	108
MQ2101_G00379	PHI:1462	GzCCAAT002	transcription factor	Fusarium graminearum (related: Gibberella zeae)	fusarium ear blight	Reduced virulence	22.674	2.59e-07	47.8
MQ2101_G00381	PHI:1579	GzOB019	transcription factor	Fusarium graminearum (related: Gibberella zeae)	fusarium ear blight	Unaffected pathogenicity	40.074	1.01e-51	196
MQ2101_G00384	PHI:1895	GzZC210	transcription factor	Fusarium graminearum (related: Gibberella zeae)	fusarium ear blight	Unaffected pathogenicity	35.484	1.16e-14	75.9
MQ2101_G00386	PHI:2570	CYB2	Lactate dehydrogenase	Candida glabrata	candidiasis	Reduced virulence	47.538	9.96e-155	452
MQ2101_G00391	PHI:144	CHT42	Chitinase	Trichoderma virens	mycopathogen	Reduced virulence	30.89	3.42e-56	186
MQ2101_G00393	PHI:2219	don1	--	Ustilago maydis	corn smut	Reduced virulence	35.065	2.13e-08	56.6
MQ2101_G00397	PHI:346	CRU1	Cell cycle	Ustilago maydis	corn smut	Reduced virulence	48.674	1.79e-163	476
MQ2101_G00398	PHI:3028	Vatr2	MocR family of transcriptional regulators	Clavibacter michiganensis	wilt and canker disease of tomato	reduced virulence	26.031	3.3e-29	116
MQ2101_G00399	PHI:2020	Tup1	Transcription repression	Ustilago maydis	maize smut disease	Reduced virulence	25.225	3.15e-11	64.3
MQ2101_G00405	PHI:211	CaTUP1	Transcription factor	Candida albicans	candidiasis	Reduced virulence	32.62	8.17e-22	95.5
MQ2101_G00407	PHI:191	TOM1	Tomatinase	Septoria lycopersici	leaf spot	Unaffected pathogenicity	22.438	6.59e-20	90.1
MQ2101_G00410	PHI:2171	Peroxisomal copper amine oxidase	Cu-amine-oxidase|Cu-amine-oxidase	Magnaporthe oryzae (related: Magnaporthe grisea)	rice blast|rice blast	Reduced virulence	32.164	1.11e-102	325
MQ2101_G00411	PHI:2171	Peroxisomal copper amine oxidase	Cu-amine-oxidase|Cu-amine-oxidase	Magnaporthe oryzae (related: Magnaporthe grisea)	rice blast|rice blast	Reduced virulence	35.322	9.2e-114	353
MQ2101_G00414	PHI:2247	Sch1	Short-Chain Dehydrogenase	Phaeosphaeria nodorum (related: Stagonospora nodorum)	glume blotch	Unaffected pathogenicity	34.694	3.97e-17	76.6
MQ2101_G00417	PHI:19	NMT	Myristoyl-CoA:protein N-myristoyltransferase	Cryptococcus neoformans	cryptococcosis	Reduced virulence	46.93	9.5e-134	391
MQ2101_G00425	PHI:319	SQL2	Guanine nucleotide exchange factor	Ustilago maydis	corn smut	Reduced virulence	29.536	7.58e-50	192
MQ2101_G00428	PHI:506	URA3	Orotidine 5'-phosphate decarboxylase	Saccharomyces cerevisiae	--	Reduced virulence	74.51	3.18e-145	405
MQ2101_G00430	PHI:1621	GzRUM1	transcription factor	Fusarium graminearum (related: Gibberella zeae)	fusarium ear blight	Unaffected pathogenicity	32.394	5.53e-06	47.4
MQ2101_G00434	PHI:2835	RED2	Putative short chain dehydrogenase	Cochliobolus heterostrophus	southern corn leaf blight	Reduced virulence	34.694	1.12e-30	115
MQ2101_G00440	PHI:1180	Sc Sat4 homolog	protein kinase	Fusarium graminearum (related: Gibberella zeae)	fusarium ear blight	Reduced virulence	25.89	6.69e-22	94.7
MQ2101_G00445	PHI:1604	GzOB045	transcription factor	Fusarium graminearum (related: Gibberella zeae)	fusarium ear blight	Unaffected pathogenicity	88.276	6.77e-93	263
MQ2101_G00448	PHI:2336	NIA1	Nitrate reductase	Stagonospora nodorum (related: Phaeosphaeria nodorum)	wheat glume blotch disease	Unaffected pathogenicity	32.456	1.33e-14	70.5
MQ2101_G00455	PHI:423	VAD1	RNA helicase	Cryptococcus neoformans	cryptococcosis	Reduced virulence	35.017	8.25e-39	144
MQ2101_G00456	PHI:2219	don1	--	Ustilago maydis	corn smut	Reduced virulence	39.744	5.97e-11	60.8
MQ2101_G00458	PHI:1047	CTB6	oxidoreductase	Cercospora nicotianae	frog-eye leafspot	Reduced virulence	26.966	2.13e-18	82.4
MQ2101_G00459	PHI:453	PMT5	Mannosyltransferase|Mannosyltransferase	Candida albicans	candidiasis|candidiasis	Reduced virulence	37.027	0	548
MQ2101_G00462	PHI:2839	RED1	Reductase	Cochliobolus heterostrophus	southern corn leaf blight	Reduced virulence	32.836	2.59e-38	137
MQ2101_G00476	PHI:1968	GzZC283	transcription factor	Fusarium graminearum (related: Gibberella zeae)	fusarium ear blight	Unaffected pathogenicity	23.913	3.65e-15	76.3
MQ2101_G00487	PHI:283	CDC24	Polarity establishment protein	Candida albicans	candidiasis	Loss of pathogenicity	56.164	0	690
MQ2101_G00490	PHI:3024	Cln1	G 1 /S cyclin	Cryptococcus neoformans	--	unaffected pathogenicity	40.87	6.79e-26	105
MQ2101_G00495	PHI:1579	GzOB019	transcription factor	Fusarium graminearum (related: Gibberella zeae)	fusarium ear blight	Unaffected pathogenicity	40.449	5.53e-10	59.3
MQ2101_G00499	PHI:1241	FGSG_07816	protein kinase	Fusarium graminearum (related: Gibberella zeae)	fusarium ear blight	Unaffected pathogenicity	38.312	3.03e-23	97.4
MQ2101_G00500	PHI:2522	SPE2	S-Adenosyl-methionine decarboxylase	Aspergillus fumigatus	invasive pulmonary aspergillosis	Lethal	36.129	5.66e-79	250
MQ2101_G00502	PHI:2097	Neo1	Ca2+ pump|Ca2+ pump	Magnaporthe oryzae (related: Magnaporthe grisea)	rice blast|rice blast	Loss of pathogenicity	25.905	2.44e-61	228
MQ2101_G00504	PHI:1681	GzNF001	transcription factor	Fusarium graminearum (related: Gibberella zeae)	fusarium ear blight	Unaffected pathogenicity	27.727	7e-14	73.6
MQ2101_G00505	PHI:2841	CnSEC14-2	Secretion of phospholipase B1	Cryptococcus neoformans	--	Unaffected pathogenicity	48.485	1.56e-61	204
MQ2101_G00524	PHI:2558	DUR31	Sodium/substrate symporter family (SSSF)	Candida albicans	candidiasis	Reduced virulence	63.743	9.67e-72	222
MQ2101_G00531	PHI:2545	DvrA	Putative C2H2 transcription factor|Putative C2H2 transcription factor|Translation initiation factor eIF3	Aspergillus fumigatus	invasive pulmonary aspergillosis|invasive pulmonary aspergillosis|invasive pulmonary aspergillosis	Increased virulence (Hypervirulence)	31.169	1.97e-07	47.8
MQ2101_G00542	PHI:465	KIN2	Kinesin	Ustilago maydis	corn smut	Reduced virulence	37.127	7.32e-58	209
MQ2101_G00546	PHI:2823	PES1	Pescadillo homologs are involved in cell cycle control and ribosome biogenesis, and are essential	Candida albicans	disseminated candidiasis	Reduced virulence	62.292	0	693
MQ2101_G00549	PHI:1562	GzOB002	transcription factor	Fusarium graminearum (related: Gibberella zeae)	fusarium ear blight	Lethal	35.504	1.87e-109	353
MQ2101_G00554	PHI:339	CLPT1	GTPase	Colletotrichum lindemuthianum	anthracnose	Reduced virulence	28.962	5.73e-23	89.4
MQ2101_G00559	PHI:2474	imd1	GTP Biosynthesis|GTP Biosynthesis	Cryptococcus neoformans	meningoencephalitis|meningoencephalitis	Reduced virulence	65.406	0	706
MQ2101_G00560	PHI:2916	Ppr2	Protein phosphatase 2A regulatory subunit	Fusarium verticillioides	maize ear rot	Unaffected pathogenicity	58.74	0	562
MQ2101_G00573	PHI:1638	GzWing010	transcription factor	Fusarium graminearum (related: Gibberella zeae)	fusarium ear blight	Unaffected pathogenicity	32.203	2.09e-12	67.4
MQ2101_G00574	PHI:881	MGG_04556	Hypothetical protein	Magnaporthe oryzae (related: Magnaporthe grisea)	rice blast	Reduced virulence	30.178	3.15e-13	63.2
MQ2101_G00575	PHI:319	SQL2	Guanine nucleotide exchange factor	Ustilago maydis	corn smut	Reduced virulence	23.243	1.16e-11	67.4
MQ2101_G00579	PHI:1655	GzWing028	transcription factor	Fusarium graminearum (related: Gibberella zeae)	fusarium ear blight	Unaffected pathogenicity	26.452	7.49e-52	198
MQ2101_G00580	PHI:323	VFGLU1	Beta-1,6-glucanase	Verticillium fungicola	mycopathogen	Reduced virulence	25.926	8.78e-10	59.3
MQ2101_G00584	PHI:282	CDC11	Septin protein	Candida albicans	candidiasis	Reduced virulence	72.238	0	516
MQ2101_G00591	PHI:254	FOW1	Mitochondrial carrier protein	Fusarium oxysporum	vascular wilt	Reduced virulence	72.509	1.15e-136	387
MQ2101_G00596	PHI:675	ROM2	--|--	Cryptococcus neoformans	cryptococcosis|cryptococcosis	increased virulence (Hypervirulence)	37.447	0	569
MQ2101_G00598	PHI:1351	GzC2H011	transcription factor	Fusarium graminearum (related: Gibberella zeae)	fusarium ear blight	Unaffected pathogenicity	27.586	1.22e-09	57
MQ2101_G00606	PHI:2920	FET3-1	Functional ferroxidase	Colletotrichum graminicola	maize anthracnose	Reduced virulence	48.527	0	570
MQ2101_G00609	PHI:3415	Fre2	Ferric Reductases	Cryptococcus neoformans	fungal meningitis	reduced virulence	23.322	2.68e-34	136
MQ2101_G00612	PHI:3356	Mads2	MADS-box transcription factor	Fusarium verticillioides	maize ear rot	unaffected pathogenicity	60.714	1.57e-25	108
MQ2101_G00618	PHI:2598	Mp10	Candidate Effector genes	Myzus persicae	--	Effector (plant avirulence determinant)	83.077	5.24e-33	132
MQ2101_G00619	PHI:2959	mdh	Malate dehydrogenase	Edwardsiella ictaluri	enteric septicemia	Reduced virulence	47.937	8.88e-92	273
MQ2101_G00626	PHI:504	LEU2	beta-isopropyl-malate dehydrogenase	Saccharomyces cerevisiae	--	Reduced virulence	31.016	9.07e-41	144
MQ2101_G00628	PHI:1259	FGSG_03499	protein kinase	Fusarium graminearum (related: Gibberella zeae)	fusarium ear blight	Unaffected pathogenicity	53.292	3.69e-99	325
MQ2101_G00629	PHI:1172	HDF2	ClassII Histone Deacetylase	Fusarium graminearum (related: Gibberella zeae)	fusarium ear blight	Reduced virulence	33.994	2.44e-135	414
MQ2101_G00631	PHI:1547	GzMyb011	transcription factor	Fusarium graminearum (related: Gibberella zeae)	fusarium ear blight	Unaffected pathogenicity	31.667	1.57e-16	80.1
MQ2101_G00633	PHI:3060	Molrg1	Rho GTPase activating proteins|Rho GTPase activating proteins	Magnaporthe oryzae (related: Magnaporthe grisea)	rice blast|rice blast	loss of pathogenicity	34.201	0	597
MQ2101_G00642	PHI:777	MGG_00883	--	Magnaporthe oryzae (related: Magnaporthe grisea)	rice blast	Loss of pathogenicity	41.176	1.02e-103	359
MQ2101_G00646	PHI:259	GPI7	Glycosylphosphatidylinositol modifying enzyme	Candida albicans	candidiasis	Reduced virulence	36.585	7.11e-55	203
MQ2101_G00648	PHI:2557	CaSch9p	Protein kinase	Candida albicans	candidiasis	Reduced virulence	74.153	3.18e-121	370
MQ2101_G00652	PHI:1554	GzMyb018	transcription factor	Fusarium graminearum (related: Gibberella zeae)	fusarium ear blight	Unaffected pathogenicity	34.641	1.09e-11	66.2
MQ2101_G00655	PHI:1458	GzAra006	transcription factor	Fusarium graminearum (related: Gibberella zeae)	fusarium ear blight	Unaffected pathogenicity	29.654	8.2e-41	157
MQ2101_G00664	PHI:1506	GzHOME001	transcription factor	Fusarium graminearum (related: Gibberella zeae)	fusarium ear blight	Unaffected pathogenicity	36.607	7.59e-10	57.8
MQ2101_G00665	PHI:211	CaTUP1	Transcription factor	Candida albicans	candidiasis	Reduced virulence	26.087	3.09e-09	55.5
MQ2101_G00671	PHI:1458	GzAra006	transcription factor	Fusarium graminearum (related: Gibberella zeae)	fusarium ear blight	Unaffected pathogenicity	29.34	4.69e-37	144
MQ2101_G00675	PHI:3629	Rv0392c	Possible dehydrogenase	Mycobacterium tuberculosis	tuberculosis	unaffected pathogenicity	28.39	4.2e-40	149
MQ2101_G00677	PHI:3381	FVEG_12533	fusaric acid biosynthesis	Fusarium verticillioides	ear and stalk rot of maize	unaffected pathogenicity	42.188	2.53e-39	140
MQ2101_G00678	PHI:1296	GzAPSES004	transcription factor	Fusarium graminearum (related: Gibberella zeae)	fusarium ear blight	Reduced virulence	57.265	2.34e-36	144
MQ2101_G00682	PHI:2097	Neo1	Ca2+ pump|Ca2+ pump	Magnaporthe oryzae (related: Magnaporthe grisea)	rice blast|rice blast	Loss of pathogenicity	26.764	1.05e-65	241
MQ2101_G00684	PHI:2600	MpCOO2	Candidate Effector genes	Myzus persicae	--	Effector (plant avirulence determinant)	31.054	8.37e-75	252
MQ2101_G00685	PHI:3037	FgERG5A	cytochrome P450 61	Fusarium graminearum (related: Gibberella zeae)	fusarium head blight	reduced virulence	54.016	0	527
MQ2101_G00687	PHI:265	MET3	ATP sulfurylase	Cryptococcus neoformans	cryptococcosis	Loss of pathogenicity	53.049	2.96e-173	499
MQ2101_G00692	PHI:1470	GzHMG002	transcription factor	Fusarium graminearum (related: Gibberella zeae)	fusarium ear blight	Reduced virulence	37.5	1.23e-14	66.2
MQ2101_G00694	PHI:2661	MedA	Developmental Regulator	Aspergillus fumigatus	invasive pulmonary aspergillosis	Reduced virulence	40.887	9.89e-34	134
MQ2101_G00699	PHI:2644	thioredoxin 1	Redox activity	Salmonella enterica serovar Typhimurium	food poisoning	Reduced virulence	33.333	1.06e-09	53.1
MQ2101_G00701	PHI:881	MGG_04556	Hypothetical protein	Magnaporthe oryzae (related: Magnaporthe grisea)	rice blast	Reduced virulence	32.489	5.01e-29	112
MQ2101_G00702	PHI:2844	BRM2	1,3,8-trihydroxynaphthalene reductase	Alternaria alternata	black spot of pear	Unaffected pathogenicity	27.979	5.47e-08	50.1
MQ2101_G00706	PHI:2821	SNF2	Filamentous growth regulator	Candida albicans	disseminated candidiasis	Reduced virulence	58.766	0	1007
MQ2101_G00715	PHI:2519	LYS9	Saccharopine dehydrogenase	Aspergillus fumigatus	invasive pulmonary aspergillosis	Lethal	65.632	0	607
MQ2101_G00722	PHI:2042	ABC3	multidrug resistance; protection from oxidative stress|multidrug resistance; protection from oxidative stress	Magnaporthe oryzae (related: Magnaporthe grisea)	rice blast|rice blast	Loss of pathogenicity	26.079	8.66e-39	155
MQ2101_G00726	PHI:220	MAN1	Phosphomannose isomerase|Phosphomannose isomerase	Cryptococcus neoformans	cryptococcosis|cryptococcosis	Reduced virulence	42.67	7.72e-99	300
MQ2101_G00727	PHI:2544	PAB1	Poly(A)-binding protein of cytoplasm and nucleus|Transmembrane protein	Aspergillus fumigatus	invasive pulmonary aspergillosis|candidiasis	Reduced virulence	29.565	3.51e-06	45.8
MQ2101_G00734	PHI:2395	GzSYN1	Syntaxins	Fusarium graminearum (related: Gibberella zeae)	fusarium head blight	Reduced virulence	35.472	1.17e-39	140
MQ2101_G00739	PHI:2964	AsnB	Asparagine synthetase	Xanthomonas oryzae pv. Oryzicola	leaf blight	Reduced virulence	50.683	5.23e-179	514
MQ2101_G00740	PHI:3630	Rv2467	Probable aminopeptidase	Mycobacterium tuberculosis	tuberculosis	Increased virulence (Hypervirulence)	34.627	1.03e-48	183
MQ2101_G00742	PHI:1587	GzOB027	transcription factor	Fusarium graminearum (related: Gibberella zeae)	fusarium ear blight	Unaffected pathogenicity	50.485	0	792
MQ2101_G00744	PHI:2216	PemG1	Protein elicitor	Magnaporthe oryzae (related: Magnaporthe grisea)	rice blast	Effector (plant avirulence determinant)	29.876	4.38e-08	54.3
MQ2101_G00745	PHI:96	FAS2	Fatty acid synthetase	Candida albicans	candidiasis	Loss of pathogenicity	79.552	0	2843
MQ2101_G00750	PHI:249	CYP1	Cyclophillin	Magnaporthe oryzae (related: Magnaporthe grisea)	rice blast	Reduced virulence	35.915	2.14e-20	85.5
MQ2101_G00771	PHI:1582	GzOB022	transcription factor	Fusarium graminearum (related: Gibberella zeae)	fusarium ear blight	Unaffected pathogenicity	81.034	7.06e-65	196
MQ2101_G00772	PHI:1196	Mgv1homolog	protein kinase	Fusarium graminearum (related: Gibberella zeae)	fusarium ear blight	Reduced virulence	38.786	5.3e-88	269
MQ2101_G00777	PHI:697	ugt51E1	UDP-glucose: sterol glucosyltransferase|UDP-glucose: sterol glucosyltransferase	Leptosphaeria maculans	phoma stem canker|phoma stem canker	Unaffected pathogenicity	59.524	3.96e-164	464
MQ2101_G00786	PHI:1570	GzOB010	transcription factor	Fusarium graminearum (related: Gibberella zeae)	fusarium ear blight	Unaffected pathogenicity	49.299	0	769
MQ2101_G00787	PHI:267	MLT1	ABC transporter	Candida albicans	candidiasis	Reduced virulence	38.814	0	660
MQ2101_G00788	PHI:423	VAD1	RNA helicase	Cryptococcus neoformans	cryptococcosis	Reduced virulence	24.227	2.58e-30	123
MQ2101_G00792	PHI:2251	Gox1	Glyoxalase	Phaeosphaeria nodorum (related: Stagonospora nodorum)	glume blotch	Unaffected pathogenicity	44.062	1.82e-86	260
MQ2101_G00794	PHI:2240	Srt1	Sucrose Transporter	Ustilago maydis	corn smut	reduced virulence	40.351	4.02e-06	41.2
MQ2101_G00796	PHI:1560	GzNEG002	transcription factor	Fusarium graminearum (related: Gibberella zeae)	fusarium ear blight	Unaffected pathogenicity	31.739	1.56e-28	105
MQ2101_G00809	PHI:191	TOM1	Tomatinase	Septoria lycopersici	leaf spot	Unaffected pathogenicity	28.345	1.46e-42	164
MQ2101_G00811	PHI:2968	Hxs1	Glucose uptake and transport	Cryptococcus neoformans	cryptococcal meningoencephalitis	Reduced virulence	22.587	3.63e-23	100
MQ2101_G00815	PHI:2350	MID1	stretch-activated calcium-permeable ion channel	Fusarium graminearum (related: Gibberella zeae)	fusarium ear blight	Unaffected pathogenicity	32.365	1.61e-55	193
MQ2101_G00824	PHI:319	SQL2	Guanine nucleotide exchange factor	Ustilago maydis	corn smut	Reduced virulence	43.396	9.26e-08	51.6
MQ2101_G00832	PHI:211	CaTUP1	Transcription factor	Candida albicans	candidiasis	Reduced virulence	26.036	1.51e-10	59.7
MQ2101_G00841	PHI:792	MGG_09250	Hypothetical protein	Magnaporthe oryzae (related: Magnaporthe grisea)	rice blast	Reduced virulence	26.425	7.81e-35	132
MQ2101_G00847	PHI:158	UKC1	Protein kinase	Ustilago maydis	corn smut	Reduced virulence	67.114	0	625
MQ2101_G00850	PHI:401	SOD2	Manganese superoxide dismutase	Candida albicans	candidiasis	Unaffected pathogenicity	65.766	1.17e-108	309
MQ2101_G00852	PHI:1238	FGSG_06970	protein kinase	Fusarium graminearum (related: Gibberella zeae)	fusarium ear blight	Lethal	39.056	2.75e-36	145
MQ2101_G00857	PHI:651	TRE1	neutral trehalase	Botrytis cinerea	grey mold rot	Unaffected pathogenicity	53.005	0	551
MQ2101_G00858	PHI:2959	mdh	Malate dehydrogenase	Edwardsiella ictaluri	enteric septicemia	Reduced virulence	45.509	1.03e-77	238
MQ2101_G00861	PHI:1629	GzWing001	transcription factor	Fusarium graminearum (related: Gibberella zeae)	fusarium ear blight	Unaffected pathogenicity	25.123	4.54e-09	57.8
MQ2101_G00862	PHI:1288	FGSG_07812	protein kinase	Fusarium graminearum (related: Gibberella zeae)	fusarium ear blight	Unaffected pathogenicity	30.323	2.74e-37	140
MQ2101_G00866	PHI:806	MGG_04137	Hypothetical protein	Magnaporthe oryzae (related: Magnaporthe grisea)	rice blast	Reduced virulence	29.412	1.92e-15	73.6
MQ2101_G00869	PHI:2107	MGG_05905	Phospholipase C|Phospholipase C	Magnaporthe oryzae (related: Magnaporthe grisea)	rice blast|rice blast	Reduced virulence	29.455	8.32e-47	164
MQ2101_G00872	PHI:66	CPP1	Tyrosine phosphatase	Candida albicans	candidiasis	Reduced virulence	53.261	8.68e-63	206
MQ2101_G00877	PHI:306	KEX2	Kexin Gene	Candida albicans	candidiasis	Reduced virulence	53.784	0	742
MQ2101_G00881	PHI:2644	thioredoxin 1	Redox activity	Salmonella enterica serovar Typhimurium	food poisoning	Reduced virulence	36.471	5.48e-12	59.3
MQ2101_G00887	PHI:2556	GLN3	Global regulator of nitrogen metabolism and virulence	Candida albicans	candidiasis	Reduced virulence	38.298	2.57e-09	57
MQ2101_G00892	PHI:405	PDE1	Tagged; aminophospholipid translocase	Magnaporthe oryzae (related: Magnaporthe grisea)	rice blast	Reduced virulence	38.996	5.66e-103	351
MQ2101_G00893	PHI:1629	GzWing001	transcription factor	Fusarium graminearum (related: Gibberella zeae)	fusarium ear blight	Unaffected pathogenicity	66.929	0	692
MQ2101_G00894	PHI:1232	FGSG_03499	protein kinase	Fusarium graminearum (related: Gibberella zeae)	fusarium ear blight	Lethal	45.513	5.74e-90	282
MQ2101_G00897	PHI:2128	MoHox1	--	Magnaporthe oryzae (related: Magnaporthe grisea)	rice blast	reduced virulence	46	1.65e-07	50.1
MQ2101_G00902	PHI:2549	MAK5	Probable RNA-helicase of the DEAD box family|GPI protein	Aspergillus fumigatus	invasive pulmonary aspergillosis|candidiasis	Reduced virulence	29.923	2.61e-49	180
MQ2101_G00913	PHI:4506	So (soft)	Symbiotic	Epichloe festucae	--	Increased virulence (Hypervirulence)	30.526	1.34e-21	97.1
MQ2101_G00914	PHI:1958	GzZC273	transcription factor	Fusarium graminearum (related: Gibberella zeae)	fusarium ear blight	Unaffected pathogenicity	47.826	3.43e-06	47
MQ2101_G00917	PHI:862	ClaSSD1	Regulation of cell wall assembly	Colletotrichum lagenarium	anthracnose	Loss of pathogenicity	33.534	6.08e-106	353
MQ2101_G00919	PHI:2654	DUR1,2	Urea metabolism	Candida albicans	disseminated candidiasis	Reduced virulence	42.623	3.54e-12	65.5
MQ2101_G00925	PHI:1566	GzOB006	transcription factor	Fusarium graminearum (related: Gibberella zeae)	fusarium ear blight	Lethal	31.496	1.14e-11	64.7
MQ2101_G00939	PHI:2038	Mir1	--|--|--	Magnaporthe oryzae (related: Magnaporthe grisea)	rice blast|rice blast|rice blast	Unaffected pathogenicity	28.053	1.1e-15	73.2
MQ2101_G00940	PHI:1047	CTB6	oxidoreductase	Cercospora nicotianae	frog-eye leafspot	Reduced virulence	26.099	3.1e-21	90.5
MQ2101_G00941	PHI:267	MLT1	ABC transporter	Candida albicans	candidiasis	Reduced virulence	36.364	1.05e-108	379
MQ2101_G00942	PHI:1584	GzOB024	transcription factor	Fusarium graminearum (related: Gibberella zeae)	fusarium ear blight	Unaffected pathogenicity	80.952	1.86e-151	427
MQ2101_G00947	PHI:2968	Hxs1	Glucose uptake and transport	Cryptococcus neoformans	cryptococcal meningoencephalitis	Reduced virulence	26.494	3.98e-40	151
MQ2101_G00949	PHI:2155	MoPEX7	PTS2 receptor; Lipid mobilization; Fatty acid utilization	Magnaporthe oryzae (related: Magnaporthe grisea)	rice blast	Loss of pathogenicity	40.31	2.06e-91	291
MQ2101_G00952	PHI:1427	GzC2H095	transcription factor	Fusarium graminearum (related: Gibberella zeae)	fusarium ear blight	Unaffected pathogenicity	59.664	3.74e-44	152
MQ2101_G00957	PHI:2968	Hxs1	Glucose uptake and transport	Cryptococcus neoformans	cryptococcal meningoencephalitis	Reduced virulence	32.031	7.26e-69	228
MQ2101_G00959	PHI:1133	Lmepi	UDP-4-Galactose epimerase	Leptosphaeria maculans	phoma stem canker	Loss of pathogenicity	57.263	6.59e-131	389
MQ2101_G00965	PHI:2527	SEC31	Initiation of germ tubes|Initiation of germ tubes	Aspergillus fumigatus	invasive pulmonary aspergillosis|invasive pulmonary aspergillosis	Loss of pathogenicity	32.933	1.37e-133	429
MQ2101_G00966	PHI:2527	SEC31	Initiation of germ tubes|Initiation of germ tubes	Aspergillus fumigatus	invasive pulmonary aspergillosis|invasive pulmonary aspergillosis	Loss of pathogenicity	36.667	2.65e-16	71.6
MQ2101_G00970	PHI:3206	Cch1	Calcium homeostasis and signaling	Aspergillus fumigatus	invasive pulmonary aspergillosis	reduced virulence	40.972	1.95e-24	107
MQ2101_G00972	PHI:211	CaTUP1	Transcription factor	Candida albicans	candidiasis	Reduced virulence	24.422	5.87e-16	78.2
MQ2101_G00974	PHI:1589	GzOB029	transcription factor	Fusarium graminearum (related: Gibberella zeae)	fusarium ear blight	Unaffected pathogenicity	40.976	3.35e-40	137
MQ2101_G00976	PHI:1302	GzbHLH003	transcription factor	Fusarium graminearum (related: Gibberella zeae)	fusarium ear blight	Unaffected pathogenicity	40.741	2.67e-11	62.4
MQ2101_G00980	PHI:1579	GzOB019	transcription factor	Fusarium graminearum (related: Gibberella zeae)	fusarium ear blight	Unaffected pathogenicity	30.529	7.71e-47	181
MQ2101_G00981	PHI:445	NOS1	Ubiquinone oxidoreductase|Ubiquinone oxidoreductase	Fusarium graminearum (related: Gibberella zeae)	fusarium ear blight|fusarium ear blight	Reduced virulence	82.353	0	690
MQ2101_G00986	PHI:80	TOP1	Topoisomerase I	Candida albicans	candidiasis	Reduced virulence	69.03	0	764
MQ2101_G00996	PHI:3459	NTPDase1	nucleoside triphosphate diphosphohydrolases	Leishmania major	leishmaniasis	reduced virulence	31.217	2.41e-14	72.4
MQ2101_G00998	PHI:2544	PAB1	Poly(A)-binding protein of cytoplasm and nucleus|Transmembrane protein	Aspergillus fumigatus	invasive pulmonary aspergillosis|candidiasis	Reduced virulence	25.5	1.51e-08	55.8
MQ2101_G01000	PHI:2641	CRZ1	Calcium-activated protein phosphatase	Candida lusitaniae	opportunistic infections	Reduced virulence	44.123	7.04e-107	330
MQ2101_G01003	PHI:2419	CID1	C-type cyclins	Fusarium graminearum (related: Gibberella zeae)	fusarium head blight	Reduced virulence	32.081	4.01e-62	198
MQ2101_G01008	PHI:1167	NPC1	sterol trafficking	Fusarium graminearum (related: Gibberella zeae)	fusarium ear blight	Reduced virulence	30.735	1.56e-54	203
MQ2101_G01013	PHI:1597	GzOB037	transcription factor	Fusarium graminearum (related: Gibberella zeae)	fusarium ear blight	Unaffected pathogenicity	30.348	5.13e-27	113
MQ2101_G01024	PHI:443	CBL1	Cystathionine beta-lyase|Cystathionine beta-lyase	Fusarium graminearum (related: Gibberella zeae)	fusarium ear blight|fusarium ear blight	Reduced virulence	63.231	1.76e-168	474
MQ2101_G01027	PHI:1553	GzMyb017	transcription factor	Fusarium graminearum (related: Gibberella zeae)	fusarium ear blight	Reduced virulence	44.33	2.29e-95	291
MQ2101_G01030	PHI:26	CaMDR1	Fungal efflux pump	Candida albicans	candidiasis	Reduced virulence	52.174	5.82e-120	353
MQ2101_G01032	PHI:2824	Cabig1	Beta-1,6-glucan biosyn-thesis	Candida albicans	disseminated candidiasis	Reduced virulence	46.643	7.42e-89	266
MQ2101_G01034	PHI:2860	Rtg3	Transcription regulator	Candida albicans	disseminated candidiasis	Reduced virulence	41.259	1.42e-42	154
MQ2101_G01035	PHI:1228	FGSG_07745	protein kinase	Fusarium graminearum (related: Gibberella zeae)	fusarium ear blight	Lethal	42.129	7.3e-108	328
MQ2101_G01037	PHI:2547	ESF1	Protein required for 18S rRNA biogenesis|Histone Deacetylase Complex	Aspergillus fumigatus	invasive pulmonary aspergillosis|candidiasis	Reduced virulence	45.317	7.27e-70	238
MQ2101_G01046	PHI:2654	DUR1,2	Urea metabolism	Candida albicans	disseminated candidiasis	Reduced virulence	27.041	1.29e-14	74.3
MQ2101_G01047	PHI:1662	GzCCHC002	transcription factor	Fusarium graminearum (related: Gibberella zeae)	fusarium ear blight	Unaffected pathogenicity	23.567	3.52e-19	88.6
MQ2101_G01048	PHI:1526	GzHOMEL036	transcription factor	Fusarium graminearum (related: Gibberella zeae)	fusarium ear blight	Unaffected pathogenicity	28.975	7.4e-63	226
MQ2101_G01051	PHI:2570	CYB2	Lactate dehydrogenase	Candida glabrata	candidiasis	Reduced virulence	51.606	3.38e-176	505
MQ2101_G01052	PHI:1648	GzWing020	transcription factor	Fusarium graminearum (related: Gibberella zeae)	fusarium ear blight	Reduced virulence	39.888	1.97e-146	495
MQ2101_G01063	PHI:2540	IPP1	Inorganic pyrophosphatase|Transcription factor controlling morphogenesis	Aspergillus fumigatus	invasive pulmonary aspergillosis|candidiasis	Reduced virulence	75.912	2.08e-152	445
MQ2101_G01067	PHI:3457	PHO84	Phosphate Acquisition and Storage	Cryptococcus neoformans	cryptococcosis	Increased virulence (Hypervirulence)	25.662	1.54e-26	110
MQ2101_G01068	PHI:3234	MoLYS20	regulators of G-protein (GTP-binding protein) signaling (RGS) proteins/homocitrate synthase	Magnaporthe oryzae (related: Magnaporthe grisea)	rice blast	reduced virulence	33.043	4.17e-06	46.6
MQ2101_G01073	PHI:2960	frdA	Fumarate reductase	Edwardsiella ictaluri	enteric septicemia	Reduced virulence	41.379	2.16e-140	419
MQ2101_G01074	PHI:1246	FGSG_05549	protein kinase	Fusarium graminearum (related: Gibberella zeae)	fusarium ear blight	Unaffected pathogenicity	25.974	2.33e-40	155
MQ2101_G01085	PHI:2553	VPS4	Pre-vacuolar protein sorting gene	Candida albicans	candidiasis	Loss of pathogenicity	77.419	5.22e-106	314
MQ2101_G01086	PHI:812	MGG_10702	Hypothetical protein	Magnaporthe oryzae (related: Magnaporthe grisea)	rice blast	Reduced virulence	23.1	1.75e-17	82
MQ2101_G01089	PHI:811	MGG_10510	Hypothetical protein	Magnaporthe oryzae (related: Magnaporthe grisea)	rice blast	Reduced virulence	26.667	5.45e-16	74.7
MQ2101_G01090	PHI:1487	GzHMG019	transcription factor	Fusarium graminearum (related: Gibberella zeae)	fusarium ear blight	Unaffected pathogenicity	26.987	1.56e-45	172
MQ2101_G01094	PHI:2911	Ss-pth2	Peroxysomal Carnitine Acetyl Transferase	Sclerotinia sclerotiorum	--	Reduced virulence	25.429	2.76e-41	159
MQ2101_G01095	PHI:2641	CRZ1	Calcium-activated protein phosphatase	Candida lusitaniae	opportunistic infections	Reduced virulence	56.557	4.99e-42	152
MQ2101_G01099	PHI:1967	GzZC282	transcription factor	Fusarium graminearum (related: Gibberella zeae)	fusarium ear blight	Reduced virulence	24.39	1.86e-34	137
MQ2101_G01102	PHI:107	CEK1	MAP kinase	Candida albicans	candidiasis	Reduced virulence	87.151	1.23e-113	333
MQ2101_G01106	PHI:2382	Upa2	Protein phosphatase	Ustilago maydis	maize smut disease	Unaffected pathogenicity	48.214	4.38e-95	284
MQ2101_G01112	PHI:331	CaACE2	Transcription factor	Candida albicans	candidiasis	Loss of pathogenicity	37.143	1.9e-32	127
MQ2101_G01116	PHI:3287	CgVps34	catalytic subunit of the C. glabrata PI3K complex	Candida glabrata	disseminated candidiasis	reduced virulence	26.932	6.22e-30	126
MQ2101_G01118	PHI:4559	T6SS2	Type VI secretion systems (T6SSs) effectors	Escherichia coli	meningitis	effector (plant avirulence determinant)	37.825	1.46e-118	380
MQ2101_G01122	PHI:2839	RED1	Reductase	Cochliobolus heterostrophus	southern corn leaf blight	Reduced virulence	33.333	3.78e-33	123
MQ2101_G01139	PHI:105	PLB1	Phospholipase B	Candida albicans	candidiasis	Reduced virulence	50.255	0	574
MQ2101_G01143	PHI:1200	Gsk3 homolog	protein kinase	Fusarium graminearum (related: Gibberella zeae)	fusarium ear blight	Reduced virulence	32.203	1.49e-52	175
MQ2101_G01144	PHI:211	CaTUP1	Transcription factor	Candida albicans	candidiasis	Reduced virulence	27.103	4.2e-24	102
MQ2101_G01145	PHI:1216	FGSG_06420	protein kinase	Fusarium graminearum (related: Gibberella zeae)	fusarium ear blight	Reduced virulence	46.416	2.7e-76	249
MQ2101_G01155	PHI:273	SPT3	Mating, sporulation and normal filamentation	Candida albicans	candidiasis	Loss of pathogenicity	71.429	2.24e-178	493
MQ2101_G01160	PHI:1618	GzFET5	transcription factor	Fusarium graminearum (related: Gibberella zeae)	fusarium ear blight	Unaffected pathogenicity	27.66	2.06e-21	90.9
MQ2101_G01161	PHI:785	MGG_04128	Hypothetical protein	Magnaporthe oryzae (related: Magnaporthe grisea)	rice blast	Reduced virulence	48.282	1.45e-166	482
MQ2101_G01165	PHI:378	SIT4	Protein phosphatase	Candida albicans	candidiasis	Reduced virulence	57.343	3.26e-127	362
MQ2101_G01167	PHI:17	ACP	Acid proteinase	Candida tropicalis	candidiasis	Reduced virulence	33.842	3.77e-57	189
MQ2101_G01168	PHI:1574	GzOB014	transcription factor	Fusarium graminearum (related: Gibberella zeae)	fusarium ear blight	Lethal	60.255	0	940
MQ2101_G01170	PHI:2655	lon	--|--	Pseudomonas aeruginosa	nosocomial infections|nosocomial infections	Reduced virulence	33.919	1.67e-130	412
MQ2101_G01173	PHI:2694	rsmB	Modulates plant cell wall-degrading enzymes	Pectobacterium atrosepticum	rotting of tubers; blackleg disease of the plant stem	Reduced virulence	33.495	3.24e-15	75.5
MQ2101_G01174	PHI:3053	FvHAP3	primary and secondary metabolism	Fusarium verticillioides	maize ear rot	reduced virulence	75.532	1.75e-51	164
MQ2101_G01175	PHI:3415	Fre2	Ferric Reductases	Cryptococcus neoformans	fungal meningitis	reduced virulence	25	3.32e-18	85.1
MQ2101_G01176	PHI:2567	CaNdt80p	Transcription Factor	Candida albicans	candidiasis	Loss of pathogenicity	40.667	3.96e-55	194
MQ2101_G01195	PHI:286	CLC-A	Chloride Channel	Cryptococcus neoformans	cryptococcosis	Reduced virulence	41.466	0	578
MQ2101_G01201	PHI:2540	IPP1	Inorganic pyrophosphatase|Transcription factor controlling morphogenesis	Aspergillus fumigatus	invasive pulmonary aspergillosis|candidiasis	Reduced virulence	48.727	2.59e-86	263
MQ2101_G01203	PHI:2542	ERG12	Mavalonate kinase|Cell wall protein involved in cell wall metabolism	Aspergillus fumigatus	invasive pulmonary aspergillosis|candidiasis	Reduced virulence	40.265	4.41e-89	278
MQ2101_G01213	PHI:1221	FGSG_03146	protein kinase	Fusarium graminearum (related: Gibberella zeae)	fusarium ear blight	Lethal	27.596	1.96e-24	103
MQ2101_G01215	PHI:881	MGG_04556	Hypothetical protein	Magnaporthe oryzae (related: Magnaporthe grisea)	rice blast	Reduced virulence	30.124	3.55e-35	129
MQ2101_G01218	PHI:2864	Zcf21	Transcription regulator	Candida albicans	disseminated candidiasis	Reduced virulence	53.333	2.08e-10	60.8
MQ2101_G01222	PHI:3793	ANP1	encode alpha -(1,3)-mannosyl-transferases	Candida glabrata	disseminated candidiasis	increased virulence (Hypervirulence)	61.688	2.09e-142	404
MQ2101_G01239	PHI:4211	FRE3	iron reductase activity and to play a role in iron-dependent growth	Cryptococcus neoformans	--	Increased virulence (Hypervirulence)	23.392	1.65e-21	95.9
MQ2101_G01241	PHI:2976	CgOPT1	Oligopeptide transporters of the OPT family	Colletotrichum gloeosporioides f. sp. aeschynomenes	anthracnose disease	Reduced virulence	32.479	2.56e-53	194
MQ2101_G01242	PHI:2976	CgOPT1	Oligopeptide transporters of the OPT family	Colletotrichum gloeosporioides f. sp. aeschynomenes	anthracnose disease	Reduced virulence	30.189	9.52e-28	115
MQ2101_G01244	PHI:2651	yedX	Cyclic amidohydrolase that hydrolyses 5-hydroxyisourate (5-HIU)|Cyclic amidohydrolase that hydrolyses 5-hydroxyisourate (5-HIU)	Salmonella enterica serovar Typhimurium	food poisoning|food poisoning	Unaffected pathogenicity	34.932	1.09e-16	69.3
MQ2101_G01247	PHI:2602	Rim9	pH response / involved in the formation of one of the signaling complexes located at the plasma membrane together with PalF/Rim21 and PalH/Rim8 proteins	Ustilago maydis	maize smut disease	Unaffected pathogenicity	37.578	3e-105	332
MQ2101_G01249	PHI:1203	Sc Yck1/2/3 homolog	protein kinase	Fusarium graminearum (related: Gibberella zeae)	fusarium ear blight	Reduced virulence	65.753	7.09e-175	494
MQ2101_G01253	PHI:457	CHS2	Chitin Synthase	Candida albicans	candidiasis	Unaffected pathogenicity	68.75	0	1349
MQ2101_G01256	PHI:2076	Moatg8	--	Magnaporthe oryzae (related: Magnaporthe grisea)	rice blast	Loss of pathogenicity	77.982	1.56e-59	177
MQ2101_G01258	PHI:292	CPRa	Pheromone receptor	Cryptococcus neoformans	cryptococcosis	Reduced virulence	25.806	2.27e-06	45.4
MQ2101_G01260	PHI:423	VAD1	RNA helicase	Cryptococcus neoformans	cryptococcosis	Reduced virulence	35.44	2.84e-65	214
MQ2101_G01271	PHI:454	PMT2	Mannosyltransferase	Candida albicans	candidiasis	Reduced virulence	70.856	0	1130
MQ2101_G01275	PHI:1935	GzZC250	transcription factor	Fusarium graminearum (related: Gibberella zeae)	fusarium ear blight	Unaffected pathogenicity	34.951	2.53e-12	66.2
MQ2101_G01295	PHI:2105	MGG_01381.5	Ca2+ exchanger|Ca2+ exchanger	Magnaporthe oryzae (related: Magnaporthe grisea)	rice blast|rice blast	Reduced virulence	41.576	1.33e-163	507
MQ2101_G01296	PHI:2745	treY	Trehalose biosynthetic genes|Trehalose biosynthetic genes|Trehalose biosynthetic genes|Trehalose biosynthetic genes	Pseudomonas aeruginosa	soft rot|soft rot|soft rot|soft rot	Unaffected pathogenicity	32.099	8.99e-08	52.4
MQ2101_G01306	PHI:211	CaTUP1	Transcription factor	Candida albicans	candidiasis	Reduced virulence	75.962	0	660
MQ2101_G01310	PHI:2156	Moatf1	Regulation of oxidative stress tolerance	Magnaporthe oryzae (related: Magnaporthe grisea)	rice blast	Reduced virulence	31.395	3.82e-06	45.4
MQ2101_G01314	PHI:186	RIM8	Activates RIM101	Candida albicans	candidiasis	Reduced virulence	45.196	1.34e-146	433
MQ2101_G01315	PHI:2544	PAB1	Poly(A)-binding protein of cytoplasm and nucleus|Transmembrane protein	Aspergillus fumigatus	invasive pulmonary aspergillosis|candidiasis	Reduced virulence	27.711	4.15e-15	71.2
MQ2101_G01319	PHI:2029	TGL2	intracellular triacylglycerol lipases	Magnaporthe oryzae (related: Magnaporthe grisea)	rice blast	Unaffected pathogenicity	38.739	1.37e-57	189
MQ2101_G01322	PHI:1566	GzOB006	transcription factor	Fusarium graminearum (related: Gibberella zeae)	fusarium ear blight	Lethal	38.889	5.59e-47	170
MQ2101_G01324	PHI:1367	GzC2H028	transcription factor	Fusarium graminearum (related: Gibberella zeae)	fusarium ear blight	Unaffected pathogenicity	35.211	9.38e-08	52.4
MQ2101_G01325	PHI:2027	TGL1-1	intracellular triacylglycerol lipases	Magnaporthe oryzae (related: Magnaporthe grisea)	rice blast	Unaffected pathogenicity	46.567	4.16e-124	402
MQ2101_G01327	PHI:97	TOXC	Fatty acid synthetase	Cochliobolus carbonum	leaf spot	Reduced virulence	45.244	0	1873
MQ2101_G01329	PHI:1071	Gas1	encoding an endoplasmic reticulum glucosidase 2	Ustilago maydis	corn smut	Loss of pathogenicity	35.669	0	574
MQ2101_G01331	PHI:1317	GzBrom002	transcription factor	Fusarium graminearum (related: Gibberella zeae)	fusarium ear blight	Reduced virulence	35.537	5.44e-10	60.1
MQ2101_G01333	PHI:1500	GzHMG032	transcription factor	Fusarium graminearum (related: Gibberella zeae)	fusarium ear blight	Unaffected pathogenicity	32.986	1.17e-102	355
MQ2101_G01338	PHI:1414	GzC2H081	transcription factor	Fusarium graminearum (related: Gibberella zeae)	fusarium ear blight	Unaffected pathogenicity	42.683	1.92e-10	60.1
MQ2101_G01341	PHI:854	um01947	Cytochrome C peroxidase precursor	Ustilago maydis	corn smut	Reduced virulence	42.192	9.55e-84	262
MQ2101_G01350	PHI:2269	Mdh1	--	Phaeosphaeria nodorum (related: Stagonospora nodorum)	glume blotch	Unaffected pathogenicity	46.125	4.17e-78	235
MQ2101_G01351	PHI:2189	MoGIS2	--|--	Magnaporthe oryzae (related: Magnaporthe grisea)	rice blast|rice blast	Reduced virulence	52.055	1.16e-23	87
MQ2101_G01364	PHI:187	RUM1	Transcription regulator	Ustilago maydis	corn smut	Loss of pathogenicity	20.819	8.21e-19	90.5
MQ2101_G01365	PHI:2611	CMLE	3-carboxy- cis,cis-muconate lactonizing enzyme	Fusarium oxysporum f. sp. Lycopersici	tomato wilt	Loss of pathogenicity	48.485	3.35e-31	105
MQ2101_G01368	PHI:339	CLPT1	GTPase	Colletotrichum lindemuthianum	anthracnose	Reduced virulence	28.767	1.91e-13	62
MQ2101_G01374	PHI:1662	GzCCHC002	transcription factor	Fusarium graminearum (related: Gibberella zeae)	fusarium ear blight	Unaffected pathogenicity	23.108	6.85e-11	62.8
MQ2101_G01378	PHI:2601	Oligopeptidase B	Oligopeptidase B functions as a processing enzyme, generating an active Ca2 agonist from a cytosolic precursor molecule	Trypanosoma cruzi	chagas disease	Reduced virulence	32.099	5.91e-07	48.5
MQ2101_G01380	PHI:881	MGG_04556	Hypothetical protein	Magnaporthe oryzae (related: Magnaporthe grisea)	rice blast	Reduced virulence	38.914	1.13e-46	158
MQ2101_G01389	PHI:1579	GzOB019	transcription factor	Fusarium graminearum (related: Gibberella zeae)	fusarium ear blight	Unaffected pathogenicity	43.294	0	653
MQ2101_G01390	PHI:2257	Pbl1	Pantothenate- beta -alanine ligase	Phaeosphaeria nodorum (related: Stagonospora nodorum)	glume blotch	Unaffected pathogenicity	36.937	3.48e-64	204
MQ2101_G01399	PHI:1439	GzNot001	transcription factor	Fusarium graminearum (related: Gibberella zeae)	fusarium ear blight	Lethal	23.381	3.36e-45	177
MQ2101_G01402	PHI:2839	RED1	Reductase	Cochliobolus heterostrophus	southern corn leaf blight	Reduced virulence	32.107	9.59e-35	127
MQ2101_G01403	PHI:265	MET3	ATP sulfurylase	Cryptococcus neoformans	cryptococcosis	Loss of pathogenicity	33.152	9.79e-22	89.4
MQ2101_G01405	PHI:2920	FET3-1	Functional ferroxidase	Colletotrichum graminicola	maize anthracnose	Reduced virulence	44.822	0	531
MQ2101_G01409	PHI:1528	GzHOMEL041	transcription factor	Fusarium graminearum (related: Gibberella zeae)	fusarium ear blight	Unaffected pathogenicity	33.155	1.49e-29	122
MQ2101_G01413	PHI:2710	mepB	Ammonium Transporters	Colletotrichum gloeosporioides (related: Glomerella cingulata)	anthracnose	Reduced virulence	39.211	1.57e-84	264
MQ2101_G01416	PHI:1289	FGSG_04416	protein kinase	Fusarium graminearum (related: Gibberella zeae)	fusarium ear blight	Unaffected pathogenicity	47.677	8.32e-158	453
MQ2101_G01419	PHI:440	PMR1	P-type ATPase transporter	Candida albicans	candidiasis	Reduced virulence	77.718	0	1486
MQ2101_G01421	PHI:2177	PAS1	Transcription factor	Magnaporthe oryzae (related: Magnaporthe grisea)	rice blast	Unaffected pathogenicity	27.488	7.75e-21	86.3
MQ2101_G01423	PHI:2601	Oligopeptidase B	Oligopeptidase B functions as a processing enzyme, generating an active Ca2 agonist from a cytosolic precursor molecule	Trypanosoma cruzi	chagas disease	Reduced virulence	84.227	0	548
MQ2101_G01435	PHI:2086	Moatg24	--	Magnaporthe oryzae (related: Magnaporthe grisea)	rice blast	Unaffected pathogenicity	36.709	2.04e-07	50.8
MQ2101_G01436	PHI:2563	DPP3	Phosphatase which converts farnesyl pyrophosphate to farnesol	Candida albicans	candidiasis	Reduced virulence	48.11	2.16e-92	273
MQ2101_G01438	PHI:1274	FGSG_02488	protein kinase	Fusarium graminearum (related: Gibberella zeae)	fusarium ear blight	Unaffected pathogenicity	24.965	3.68e-38	152
MQ2101_G01441	PHI:1768	GzZC083	transcription factor	Fusarium graminearum (related: Gibberella zeae)	fusarium ear blight	Unaffected pathogenicity	41.593	2.55e-21	83.6
MQ2101_G01443	PHI:1227	FGSG_07742	protein kinase	Fusarium graminearum (related: Gibberella zeae)	fusarium ear blight	Lethal	44.131	0	1736
MQ2101_G01446	PHI:26	CaMDR1	Fungal efflux pump	Candida albicans	candidiasis	Reduced virulence	23.444	2.21e-31	125
MQ2101_G01448	PHI:2002	TIG1	Histone Deacetylation|Histone Deacetylation|Histone Deacetylation	Magnaporthe oryzae (related: Magnaporthe grisea)	rice blast|rice blast|rice blast	Loss of pathogenicity	36.923	1.45e-06	48.1
MQ2101_G01452	PHI:3286	CgVPS15	class III phosphoinositide 3-kinase	Candida glabrata	disseminated candidiasis	reduced virulence	35.526	3.03e-138	451
MQ2101_G01457	PHI:505	MIP1	Mitochondrial-specific DNA polymerase catalytic subunit	Saccharomyces cerevisiae	--	Reduced virulence	47.315	0	965
MQ2101_G01461	PHI:1571	GzOB011	transcription factor	Fusarium graminearum (related: Gibberella zeae)	fusarium ear blight	Unaffected pathogenicity	70.796	5.88e-53	161
MQ2101_G01476	PHI:1317	GzBrom002	transcription factor	Fusarium graminearum (related: Gibberella zeae)	fusarium ear blight	Reduced virulence	32.127	9.05e-109	363
MQ2101_G01478	PHI:1634	GzWing006	transcription factor	Fusarium graminearum (related: Gibberella zeae)	fusarium ear blight	Unaffected pathogenicity	47.107	6.26e-28	97.1
MQ2101_G01488	PHI:127	SAP6	Aspartyl proteinase|Aspartyl proteinase	Candida albicans	candidiasis|candidiasis	Reduced virulence	35.219	3.23e-54	181
MQ2101_G01495	PHI:2655	lon	--|--	Pseudomonas aeruginosa	nosocomial infections|nosocomial infections	Reduced virulence	44.093	1.15e-103	340
MQ2101_G01499	PHI:1391	GzC2H054	transcription factor	Fusarium graminearum (related: Gibberella zeae)	fusarium ear blight	Unaffected pathogenicity	36.893	5.19e-10	58.2
MQ2101_G01502	PHI:3178	FgKin1	kinases	Fusarium graminearum (related: Gibberella zeae)	fusarium head blight	reduced virulence	62.791	8.26e-12	65.1
MQ2101_G01503	PHI:3179	MoKIN1	kinases	Magnaporthe oryzae (related: Magnaporthe grisea)	rice blast	reduced virulence	53.514	1.51e-132	405
MQ2101_G01509	PHI:1397	GzC2H060	transcription factor	Fusarium graminearum (related: Gibberella zeae)	fusarium ear blight	Unaffected pathogenicity	44.186	4.35e-21	80.1
MQ2101_G01516	PHI:1047	CTB6	oxidoreductase	Cercospora nicotianae	frog-eye leafspot	Reduced virulence	28.045	7.08e-25	100
MQ2101_G01518	PHI:2821	SNF2	Filamentous growth regulator	Candida albicans	disseminated candidiasis	Reduced virulence	43.333	3.05e-08	54.7
MQ2101_G01521	PHI:1182	Sc Mec1 homolog	protein kinase	Fusarium graminearum (related: Gibberella zeae)	fusarium ear blight	Reduced virulence	24.041	1.58e-94	338
MQ2101_G01523	PHI:2353	AMT1	Arginine Methyltransferase|Arginine Methyltransferase	Fusarium graminearum (related: Gibberella zeae)	fusarium head blight|fusarium head blight	Reduced virulence	34.328	1.09e-21	93.6
MQ2101_G01526	PHI:2539	cph1	Transcription factor controlling morphogenesis|CDP-diacyl glycerol synthase	Candida albicans	candidiasis|invasive pulmonary aspergillosis	Reduced virulence	47.971	2.51e-144	416
MQ2101_G01527	PHI:816	MGG_04582	Hypothetical protein	Magnaporthe oryzae (related: Magnaporthe grisea)	rice blast	Reduced virulence	28.736	6.36e-36	134
MQ2101_G01535	PHI:1542	GzMyb006	transcription factor	Fusarium graminearum (related: Gibberella zeae)	fusarium ear blight	Unaffected pathogenicity	52.985	2.8e-45	171
MQ2101_G01539	PHI:1214	FGSG_07816	protein kinase	Fusarium graminearum (related: Gibberella zeae)	fusarium ear blight	Reduced virulence	41.919	1.1e-36	141
MQ2101_G01541	PHI:26	CaMDR1	Fungal efflux pump	Candida albicans	candidiasis	Reduced virulence	26.531	1.41e-20	92.8
MQ2101_G01546	PHI:2527	SEC31	Initiation of germ tubes|Initiation of germ tubes	Aspergillus fumigatus	invasive pulmonary aspergillosis|invasive pulmonary aspergillosis	Loss of pathogenicity	21.397	3.09e-08	54.3
MQ2101_G01556	PHI:2020	Tup1	Transcription repression	Ustilago maydis	maize smut disease	Reduced virulence	20.552	7.82e-06	45.1
MQ2101_G01557	PHI:789	MGG_04116	Hypothetical protein	Magnaporthe oryzae (related: Magnaporthe grisea)	rice blast	Reduced virulence	30.921	4.79e-31	129
MQ2101_G01562	PHI:86	CPH1	Regulatory protein	Candida albicans	candidiasis	Loss of pathogenicity	50.62	5.5e-115	352
MQ2101_G01563	PHI:2392	Gat2	GATA- Type Zinc Finger Transcription Factor	Candida albicans	--	Reduced virulence	55.385	6.54e-21	87.4
MQ2101_G01567	PHI:3370	vph1	acidification of the vacuole	Candida albicans	disseminated candidiasis	reduced virulence	71.226	0	646
MQ2101_G01571	PHI:178	pabaA	Para-aminobenzoic acid synthetase	Aspergillus fumigatus	respiratory disease	Reduced virulence	30.724	3.06e-93	307
MQ2101_G01573	PHI:1347	GzC2H007	transcription factor	Fusarium graminearum (related: Gibberella zeae)	fusarium ear blight	Reduced virulence	41.053	1.57e-36	142
MQ2101_G01575	PHI:1198	Sc Ssk2/Ssk22 homolog	protein kinase	Fusarium graminearum (related: Gibberella zeae)	fusarium ear blight	Reduced virulence	37.568	0	796
MQ2101_G01577	PHI:2020	Tup1	Transcription repression	Ustilago maydis	maize smut disease	Reduced virulence	25.843	1.91e-23	101
MQ2101_G01578	PHI:1648	GzWing020	transcription factor	Fusarium graminearum (related: Gibberella zeae)	fusarium ear blight	Reduced virulence	33.593	2.25e-110	378
MQ2101_G01581	PHI:3126	argD	argDgene encodes a predicted N-acetylornithine aminotransferase enzyme|argDgene encodes a predicted N-acetylornithine aminotransferase enzyme	Erwinia amylovora	fire blight|fire blight	reduced virulence	40.144	2.06e-92	284
MQ2101_G01582	PHI:2382	Upa2	Protein phosphatase	Ustilago maydis	maize smut disease	Unaffected pathogenicity	55.894	4.92e-104	306
MQ2101_G01590	PHI:2181	MoDUO1	--	Magnaporthe oryzae (related: Magnaporthe grisea)	rice blast	Reduced virulence	35.135	3.08e-11	55.8
MQ2101_G01591	PHI:1385	GzC2H048	transcription factor	Fusarium graminearum (related: Gibberella zeae)	fusarium ear blight	Unaffected pathogenicity	72.929	0	998
MQ2101_G01593	PHI:1325	GzbZIP007	transcription factor	Fusarium graminearum (related: Gibberella zeae)	fusarium ear blight	Reduced virulence	45.333	1.09e-14	71.6
MQ2101_G01601	PHI:1685	GzRad003	transcription factor	Fusarium graminearum (related: Gibberella zeae)	fusarium ear blight	Unaffected pathogenicity	33.971	2.11e-24	104
MQ2101_G01604	PHI:1566	GzOB006	transcription factor	Fusarium graminearum (related: Gibberella zeae)	fusarium ear blight	Lethal	37.209	1.49e-11	59.3
MQ2101_G01605	PHI:1414	GzC2H081	transcription factor	Fusarium graminearum (related: Gibberella zeae)	fusarium ear blight	Unaffected pathogenicity	41.791	6.54e-08	52.4
MQ2101_G01610	PHI:2028	TGL1-2	intracellular triacylglycerol lipases	Magnaporthe oryzae (related: Magnaporthe grisea)	rice blast	Unaffected pathogenicity	29.079	5.4e-51	184
MQ2101_G01615	PHI:1414	GzC2H081	transcription factor	Fusarium graminearum (related: Gibberella zeae)	fusarium ear blight	Unaffected pathogenicity	44.118	7.02e-12	64.7
MQ2101_G01616	PHI:544	BCMFS1	MFS transporters	Botrytis cinerea	grey mold rot	Unaffected pathogenicity	27.291	3.76e-58	202
MQ2101_G01618	PHI:2553	VPS4	Pre-vacuolar protein sorting gene	Candida albicans	candidiasis	Loss of pathogenicity	28.426	4.91e-22	96.3
MQ2101_G01623	PHI:2543	GCD6	Translation initiation factor eIF2B|Translation initiation factor eIF2B|Cell wall protein	Aspergillus fumigatus	invasive pulmonary aspergillosis|invasive pulmonary aspergillosis|candidiasis	Reduced virulence	21.583	4.54e-07	48.9
MQ2101_G01630	PHI:1983	GzZC298	transcription factor	Fusarium graminearum (related: Gibberella zeae)	fusarium ear blight	Lethal	46.154	5.91e-07	50.4
MQ2101_G01634	PHI:1584	GzOB024	transcription factor	Fusarium graminearum (related: Gibberella zeae)	fusarium ear blight	Unaffected pathogenicity	81.102	3.47e-155	429
MQ2101_G01636	PHI:2337	SUR7	Needed for proper localization of actin, morphogenesis, cell wall synthesis, and responding to cell wall stress	Candida albicans	candidiasis	Reduced virulence	32.353	1.64e-21	87
MQ2101_G01640	PHI:1468	GzCCAAT008	transcription factor	Fusarium graminearum (related: Gibberella zeae)	fusarium ear blight	Unaffected pathogenicity	87.069	2.14e-69	202
MQ2101_G01643	PHI:2545	DvrA	Putative C2H2 transcription factor|Putative C2H2 transcription factor|Translation initiation factor eIF3	Aspergillus fumigatus	invasive pulmonary aspergillosis|invasive pulmonary aspergillosis|invasive pulmonary aspergillosis	Increased virulence (Hypervirulence)	24.242	1.28e-06	43.1
MQ2101_G01648	PHI:262	MAD2	Spindle assembly checkpoint	Candida albicans	candidiasis	Reduced virulence	62.019	2.8e-89	258
MQ2101_G01651	PHI:1317	GzBrom002	transcription factor	Fusarium graminearum (related: Gibberella zeae)	fusarium ear blight	Reduced virulence	40.789	1.1e-10	61.2
MQ2101_G01653	PHI:2075	Moatg7	--	Magnaporthe oryzae (related: Magnaporthe grisea)	rice blast	Loss of pathogenicity	39.883	9.28e-157	465
MQ2101_G01660	PHI:3090	pamA	encodes paenilamicin, a secondary metabolite antibiotic	Paenibacillus larvae	american foulbrood	reduced virulence	27.869	1.57e-10	59.7
MQ2101_G01661	PHI:1063	MNH6	nonhistone protein containing an HMG1 box|nonhistone protein containing an HMG1 box	Magnaporthe oryzae (related: Magnaporthe grisea)	rice blast|rice blast	Reduced virulence	33.871	4.87e-08	47.8
MQ2101_G01664	PHI:423	VAD1	RNA helicase	Cryptococcus neoformans	cryptococcosis	Reduced virulence	32.976	4.88e-56	192
MQ2101_G01673	PHI:2562	Cwt1	Transcription factor involved in cell wall architecture	Candida albicans	candidiasis	Reduced virulence	61.417	2.21e-145	426
MQ2101_G01679	PHI:888	MGG_01707	Hypothetical protein	Magnaporthe oryzae (related: Magnaporthe grisea)	rice blast	Reduced virulence	47.312	3.25e-55	175
MQ2101_G01691	PHI:399	PMT4	Mannosyltransferase	Candida albicans	candidiasis	Reduced virulence	69.202	0	728
MQ2101_G01709	PHI:226	PEX6	Peroxisome biogenesis	Colletotrichum lagenarium	anthracnose	Loss of pathogenicity	44.373	7.52e-71	246
MQ2101_G01713	PHI:1662	GzCCHC002	transcription factor	Fusarium graminearum (related: Gibberella zeae)	fusarium ear blight	Unaffected pathogenicity	22.921	1.58e-09	58.2
MQ2101_G01714	PHI:2656	pmrF	4-amino-4-deoxy-L-arabinose (Ara4N) production	Salmonella enterica serovar Typhimurium	food poisoning	Reduced virulence	24.651	6.81e-19	81.3
MQ2101_G01719	PHI:1241	FGSG_07816	protein kinase	Fusarium graminearum (related: Gibberella zeae)	fusarium ear blight	Unaffected pathogenicity	44.298	4.39e-117	350
MQ2101_G01725	PHI:3630	Rv2467	Probable aminopeptidase	Mycobacterium tuberculosis	tuberculosis	Increased virulence (Hypervirulence)	24.859	5e-22	98.2
MQ2101_G01730	PHI:812	MGG_10702	Hypothetical protein	Magnaporthe oryzae (related: Magnaporthe grisea)	rice blast	Reduced virulence	27.988	2.85e-33	129
MQ2101_G01747	PHI:1676	GzDHHC004	transcription factor	Fusarium graminearum (related: Gibberella zeae)	fusarium ear blight	Unaffected pathogenicity	37.597	3.29e-55	201
MQ2101_G01759	PHI:419	CSH1	Cell surface protein	Candida albicans	candidiasis	Reduced virulence	20.772	6.58e-10	56.6
MQ2101_G01760	PHI:901	um01886	related to carboxypeptidase	Ustilago maydis	corn smut	Unaffected pathogenicity	41.309	3.34e-114	348
MQ2101_G01763	PHI:386	TSA1	Thiol peroxidase	Cryptococcus neoformans	cryptococcosis	Reduced virulence	55.789	4.52e-79	232
MQ2101_G01766	PHI:213	CPA1	Cyclophillin|Cyclophillin	Cryptococcus neoformans	cryptococcosis|cryptococcosis	Reduced virulence	56.522	3.89e-56	177
MQ2101_G01771	PHI:2309	BcatrB	ABC transporter	Botrytis cinerea	grey mold rot	Reduced virulence	42.045	2.1e-47	178
MQ2101_G01773	PHI:1566	GzOB006	transcription factor	Fusarium graminearum (related: Gibberella zeae)	fusarium ear blight	Lethal	33.333	2.91e-06	46.2
MQ2101_G01774	PHI:2178	MoSFl1	--	Magnaporthe oryzae (related: Magnaporthe grisea)	rice blast	Reduced virulence	34.821	5.9e-16	78.6
MQ2101_G01788	PHI:1680	GzMIZ002	transcription factor	Fusarium graminearum (related: Gibberella zeae)	fusarium ear blight	Unaffected pathogenicity	23.429	8.25e-07	48.9
MQ2101_G01789	PHI:1567	GzOB007	transcription factor	Fusarium graminearum (related: Gibberella zeae)	fusarium ear blight	Unaffected pathogenicity	54.706	1.37e-66	198
MQ2101_G01803	PHI:2305	BcFKBP12	Rapamycin sensitivity|Rapamycin sensitivity|Rapamycin sensitivity|Rapamycin sensitivity	Botrytis cinerea	grey mold rot|grey mold rot|grey mold rot|grey mold rot	Increased virulence (Hypervirulence)	50	4.7e-29	99
MQ2101_G01809	PHI:2020	Tup1	Transcription repression	Ustilago maydis	maize smut disease	Reduced virulence	23.78	5.58e-27	115
MQ2101_G01810	PHI:2533	FKS1	Beta 1,3 Glucan synthase	Aspergillus fumigatus	invasive pulmonary aspergillosis	Lethal	55.172	1.12e-63	212
MQ2101_G01811	PHI:2117	SPM1	Protease activity|Protease activity	Magnaporthe oryzae (related: Magnaporthe grisea)	rice blast|rice blast	Reduced virulence	34.054	1.7e-52	179
MQ2101_G01812	PHI:2654	DUR1,2	Urea metabolism	Candida albicans	disseminated candidiasis	Reduced virulence	32.613	9.63e-66	245
MQ2101_G01821	PHI:2248	Als1	Delta-aminolevulinic acid synthase	Phaeosphaeria nodorum (related: Stagonospora nodorum)	glume blotch	Loss of pathogenicity	63.778	0	598
MQ2101_G01824	PHI:1590	GzOB030	transcription factor	Fusarium graminearum (related: Gibberella zeae)	fusarium ear blight	Lethal	64.602	2.4e-44	153
MQ2101_G01827	PHI:2309	BcatrB	ABC transporter	Botrytis cinerea	grey mold rot	Reduced virulence	38.614	9.67e-30	124
MQ2101_G01829	PHI:503	COX15	Cytochrome c oxidase assembly	Saccharomyces cerevisiae	--	Reduced virulence	57.87	7.43e-170	484
MQ2101_G01833	PHI:862	ClaSSD1	Regulation of cell wall assembly	Colletotrichum lagenarium	anthracnose	Loss of pathogenicity	28.077	9.62e-64	229
MQ2101_G01836	PHI:1238	FGSG_06970	protein kinase	Fusarium graminearum (related: Gibberella zeae)	fusarium ear blight	Lethal	57.08	5.07e-80	262
MQ2101_G01839	PHI:2546	BRX1	Protein required for rRNA maturation|Putative GPI-anchored cell wall protein	Aspergillus fumigatus	invasive pulmonary aspergillosis|candidiasis	Reduced virulence	46.395	8.36e-82	249
MQ2101_G01844	PHI:1538	GzMyb002	transcription factor	Fusarium graminearum (related: Gibberella zeae)	fusarium ear blight	Reduced virulence	40.845	5.99e-12	66.6
MQ2101_G01845	PHI:1632	GzWing004	transcription factor	Fusarium graminearum (related: Gibberella zeae)	fusarium ear blight	Unaffected pathogenicity	32.459	1.2e-48	169
MQ2101_G01850	PHI:612	orf408	--	Salmonella enterica	gastroenteritis	Reduced virulence	26.667	1.04e-16	77.8
MQ2101_G01855	PHI:190	TEC1	TEA/ATTS transcription factor	Candida albicans	candidiasis	Reduced virulence	43.548	5.14e-86	275
MQ2101_G01856	PHI:196	ADE2	Phosphoribosylaminoimidazole carboxylase	Candida albicans	candidiasis	Reduced virulence	78.61	0	912
MQ2101_G01859	PHI:279	CaSPA2	Polarity establishment protein	Candida albicans	candidiasis	Loss of pathogenicity	83.529	2.93e-89	302
MQ2101_G01862	PHI:384	SPE3-LYS9	Chimeric spermidine synthase/saccharopine dehydrogenase	Cryptococcus neoformans	cryptococcosis	Loss of pathogenicity	37.079	6.71e-18	76.3
MQ2101_G01868	PHI:2074	Moatg6	--	Magnaporthe oryzae (related: Magnaporthe grisea)	rice blast	Loss of pathogenicity	29.57	3.32e-18	84.3
MQ2101_G01869	PHI:1579	GzOB019	transcription factor	Fusarium graminearum (related: Gibberella zeae)	fusarium ear blight	Unaffected pathogenicity	41.045	3.55e-137	427
MQ2101_G01873	PHI:2565	Q5APJ0	Heat shock transcription factor	Candida albicans	candidiasis	Reduced virulence	35.522	3.02e-46	165
MQ2101_G01879	PHI:2113	Kin4	Ca2+/CAM-dependent serine/threonine protein kinases|Ca2+/CAM-dependent serine/threonine protein kinases	Magnaporthe oryzae (related: Magnaporthe grisea)	rice blast|rice blast	Loss of pathogenicity	54.14	1.78e-117	367
MQ2101_G01882	PHI:1627	GzTF2S002	transcription factor	Fusarium graminearum (related: Gibberella zeae)	fusarium ear blight	Unaffected pathogenicity	29.752	2.02e-10	51.6
MQ2101_G01886	PHI:1234	FGSG_07812	protein kinase	Fusarium graminearum (related: Gibberella zeae)	fusarium ear blight	Lethal	63.764	0	852
MQ2101_G01891	PHI:2532	HEM15	Ferrochelatase	Aspergillus fumigatus	invasive pulmonary aspergillosis	Lethal	55.462	9.09e-141	405
MQ2101_G01896	PHI:2821	SNF2	Filamentous growth regulator	Candida albicans	disseminated candidiasis	Reduced virulence	49.359	6.16e-41	162
MQ2101_G01903	PHI:1406	GzC2H070	transcription factor	Fusarium graminearum (related: Gibberella zeae)	fusarium ear blight	Lethal	38.483	5.5e-56	190
MQ2101_G01906	PHI:1259	FGSG_03499	protein kinase	Fusarium graminearum (related: Gibberella zeae)	fusarium ear blight	Unaffected pathogenicity	50.325	8.48e-87	305
MQ2101_G01908	PHI:598	THIOL	3-ketoacyl-CoA thiolase	Leptosphaeria maculans	phoma stem canker	Reduced virulence	41.322	7.95e-85	274
MQ2101_G01911	PHI:1579	GzOB019	transcription factor	Fusarium graminearum (related: Gibberella zeae)	fusarium ear blight	Unaffected pathogenicity	56.873	0	874
MQ2101_G01912	PHI:2531	PRI1	DNA primase small subunit	Aspergillus fumigatus	invasive pulmonary aspergillosis	Lethal	45.701	3.5e-141	412
MQ2101_G01914	PHI:2609	VEA1	Sexual development and toxin production	Histoplasma capsulatum	histoplasmosis	Reduced virulence	67.547	1.87e-127	372
MQ2101_G01916	PHI:877	MGG_00383	Hypothetical protein	Magnaporthe oryzae (related: Magnaporthe grisea)	rice blast	Reduced virulence	78.933	0	602
MQ2101_G01919	PHI:850	GyrA	DNA gyrase (bacterial topoisomerase II)	Burkholderia glumae	bacterial grain rot	Resistant to chemical	25.066	9.66e-17	83.2
MQ2101_G01920	PHI:1414	GzC2H081	transcription factor	Fusarium graminearum (related: Gibberella zeae)	fusarium ear blight	Unaffected pathogenicity	40.625	1.68e-08	52.4
MQ2101_G01923	PHI:543	BCATRD	ABC transporter	Botrytis cinerea	grey mold rot	Unaffected pathogenicity	47.165	0	649
MQ2101_G01927	PHI:2735	RsmA	Posttranscriptional regulator|Posttranscriptional regulator	Pectobacterium wasabiae	soft rot|soft rot	Increased virulence (Hypervirulence)	29.694	3.47e-23	94.4
MQ2101_G01929	PHI:334	CGB1	G beta protein subunit	Cochliobolus heterostrophus	leaf blight	Loss of pathogenicity	27.679	1.41e-06	47.4
MQ2101_G01933	PHI:3654	Mcu1	N-acetylglucosamine (GlcNAc) utilization	Candida albicans	disseminated candidiasis	reduced virulence	63.265	2.08e-35	131
MQ2101_G01937	PHI:2960	frdA	Fumarate reductase	Edwardsiella ictaluri	enteric septicemia	Reduced virulence	27.731	5.72e-17	80.9
MQ2101_G01940	PHI:2490	MCA	Metacaspase; cell death; cell cycle control, differentiation and clearance of aggregates	Leishmania mexicana	leishmaniasis	Reduced virulence	36.577	1.84e-56	186
MQ2101_G01941	PHI:3301	patN	Production of Patulin	Penicillium expansum	blue mold	unaffected pathogenicity	31.008	8.53e-23	92
MQ2101_G01942	PHI:1414	GzC2H081	transcription factor	Fusarium graminearum (related: Gibberella zeae)	fusarium ear blight	Unaffected pathogenicity	37.805	2.87e-11	60.8
MQ2101_G01943	PHI:17	ACP	Acid proteinase	Candida tropicalis	candidiasis	Reduced virulence	34.499	5.93e-61	202
MQ2101_G01944	PHI:138	CaNIK1	Histidine Kinase	Candida albicans	candidiasis	Reduced virulence	82.809	0	1581
MQ2101_G01945	PHI:893	MGG_02986	Hypothetical protein	Magnaporthe oryzae (related: Magnaporthe grisea)	rice blast	Reduced virulence	29.752	5.62e-56	206
MQ2101_G01951	PHI:469	TOXG	Alanine racemase	Cochliobolus carbonum	leaf spot	Reduced virulence	39.692	6.13e-72	227
MQ2101_G01955	PHI:1552	GzMyb016	transcription factor	Fusarium graminearum (related: Gibberella zeae)	fusarium ear blight	Unaffected pathogenicity	41.935	1e-74	268
MQ2101_G01960	PHI:2839	RED1	Reductase	Cochliobolus heterostrophus	southern corn leaf blight	Reduced virulence	34.68	5.23e-37	134
MQ2101_G01961	PHI:1577	GzOB017	transcription factor	Fusarium graminearum (related: Gibberella zeae)	fusarium ear blight	Unaffected pathogenicity	40.845	3.2e-34	114
MQ2101_G01969	PHI:2550	Asc1	Component of the 40S ribosomal subunit|Essential protein that functions in 20S proteasome maturation and 26S proteasome assembly, component of pre-40S ribosomal particle	Candida albicans	candidiasis|invasive pulmonary aspergillosis	Loss of pathogenicity	33.446	6.35e-33	127
MQ2101_G01970	PHI:488	IRS4	Negative regulator of MAP kinase pathway	Candida albicans	candidiasis	Reduced virulence	49.254	3.35e-77	256
MQ2101_G01982	PHI:2644	thioredoxin 1	Redox activity	Salmonella enterica serovar Typhimurium	food poisoning	Reduced virulence	33.333	4.54e-08	48.1
MQ2101_G01986	PHI:1620	GzJUM002	transcription factor	Fusarium graminearum (related: Gibberella zeae)	fusarium ear blight	Unaffected pathogenicity	43.272	1.35e-91	308
MQ2101_G01989	PHI:1358	GzC2H018	transcription factor	Fusarium graminearum (related: Gibberella zeae)	fusarium ear blight	Unaffected pathogenicity	63.38	3.25e-22	100
MQ2101_G01993	PHI:1675	GzDHHC003	transcription factor	Fusarium graminearum (related: Gibberella zeae)	fusarium ear blight	Unaffected pathogenicity	28.384	4.6e-72	253
MQ2101_G02000	PHI:2624	aroA	Pathogenicity island	Salmonella enterica serovar Typhimurium	food poisoning	Reduced virulence	41.244	3.49e-73	248
MQ2101_G02007	PHI:1181	Sc Kic1 homolog	protein kinase	Fusarium graminearum (related: Gibberella zeae)	fusarium ear blight	Reduced virulence	52.941	3.1e-92	288
MQ2101_G02012	PHI:2008	HST1	Histone Deacetylation	Magnaporthe oryzae (related: Magnaporthe grisea)	rice blast	Unaffected pathogenicity	32.653	3.45e-17	81.6
MQ2101_G02013	PHI:1197	Snf1 homolog	protein kinase	Fusarium graminearum (related: Gibberella zeae)	fusarium ear blight	Reduced virulence	73.684	4.56e-47	174
MQ2101_G02016	PHI:2731	VdSge1	Transcriptional regulator	Verticillium dahliae	vascular wilt	Loss of pathogenicity	33.333	1.3e-79	259
MQ2101_G02017	PHI:3174	MoSip2	Central role in response to nutrient stress	Magnaporthe oryzae (related: Magnaporthe grisea)	rice blast	loss of pathogenicity	30.686	3.17e-28	112
MQ2101_G02027	PHI:2804	ecp6	Effector protein	Setosphaeria turcica	northern leaf blight	Reduced virulence	28.102	8.25e-21	93.6
MQ2101_G02032	PHI:1379	GzC2H042	transcription factor	Fusarium graminearum (related: Gibberella zeae)	fusarium ear blight	Reduced virulence	29.464	2.19e-27	109
MQ2101_G02036	PHI:1026	bcplc1	Phospholipase C	Botrytis cinerea	grey mold rot	Reduced virulence	32.356	2.86e-115	372
MQ2101_G02041	PHI:81	MAC1	Adenylate cyclase	Magnaporthe oryzae (related: Magnaporthe grisea)	rice blast	Reduced virulence	34.615	1.52e-06	49.3
MQ2101_G02047	PHI:1376	GzC2H039	transcription factor	Fusarium graminearum (related: Gibberella zeae)	fusarium ear blight	Unaffected pathogenicity	35.573	5.53e-95	293
MQ2101_G02054	PHI:338	CLB2	B-type Cyclin	Ustilago maydis	corn smut	Reduced virulence	43.019	3.22e-75	243
MQ2101_G02059	PHI:2086	Moatg24	--	Magnaporthe oryzae (related: Magnaporthe grisea)	rice blast	Unaffected pathogenicity	24.022	1.75e-36	141
MQ2101_G02064	PHI:2885	MNN22	Mannosyltransferase Family|Mannosyltransferase Family	Candida albicans	disseminated candidiasis|disseminated candidiasis	Reduced virulence	51.228	0	563
MQ2101_G02071	PHI:207	CaNAG2	GlcNAcP deacetylase	Candida albicans	candidiasis	Reduced virulence	60.5	5.33e-164	464
MQ2101_G02072	PHI:206	CaNAG1	GlcN6P deaminase	Candida albicans	candidiasis	Reduced virulence	69.444	9.15e-128	359
MQ2101_G02073	PHI:217	HXK1	GlcNAc kinase	Candida albicans	candidiasis	Reduced virulence	44.043	1.18e-128	385
MQ2101_G02074	PHI:512	CaNAG6	Unknown	Candida albicans	candidiasis	Reduced virulence	52.116	0	840
MQ2101_G02076	PHI:2266	Ptr2	Di/tripeptide transport	Phaeosphaeria nodorum (related: Stagonospora nodorum)	glume blotch	Unaffected pathogenicity	48.772	0	549
MQ2101_G02077	PHI:1257	FGSG_13509	protein kinase	Fusarium graminearum (related: Gibberella zeae)	fusarium ear blight	Unaffected pathogenicity	30.749	1.04e-43	165
MQ2101_G02078	PHI:464	KIN1	Kinesin	Ustilago maydis	corn smut	Unaffected pathogenicity	37.26	7.67e-57	211
MQ2101_G02080	PHI:616	sseA	--	Salmonella enterica	gastroenteritis	Reduced virulence	30.769	6.75e-37	130
MQ2101_G02081	PHI:2601	Oligopeptidase B	Oligopeptidase B functions as a processing enzyme, generating an active Ca2 agonist from a cytosolic precursor molecule	Trypanosoma cruzi	chagas disease	Reduced virulence	23.897	8.07e-11	60.5
MQ2101_G02083	PHI:1255	FGSG_07745	protein kinase	Fusarium graminearum (related: Gibberella zeae)	fusarium ear blight	Unaffected pathogenicity	57.197	4.65e-98	316
MQ2101_G02085	PHI:2020	Tup1	Transcription repression	Ustilago maydis	maize smut disease	Reduced virulence	25.106	5.4e-09	55.5
MQ2101_G02091	PHI:2839	RED1	Reductase	Cochliobolus heterostrophus	southern corn leaf blight	Reduced virulence	32.423	1.91e-34	127
MQ2101_G02092	PHI:1637	GzWing009	transcription factor	Fusarium graminearum (related: Gibberella zeae)	fusarium ear blight	Lethal	53.279	1.15e-135	397
MQ2101_G02093	PHI:2601	Oligopeptidase B	Oligopeptidase B functions as a processing enzyme, generating an active Ca2 agonist from a cytosolic precursor molecule	Trypanosoma cruzi	chagas disease	Reduced virulence	27.511	1.43e-18	82.4
MQ2101_G02097	PHI:2356	MoHYR1	Plant virulence	Magnaporthe oryzae (related: Magnaporthe grisea)	rice blast	Reduced virulence	60.248	5.76e-69	204
MQ2101_G02101	PHI:507	CaRAS1	GTPase	Candida albicans	candidiasis	Reduced virulence	80.233	2.45e-91	268
MQ2101_G02102	PHI:2866	ORF19.3625	Transcription regulator	Candida albicans	disseminated candidiasis	Reduced virulence	36.923	9.68e-09	52
MQ2101_G02103	PHI:1434	GzC2H103	transcription factor	Fusarium graminearum (related: Gibberella zeae)	fusarium ear blight	Unaffected pathogenicity	38.75	4.96e-11	60.1
MQ2101_G02105	PHI:2825	SET1	Histone 3 lysine 4 methyltransferase	Candida albicans	disseminated candidiasis	Reduced virulence	35.606	1.46e-16	81.3
MQ2101_G02107	PHI:3126	argD	argDgene encodes a predicted N-acetylornithine aminotransferase enzyme|argDgene encodes a predicted N-acetylornithine aminotransferase enzyme	Erwinia amylovora	fire blight|fire blight	reduced virulence	25.721	7.98e-24	100
MQ2101_G02108	PHI:2158	MoCMK1	Calcium/calmodulin-dependent kinase	Magnaporthe oryzae (related: Magnaporthe grisea)	rice blast	Reduced virulence	44.041	1.57e-43	151
MQ2101_G02115	PHI:3332	snf7	vacuolar-sorting protein	Cryptococcus gattii	fungal meningitis	loss of pathogenicity	45.408	9.59e-42	138
MQ2101_G02117	PHI:820	beta-tubulin	beta-tubulin	Venturia inaequalis	apple scab	Resistant to chemical	82.126	0	705
MQ2101_G02124	PHI:323	VFGLU1	Beta-1,6-glucanase	Verticillium fungicola	mycopathogen	Reduced virulence	26.904	6.67e-15	73.2
MQ2101_G02131	PHI:339	CLPT1	GTPase	Colletotrichum lindemuthianum	anthracnose	Reduced virulence	29.319	1.12e-22	87.8
MQ2101_G02132	PHI:211	CaTUP1	Transcription factor	Candida albicans	candidiasis	Reduced virulence	30.597	2.63e-09	50.4
MQ2101_G02135	PHI:856	PDE2	cAMP phosphodiesterase	Candida albicans	candidiasis	Reduced virulence	48.315	2.68e-163	476
MQ2101_G02136	PHI:2259	AAR1	Alpha-aminoadipate reductase	Cochliobolus sativus	spot blotch disease	Reduced virulence	52.685	0	1223
MQ2101_G02137	PHI:1552	GzMyb016	transcription factor	Fusarium graminearum (related: Gibberella zeae)	fusarium ear blight	Unaffected pathogenicity	34.518	1.42e-22	101
MQ2101_G02140	PHI:901	um01886	related to carboxypeptidase	Ustilago maydis	corn smut	Unaffected pathogenicity	26.545	1.65e-38	147
MQ2101_G02141	PHI:2062	Gph1	--	Magnaporthe oryzae (related: Magnaporthe grisea)	rice blast	Loss of pathogenicity	56.306	0	1009
MQ2101_G02143	PHI:2188	MoMCM1	--|--	Magnaporthe oryzae (related: Magnaporthe grisea)	rice blast|rice blast	Loss of pathogenicity	53.846	2.17e-61	189
MQ2101_G02145	PHI:1325	GzbZIP007	transcription factor	Fusarium graminearum (related: Gibberella zeae)	fusarium ear blight	Reduced virulence	53.226	3.31e-16	72.8
MQ2101_G02146	PHI:2407	MoRIM15	Response regulator homolog gene	Magnaporthe oryzae (related: Magnaporthe grisea)	rice blast	Reduced virulence	52.469	9.82e-46	177
MQ2101_G02154	PHI:2521	GUS1	Glutamate-tRNA sythetase	Aspergillus fumigatus	invasive pulmonary aspergillosis	Lethal	36.554	1.47e-68	238
MQ2101_G02159	PHI:1676	GzDHHC004	transcription factor	Fusarium graminearum (related: Gibberella zeae)	fusarium ear blight	Unaffected pathogenicity	32.09	4.55e-16	77
MQ2101_G02161	PHI:1692	GzZC007	transcription factor	Fusarium graminearum (related: Gibberella zeae)	fusarium ear blight	Unaffected pathogenicity	38.24	2.19e-127	391
MQ2101_G02169	PHI:1562	GzOB002	transcription factor	Fusarium graminearum (related: Gibberella zeae)	fusarium ear blight	Lethal	53.526	0	878
MQ2101_G02174	PHI:1458	GzAra006	transcription factor	Fusarium graminearum (related: Gibberella zeae)	fusarium ear blight	Unaffected pathogenicity	31.05	1.08e-59	206
MQ2101_G02178	PHI:1816	GzZC131	transcription factor	Fusarium graminearum (related: Gibberella zeae)	fusarium ear blight	Unaffected pathogenicity	45.455	9.16e-08	53.1
MQ2101_G02188	PHI:195	VPS34	Phosphatidylinositol 3-kinase	Candida albicans	candidiasis	Loss of pathogenicity	50.629	0	961
MQ2101_G02192	PHI:3311	pcf1	Zn2Cys6 transcription factors	Magnaporthe oryzae (related: Magnaporthe grisea)	rice blast	reduced virulence	65.714	5.11e-10	60.1
MQ2101_G02193	PHI:2528	SLY1	Initiation of germ tubes	Aspergillus fumigatus	invasive pulmonary aspergillosis	Lethal	40	2.03e-152	456
MQ2101_G02200	PHI:3101	BCKDH	ketoacid dehydrogenase (BCKDH) complex	Plasmodium falciparum	malaria	reduced virulence	29.305	1.6e-33	127
MQ2101_G02205	PHI:2962	glyA	Serine h ydroxymethyltra nsferase	Edwardsiella ictaluri	enteric septicemia	Reduced virulence	47.059	2.79e-68	219
MQ2101_G02206	PHI:901	um01886	related to carboxypeptidase	Ustilago maydis	corn smut	Unaffected pathogenicity	42.984	6.31e-125	376
MQ2101_G02208	PHI:816	MGG_04582	Hypothetical protein	Magnaporthe oryzae (related: Magnaporthe grisea)	rice blast	Reduced virulence	33.074	9.7e-44	155
MQ2101_G02211	PHI:2293	cycA	Mitochondrial respiration	Aspergillus fumigatus	aspergillosis	Reduced virulence	75.49	1.64e-54	167
MQ2101_G02214	PHI:3243	lsfA	1-Cys peroxiredoxin with thioldependent peroxidase activity	Pseudomonas aeruginosa	opportunistic infections	reduced virulence	53.738	6.2e-79	233
MQ2101_G02218	PHI:270	RHO1	GTP-binding protein	Candida albicans	candidiasis	Loss of pathogenicity	88.66	7.44e-121	342
MQ2101_G02229	PHI:2544	PAB1	Poly(A)-binding protein of cytoplasm and nucleus|Transmembrane protein	Aspergillus fumigatus	invasive pulmonary aspergillosis|candidiasis	Reduced virulence	24.221	3.34e-15	76.3
MQ2101_G02230	PHI:504	LEU2	beta-isopropyl-malate dehydrogenase	Saccharomyces cerevisiae	--	Reduced virulence	74.176	0	555
MQ2101_G02233	PHI:1644	GzRFX1	transcription factor	Fusarium graminearum (related: Gibberella zeae)	fusarium ear blight	Unaffected pathogenicity	26.874	4.11e-50	185
MQ2101_G02234	PHI:2601	Oligopeptidase B	Oligopeptidase B functions as a processing enzyme, generating an active Ca2 agonist from a cytosolic precursor molecule	Trypanosoma cruzi	chagas disease	Reduced virulence	27.132	2.29e-08	52
MQ2101_G02235	PHI:1414	GzC2H081	transcription factor	Fusarium graminearum (related: Gibberella zeae)	fusarium ear blight	Unaffected pathogenicity	39.08	1.25e-11	62.8
MQ2101_G02236	PHI:2844	BRM2	1,3,8-trihydroxynaphthalene reductase	Alternaria alternata	black spot of pear	Unaffected pathogenicity	28.205	5.07e-08	50.8
MQ2101_G02239	PHI:1180	Sc Sat4 homolog	protein kinase	Fusarium graminearum (related: Gibberella zeae)	fusarium ear blight	Reduced virulence	40.115	5.72e-58	204
MQ2101_G02242	PHI:244	CLAP1	Copper transporting ATPase	Colletotrichum lindemuthianum	anthracnose	Loss of pathogenicity	37.037	6.88e-170	542
MQ2101_G02244	PHI:2161	2022-09-01	Cytokinesis	Magnaporthe oryzae (related: Magnaporthe grisea)	rice blast	Loss of pathogenicity	46.855	2.64e-75	269
MQ2101_G02245	PHI:2839	RED1	Reductase	Cochliobolus heterostrophus	southern corn leaf blight	Reduced virulence	29.012	7.87e-29	112
MQ2101_G02251	PHI:523	FLO8	Transcription factor	Candida albicans	candidiasis	Loss of pathogenicity	43.75	3.89e-07	50.8
MQ2101_G02253	PHI:2601	Oligopeptidase B	Oligopeptidase B functions as a processing enzyme, generating an active Ca2 agonist from a cytosolic precursor molecule	Trypanosoma cruzi	chagas disease	Reduced virulence	32.039	2.39e-09	55.1
MQ2101_G02255	PHI:286	CLC-A	Chloride Channel	Cryptococcus neoformans	cryptococcosis	Reduced virulence	26.607	1.8e-59	218
MQ2101_G02262	PHI:1630	GzWing002	transcription factor	Fusarium graminearum (related: Gibberella zeae)	fusarium ear blight	Unaffected pathogenicity	28.358	2.37e-32	121
MQ2101_G02264	PHI:2970	argB	Ornithine transcarbamoyl transferase	Aspergillus fumigatus	invasive pulmonary aspergillosis	Unaffected pathogenicity	51.003	1.7e-122	354
MQ2101_G02267	PHI:340	CPCA	Transcription factor	Aspergillus fumigatus	aspergillosis	Reduced virulence	33.333	9.05e-12	63.5
MQ2101_G02271	PHI:2572	ZCF18	Potential zinc finger upstream protein 1	Candida albicans	candidiasis	Reduced virulence	27.795	7.63e-35	130
MQ2101_G02276	PHI:2520	LYS4	Homoaconitate hydratase	Aspergillus fumigatus	invasive pulmonary aspergillosis	Lethal	24.114	1.66e-48	181
MQ2101_G02279	PHI:469	TOXG	Alanine racemase	Cochliobolus carbonum	leaf spot	Reduced virulence	35.635	6.48e-66	211
MQ2101_G02282	PHI:405	PDE1	Tagged; aminophospholipid translocase	Magnaporthe oryzae (related: Magnaporthe grisea)	rice blast	Reduced virulence	32.468	1e-66	239
MQ2101_G02294	PHI:216	HDC1	Histone deacetylase	Cochliobolus carbonum	leaf spot	Reduced virulence	73.899	1.63e-173	515
MQ2101_G02298	PHI:2570	CYB2	Lactate dehydrogenase	Candida glabrata	candidiasis	Reduced virulence	45.238	2.81e-15	68.2
MQ2101_G02307	PHI:2545	DvrA	Putative C2H2 transcription factor|Putative C2H2 transcription factor|Translation initiation factor eIF3	Aspergillus fumigatus	invasive pulmonary aspergillosis|invasive pulmonary aspergillosis|invasive pulmonary aspergillosis	Increased virulence (Hypervirulence)	39.286	1.11e-63	198
MQ2101_G02308	PHI:2020	Tup1	Transcription repression	Ustilago maydis	maize smut disease	Reduced virulence	24.606	5.88e-14	72.8
MQ2101_G02310	PHI:1542	GzMyb006	transcription factor	Fusarium graminearum (related: Gibberella zeae)	fusarium ear blight	Unaffected pathogenicity	34.146	2.21e-71	239
MQ2101_G02312	PHI:185	RIM101	Transcription factor	Candida albicans	candidiasis	Reduced virulence	39.024	3.8e-84	271
MQ2101_G02320	PHI:1551	GzMyb015	transcription factor	Fusarium graminearum (related: Gibberella zeae)	fusarium ear blight	Unaffected pathogenicity	47.147	7.31e-80	265
MQ2101_G02321	PHI:1408	GzC2H072	transcription factor	Fusarium graminearum (related: Gibberella zeae)	fusarium ear blight	Unaffected pathogenicity	37.415	4.9e-55	195
MQ2101_G02326	PHI:2244	2022-09-03	GTP-binding proteins involved in multiple cellular functions, including cell division and morphogenesis	Ustilago maydis	corn smut	Unaffected pathogenicity	47.414	4.13e-28	111
MQ2101_G02330	PHI:3301	patN	Production of Patulin	Penicillium expansum	blue mold	unaffected pathogenicity	32.54	1.35e-23	94.4
MQ2101_G02339	PHI:33	PHR1	Membrane protein; pH responsive protein	Candida albicans	candidiasis	Reduced virulence	42.398	1.66e-135	402
MQ2101_G02344	PHI:2533	FKS1	Beta 1,3 Glucan synthase	Aspergillus fumigatus	invasive pulmonary aspergillosis	Lethal	61.226	0	2246
MQ2101_G02346	PHI:799	MGG_03530	Hypothetical protein	Magnaporthe oryzae (related: Magnaporthe grisea)	rice blast	Reduced virulence	23.367	3.65e-13	70.9
MQ2101_G02353	PHI:1343	GzC2H003	transcription factor	Fusarium graminearum (related: Gibberella zeae)	fusarium ear blight	Reduced virulence	40.404	7.96e-22	92
MQ2101_G02356	PHI:2888	MNN26	Mannosyltransferase Family|Mannosyltransferase Family	Candida albicans	disseminated candidiasis|disseminated candidiasis	Reduced virulence	34.215	4.54e-119	380
MQ2101_G02361	PHI:461	CST20	Protein kinase	Candida albicans	candidiasis	Reduced virulence	78.683	3.56e-173	540
MQ2101_G02365	PHI:1605	GzOB046	transcription factor	Fusarium graminearum (related: Gibberella zeae)	fusarium ear blight	Unaffected pathogenicity	34.809	5.52e-87	274
MQ2101_G02369	PHI:1595	GzOB035	transcription factor	Fusarium graminearum (related: Gibberella zeae)	fusarium ear blight	Unaffected pathogenicity	51.399	0	544
MQ2101_G02370	PHI:200	ARG1	Argininosuccinate lyase	Fusarium oxysporum	vascular wilt	Reduced virulence	55.652	0	537
MQ2101_G02374	PHI:1458	GzAra006	transcription factor	Fusarium graminearum (related: Gibberella zeae)	fusarium ear blight	Unaffected pathogenicity	32.346	7.5e-59	206
MQ2101_G02376	PHI:3459	NTPDase1	nucleoside triphosphate diphosphohydrolases	Leishmania major	leishmaniasis	reduced virulence	32.836	1.55e-52	182
MQ2101_G02378						--	38.71	4.31e-08	53.5
MQ2101_G02384	PHI:2601	Oligopeptidase B	Oligopeptidase B functions as a processing enzyme, generating an active Ca2 agonist from a cytosolic precursor molecule	Trypanosoma cruzi	chagas disease	Reduced virulence	30.556	2.02e-22	96.3
MQ2101_G02385	PHI:1914	GzZC229	transcription factor	Fusarium graminearum (related: Gibberella zeae)	fusarium ear blight	Unaffected pathogenicity	65.116	1.75e-13	68.9
MQ2101_G02387	PHI:1453	GzAra001	transcription factor	Fusarium graminearum (related: Gibberella zeae)	fusarium ear blight	Lethal	29.491	2.67e-34	137
MQ2101_G02392	PHI:213	CPA1	Cyclophillin|Cyclophillin	Cryptococcus neoformans	cryptococcosis|cryptococcosis	Reduced virulence	74.691	1.05e-89	256
MQ2101_G02396	PHI:267	MLT1	ABC transporter	Candida albicans	candidiasis	Reduced virulence	39.199	0	1086
MQ2101_G02400	PHI:140	CaSLN1	Histidine Kinase	Candida albicans	candidiasis	Reduced virulence	55.459	0	680
MQ2101_G02408	PHI:748	um00446	probable beta-glucosidase	Ustilago maydis	corn smut	Unaffected pathogenicity	41.68	1.17e-149	475
MQ2101_G02415	PHI:3369	stv1	V0 subunit a gene	Candida albicans	disseminated candidiasis	unaffected pathogenicity	70.889	0	661
MQ2101_G02416	PHI:1306	GzbHLH007	transcription factor	Fusarium graminearum (related: Gibberella zeae)	fusarium ear blight	Unaffected pathogenicity	43.363	1.89e-17	81.6
MQ2101_G02429	PHI:130	TPS1	Trehalose-6-phosphate synthase	Candida albicans	candidiasis	Reduced virulence	78.038	0	802
MQ2101_G02431	PHI:2491	FgPTC1	Type 2C protein phosphatase	Fusarium graminearum (related: Gibberella zeae)	fusarium head blight	Reduced virulence	28.247	7.19e-18	81.6
MQ2101_G02434	PHI:624	ssaN	Type III secretion	Salmonella enterica	gastroenteritis	Reduced virulence	27.666	2.54e-30	120
MQ2101_G02436	PHI:319	SQL2	Guanine nucleotide exchange factor	Ustilago maydis	corn smut	Reduced virulence	31.847	7.64e-25	109
MQ2101_G02437	PHI:1660	GzCCCH004	transcription factor	Fusarium graminearum (related: Gibberella zeae)	fusarium ear blight	Unaffected pathogenicity	23.706	1.28e-14	75.9
MQ2101_G02440	PHI:231	RPK1	PKA regulatory subunit	Colletotrichum lagenarium	anthracnose	Loss of pathogenicity	33.333	2.88e-12	67
MQ2101_G02447	PHI:1579	GzOB019	transcription factor	Fusarium graminearum (related: Gibberella zeae)	fusarium ear blight	Unaffected pathogenicity	56.017	0	566
MQ2101_G02452	PHI:2067	ABC4	multidrug resistance	Magnaporthe oryzae (related: Magnaporthe grisea)	rice blast	Loss of pathogenicity	25.146	9.96e-06	46.2
MQ2101_G02455	PHI:2640	CNB1	Calcium-activated protein phosphatase	Candida lusitaniae	opportunistic infections	Reduced virulence	83.041	2.15e-98	279
MQ2101_G02456	PHI:3301	patN	Production of Patulin	Penicillium expansum	blue mold	unaffected pathogenicity	23.913	2.53e-12	62.8
MQ2101_G02457	PHI:675	ROM2	--|--	Cryptococcus neoformans	cryptococcosis|cryptococcosis	increased virulence (Hypervirulence)	22.817	8.08e-13	70.5
MQ2101_G02464	PHI:423	VAD1	RNA helicase	Cryptococcus neoformans	cryptococcosis	Reduced virulence	37.209	1.65e-20	87
MQ2101_G02467	PHI:320	SSN6	Global transcriptional co-repressor	Candida albicans	candidiasis	Reduced virulence	25	4.38e-18	86.3
MQ2101_G02471	PHI:2520	LYS4	Homoaconitate hydratase	Aspergillus fumigatus	invasive pulmonary aspergillosis	Lethal	57.345	0	798
MQ2101_G02473	PHI:2570	CYB2	Lactate dehydrogenase	Candida glabrata	candidiasis	Reduced virulence	48.148	8.46e-09	53.9
MQ2101_G02475	PHI:159	URA5	Pyrimidine biosynthesis	Histoplasma capsulatum	histoplasmosis (pulmonary disease)	Loss of pathogenicity	46.957	1.23e-74	223
MQ2101_G02478	PHI:2020	Tup1	Transcription repression	Ustilago maydis	maize smut disease	Reduced virulence	33.824	2.92e-21	96.3
MQ2101_G02480	PHI:2117	SPM1	Protease activity|Protease activity	Magnaporthe oryzae (related: Magnaporthe grisea)	rice blast|rice blast	Reduced virulence	44.084	1.2e-106	323
MQ2101_G02485	PHI:2100	Spf1	Ca2+ pump|Ca2+ pump	Magnaporthe oryzae (related: Magnaporthe grisea)	rice blast|rice blast	Loss of pathogenicity	30.528	1.53e-88	313
MQ2101_G02487	PHI:1629	GzWing001	transcription factor	Fusarium graminearum (related: Gibberella zeae)	fusarium ear blight	Unaffected pathogenicity	42.857	3.59e-29	107
MQ2101_G02493	PHI:76	GPA1	G alpha protein subunit	Ustilago maydis	corn smut	Unaffected pathogenicity	38.702	9.51e-100	298
MQ2101_G02502	PHI:2382	Upa2	Protein phosphatase	Ustilago maydis	maize smut disease	Unaffected pathogenicity	34.074	1.03e-37	137
MQ2101_G02503	PHI:1396	GzC2H059	transcription factor	Fusarium graminearum (related: Gibberella zeae)	fusarium ear blight	Reduced virulence	62.338	7.22e-22	95.1
MQ2101_G02504	PHI:3279	CoRAS2	Ras genes	Colletotrichum orbiculare	cucumber anthracnose	reduced virulence	34.286	6.69e-06	40.8
MQ2101_G02506	PHI:465	KIN2	Kinesin	Ustilago maydis	corn smut	Reduced virulence	41.912	1.34e-53	197
MQ2101_G02509	PHI:1468	GzCCAAT008	transcription factor	Fusarium graminearum (related: Gibberella zeae)	fusarium ear blight	Unaffected pathogenicity	58.182	6.06e-34	121
MQ2101_G02511	PHI:3274	dhbF	Siderophore Bacillibactin	Paenibacillus larvae	american foulbrood	unaffected pathogenicity	26.042	1.31e-25	110
MQ2101_G02518	PHI:1569	GzOB009	transcription factor	Fusarium graminearum (related: Gibberella zeae)	fusarium ear blight	Lethal	41.24	1.26e-75	235
MQ2101_G02521	PHI:2030	TGL3-1	intracellular triacylglycerol lipases	Magnaporthe oryzae (related: Magnaporthe grisea)	rice blast	Unaffected pathogenicity	33.777	3.84e-58	200
MQ2101_G02530	PHI:2399	Fgp1	Toxin Synthesis. pathogenicity and Reproduction|Toxin Synthesis. pathogenicity and Reproduction	Fusarium graminearum (related: Gibberella zeae)	fusarium head blight|fusarium head blight	Reduced virulence	36.842	7.81e-26	105
MQ2101_G02531	PHI:85	CLA4	Protein Kinase	Candida albicans	candidiasis	Reduced virulence	78.551	0	548
MQ2101_G02532	PHI:1180	Sc Sat4 homolog	protein kinase	Fusarium graminearum (related: Gibberella zeae)	fusarium ear blight	Reduced virulence	30.693	4.2e-36	140
MQ2101_G02533	PHI:427	TPK1	PKA catalytic subunit	Candida albicans	candidiasis	Unaffected pathogenicity	74.702	9.98e-180	499
MQ2101_G02536	PHI:2038	Mir1	--|--|--	Magnaporthe oryzae (related: Magnaporthe grisea)	rice blast|rice blast|rice blast	Unaffected pathogenicity	61.856	4.61e-116	350
MQ2101_G02540	PHI:2179	Moplaa	Phospholipase A2-activating protein	Magnaporthe oryzae (related: Magnaporthe grisea)	rice blast	Reduced virulence	35.375	4.32e-79	265
MQ2101_G02543	PHI:178	pabaA	Para-aminobenzoic acid synthetase	Aspergillus fumigatus	respiratory disease	Reduced virulence	28.78	5.37e-13	71.2
MQ2101_G02544	PHI:2842	CnSFH5	Secretion of phospholipase B1	Cryptococcus neoformans	--	Unaffected pathogenicity	32.509	1.94e-36	130
MQ2101_G02553	PHI:1662	GzCCHC002	transcription factor	Fusarium graminearum (related: Gibberella zeae)	fusarium ear blight	Unaffected pathogenicity	47.619	1.36e-76	258
MQ2101_G02555	PHI:280	CCN1	Cell cycle checkpoint	Cryptococcus neoformans	cryptococcosis	Reduced virulence	32.847	6.43e-105	333
MQ2101_G02556	PHI:3415	Fre2	Ferric Reductases	Cryptococcus neoformans	fungal meningitis	reduced virulence	23.372	4.68e-12	64.3
MQ2101_G02557	PHI:172	CRK1	Cdc2-related protein kinase	Candida albicans	candidiasis	Loss of pathogenicity	66.952	2.68e-171	495
MQ2101_G02558	PHI:538	FRT1	Fructose transporter|Fructose transporter	Botrytis cinerea	grey mold rot|grey mold rot	Unaffected pathogenicity	24.621	9.9e-33	129
MQ2101_G02560	PHI:443	CBL1	Cystathionine beta-lyase|Cystathionine beta-lyase	Fusarium graminearum (related: Gibberella zeae)	fusarium ear blight|fusarium ear blight	Reduced virulence	36.693	4.07e-77	243
MQ2101_G02561	PHI:2099	Pmc1	Ca2+ pump|Ca2+ pump	Magnaporthe oryzae (related: Magnaporthe grisea)	rice blast|rice blast	Loss of pathogenicity	37.896	0	706
MQ2101_G02567	PHI:1659	GzCCCH003	transcription factor	Fusarium graminearum (related: Gibberella zeae)	fusarium ear blight	Unaffected pathogenicity	50.763	1.43e-77	239
MQ2101_G02569	PHI:26	CaMDR1	Fungal efflux pump	Candida albicans	candidiasis	Reduced virulence	45.39	0	540
MQ2101_G02570	PHI:319	SQL2	Guanine nucleotide exchange factor	Ustilago maydis	corn smut	Reduced virulence	44.068	2.3e-08	54.7
MQ2101_G02573	PHI:1579	GzOB019	transcription factor	Fusarium graminearum (related: Gibberella zeae)	fusarium ear blight	Unaffected pathogenicity	50	0	659
MQ2101_G02576	PHI:1616	GzssDB001	transcription factor	Fusarium graminearum (related: Gibberella zeae)	fusarium ear blight	Unaffected pathogenicity	35.772	2.29e-76	266
MQ2101_G02577	PHI:1773	GzZC088	transcription factor	Fusarium graminearum (related: Gibberella zeae)	fusarium ear blight	Unaffected pathogenicity	40.678	8.95e-11	62
MQ2101_G02585	PHI:2177	PAS1	Transcription factor	Magnaporthe oryzae (related: Magnaporthe grisea)	rice blast	Unaffected pathogenicity	38.39	5.3e-59	214
MQ2101_G02591	PHI:1379	GzC2H042	transcription factor	Fusarium graminearum (related: Gibberella zeae)	fusarium ear blight	Reduced virulence	34.483	1.12e-18	88.2
MQ2101_G02604	PHI:1255	FGSG_07745	protein kinase	Fusarium graminearum (related: Gibberella zeae)	fusarium ear blight	Unaffected pathogenicity	36.427	4.99e-73	258
MQ2101_G02606	PHI:1247	FGSG_02488	protein kinase	Fusarium graminearum (related: Gibberella zeae)	fusarium ear blight	Unaffected pathogenicity	28.704	5.31e-33	132
MQ2101_G02618	PHI:2336	NIA1	Nitrate reductase	Stagonospora nodorum (related: Phaeosphaeria nodorum)	wheat glume blotch disease	Unaffected pathogenicity	33.6	2.81e-34	129
MQ2101_G02619	PHI:2530	TUB1	Tubulin alpha-1 chain|Tubulin alpha-1 chain	Aspergillus fumigatus	invasive pulmonary aspergillosis|invasive pulmonary aspergillosis	Loss of pathogenicity	78.165	2.55e-179	515
MQ2101_G02620	PHI:304	GzCPS1	Adenylate forming enzymes	Fusarium graminearum (related: Gibberella zeae)	fusarium ear blight	Reduced virulence	37.179	3.47e-23	104
MQ2101_G02621	PHI:1193	Sc Sky1 homolog	protein kinase	Fusarium graminearum (related: Gibberella zeae)	fusarium ear blight	Reduced virulence	44.751	1.26e-44	163
MQ2101_G02629	PHI:853	YAP1	Transcription factor	Ustilago maydis	corn smut	Reduced virulence	39.496	2.6e-16	80.5
MQ2101_G02630	PHI:2514	PFS2	--	Aspergillus fumigatus	invasive pulmonary aspergillosis	Lethal	44.068	8.11e-105	317
MQ2101_G02635	PHI:2518	MET16	3'-Phospho-adenylylsulfate reductase	Aspergillus fumigatus	invasive pulmonary aspergillosis	Lethal	61.382	5.85e-106	306
MQ2101_G02637	PHI:218	IPC1	Inositol-phosphoryl ceramide synthase 1	Cryptococcus neoformans	cryptococcosis	Reduced virulence	47.112	1.23e-98	302
MQ2101_G02644	PHI:174	GNA1	Glucosamine-6-phosphate acetyltransferase	Candida albicans	candidiasis	Reduced virulence	60.938	7.43e-56	168
MQ2101_G02645	PHI:2158	MoCMK1	Calcium/calmodulin-dependent kinase	Magnaporthe oryzae (related: Magnaporthe grisea)	rice blast	Reduced virulence	28.649	4.41e-15	73.9
MQ2101_G02646	PHI:923	um03616	related to DCR2 - dosage-dependent cell cycle regulator	Ustilago maydis	corn smut	Unaffected pathogenicity	28.947	5.25e-46	172
MQ2101_G02652	PHI:2811	yap1	Transcription factor of the AP-1 family	Saccharomyces cerevisiae	--	Loss of pathogenicity	59.375	1.04e-19	90.9
MQ2101_G02656	PHI:1211	FGSG_06970	protein kinase	Fusarium graminearum (related: Gibberella zeae)	fusarium ear blight	Reduced virulence	46.29	7.72e-87	277
MQ2101_G02657	PHI:2513	GFA1	Glutamine-fructose-6-phosphate aminotransferase|Glutamine-fructose-6-phosphate aminotransferase	Aspergillus fumigatus	invasive pulmonary aspergillosis|invasive pulmonary aspergillosis	Loss of pathogenicity	63.436	0	869
MQ2101_G02659	PHI:2710	mepB	Ammonium Transporters	Colletotrichum gloeosporioides (related: Glomerella cingulata)	anthracnose	Reduced virulence	46.565	5.89e-119	352
MQ2101_G02660	PHI:358	ILV2	Acetolactate synthase	Cryptococcus neoformans	cryptococcosis	Loss of pathogenicity	59.809	0	760
MQ2101_G02662	PHI:2256	Xdh1	xylitol dehydrogenase	Phaeosphaeria nodorum (related: Stagonospora nodorum)	glume blotch	Unaffected pathogenicity	44.78	4.75e-105	310
MQ2101_G02663	PHI:2321	SidI	Acyl-CoA ligase	Aspergillus fumigatus	aspergillosis	Reduced virulence	21.926	2.09e-13	70.5
MQ2101_G02666	PHI:3277	gnoA	S-nitrosoglutathione reductase	Aspergillus fumigatus	invasive pulmonary aspergillosis	unaffected pathogenicity	67.628	1.89e-142	425
MQ2101_G02669	PHI:2171	Peroxisomal copper amine oxidase	Cu-amine-oxidase|Cu-amine-oxidase	Magnaporthe oryzae (related: Magnaporthe grisea)	rice blast|rice blast	Reduced virulence	41.21	0	543
MQ2101_G02677	PHI:428	TPK2	PKA catalytic subunit	Candida albicans	candidiasis	Reduced virulence	71.951	2.38e-75	233
MQ2101_G02680	PHI:2554	Rck2	Hog1p-MAP kinase-activated protein kinase	Candida albicans	candidiasis	Reduced virulence	49.745	4.14e-161	466
MQ2101_G02682	PHI:2329	CTB4	Encodes a putative membrane transporter	Cercospora nicotianae	frog-eye leafspot	Reduced virulence	36.188	3.66e-63	217
MQ2101_G02685	PHI:2605	Rim23	pH response / putatively involved in endocytic traf铿乧king	Ustilago maydis	maize smut disease	Unaffected pathogenicity	36.726	7.93e-49	169
MQ2101_G02686	PHI:55	PKS1	Polyketide synthase	Cochliobolus heterostrophus	leaf blight	Reduced virulence	30.357	1.89e-20	90.1
MQ2101_G02695	PHI:2067	ABC4	multidrug resistance	Magnaporthe oryzae (related: Magnaporthe grisea)	rice blast	Loss of pathogenicity	28.916	9.06e-08	53.5
MQ2101_G02697	PHI:2371	bcpkaR	cAMP pathway catalytic subunit|cAMP pathway catalytic subunit|cAMP pathway catalytic subunit	Botrytis cinerea	gray mold|gray mold|gray mold	Reduced virulence	39.696	2.55e-93	286
MQ2101_G02698	PHI:1258	FGSG_10591	protein kinase	Fusarium graminearum (related: Gibberella zeae)	fusarium ear blight	Unaffected pathogenicity	33.577	9.05e-49	165
MQ2101_G02703	PHI:1602	GzOB043	transcription factor	Fusarium graminearum (related: Gibberella zeae)	fusarium ear blight	Unaffected pathogenicity	38.523	3.32e-142	446
MQ2101_G02717	PHI:2491	FgPTC1	Type 2C protein phosphatase	Fusarium graminearum (related: Gibberella zeae)	fusarium head blight	Reduced virulence	41.818	2.15e-72	230
MQ2101_G02718	PHI:244	CLAP1	Copper transporting ATPase	Colletotrichum lindemuthianum	anthracnose	Loss of pathogenicity	34.458	2.16e-93	308
MQ2101_G02721	PHI:373	PLD1	Phospholipase D1	Candida albicans	candidiasis	Reduced virulence	51.724	0	876
MQ2101_G02726	PHI:488	IRS4	Negative regulator of MAP kinase pathway	Candida albicans	candidiasis	Reduced virulence	38.235	1.93e-08	55.8
MQ2101_G02738	PHI:1601	GzOB042	transcription factor	Fusarium graminearum (related: Gibberella zeae)	fusarium ear blight	Unaffected pathogenicity	36.383	0	797
MQ2101_G02747	PHI:2309	BcatrB	ABC transporter	Botrytis cinerea	grey mold rot	Reduced virulence	28.705	2.04e-49	183
MQ2101_G02749	PHI:2562	Cwt1	Transcription factor involved in cell wall architecture	Candida albicans	candidiasis	Reduced virulence	26.667	1.08e-19	89.4
MQ2101_G02754	PHI:1554	GzMyb018	transcription factor	Fusarium graminearum (related: Gibberella zeae)	fusarium ear blight	Unaffected pathogenicity	32.239	1.36e-65	227
MQ2101_G02759	PHI:502	ADE4	Amidophosphoribosyltransferase	Saccharomyces cerevisiae	--	Reduced virulence	66.168	0	725
MQ2101_G02760	PHI:383	SOD5	Superoxide dismutase	Candida albicans	candidiasis	Loss of pathogenicity	47.368	2.82e-44	144
MQ2101_G02761	PHI:1354	GzC2H014	transcription factor	Fusarium graminearum (related: Gibberella zeae)	fusarium ear blight	Reduced virulence	33.333	6.77e-09	55.8
MQ2101_G02763	PHI:1458	GzAra006	transcription factor	Fusarium graminearum (related: Gibberella zeae)	fusarium ear blight	Unaffected pathogenicity	43.515	4.04e-118	363
MQ2101_G02767	PHI:1414	GzC2H081	transcription factor	Fusarium graminearum (related: Gibberella zeae)	fusarium ear blight	Unaffected pathogenicity	52.857	1.26e-13	70.5
MQ2101_G02771	PHI:359	KER1	pH-regulated lysine/glutamic-acid-rich protein	Candida albicans	candidiasis	Reduced virulence	50.253	8.92e-106	348
MQ2101_G02772	PHI:264	MDS3	Alkaline dependent filamentation	Candida albicans	candidiasis	Reduced virulence	55.882	3.06e-07	49.7
MQ2101_G02775	PHI:1772	GzZC087	transcription factor	Fusarium graminearum (related: Gibberella zeae)	fusarium ear blight	Reduced virulence	31.863	1.05e-31	119
MQ2101_G02779	PHI:3325	PGM	phosphoglucomutase	Streptococcus parauberis	streptococcicosis	reduced virulence	27.66	1.49e-46	169
MQ2101_G02785	PHI:239	ASH1	Transcription factor	Candida albicans	candidiasis	Reduced virulence	47.536	2.33e-90	278
MQ2101_G02787	PHI:17	ACP	Acid proteinase	Candida tropicalis	candidiasis	Reduced virulence	35.443	1.78e-32	119
MQ2101_G02792	PHI:1883	GzZC198	transcription factor	Fusarium graminearum (related: Gibberella zeae)	fusarium ear blight	Unaffected pathogenicity	37.5	1.72e-08	52.4
MQ2101_G02802	PHI:348	CSH3	Amino acid transporter	Candida albicans	candidiasis	Reduced virulence	57.353	4.46e-72	216
MQ2101_G02803	PHI:2054	Rac1	actin cytoskeleton organization and polarized cell growth; conidiogenesis|actin cytoskeleton organization and polarized cell growth; conidiogenesis	Magnaporthe oryzae (related: Magnaporthe grisea)	rice blast|rice blast	Loss of pathogenicity	60.526	6.99e-83	243
MQ2101_G02807	PHI:1255	FGSG_07745	protein kinase	Fusarium graminearum (related: Gibberella zeae)	fusarium ear blight	Unaffected pathogenicity	46.597	1.19e-108	345
MQ2101_G02811	PHI:2961	gcvP	Glycine dehydrogenase	Edwardsiella ictaluri	enteric septicemia	Reduced virulence	49.489	0	884
MQ2101_G02813	PHI:2564	OLE1	Essential for unsaturated fatty acid (UFA) production	Candida parapsilosis	candidemia	Reduced virulence	72.521	0	741
MQ2101_G02814	PHI:485	FTR1	High affinity iron permease	Candida albicans	candidiasis	Loss of pathogenicity	67.473	0	523
MQ2101_G02815	PHI:2086	Moatg24	--	Magnaporthe oryzae (related: Magnaporthe grisea)	rice blast	Unaffected pathogenicity	29.921	2.41e-11	57.8
MQ2101_G02816	PHI:881	MGG_04556	Hypothetical protein	Magnaporthe oryzae (related: Magnaporthe grisea)	rice blast	Reduced virulence	31.977	3.48e-51	171
MQ2101_G02818	PHI:3023	opy2	MAP kinases	Candida albicans	disseminated candidiasis	reduced virulence	34.185	1.53e-27	111
MQ2101_G02819	PHI:520	NOT5	Transcription regulator	Candida albicans	candidiasis	Reduced virulence	41.538	8.92e-63	213
MQ2101_G02821	PHI:211	CaTUP1	Transcription factor	Candida albicans	candidiasis	Reduced virulence	26.176	2.33e-19	91.3
MQ2101_G02827	PHI:2616	InlA	--	Listeria monocytogenes	gastroenteritis	Unaffected pathogenicity	34.804	2.8e-19	87
MQ2101_G02832	PHI:3134	pykF	Part of the pyruvate - tricarboxylic acid cycle node	Yersinia pseudotuberculosis	gut-associated diseases, such as diarrhoea, enteritis and colitis	reduced virulence	44.885	1.18e-124	370
MQ2101_G02834	PHI:226	PEX6	Peroxisome biogenesis	Colletotrichum lagenarium	anthracnose	Loss of pathogenicity	39.542	0	583
MQ2101_G02840	PHI:2601	Oligopeptidase B	Oligopeptidase B functions as a processing enzyme, generating an active Ca2 agonist from a cytosolic precursor molecule	Trypanosoma cruzi	chagas disease	Reduced virulence	25.126	7.11e-11	62
MQ2101_G02849	PHI:213	CPA1	Cyclophillin|Cyclophillin	Cryptococcus neoformans	cryptococcosis|cryptococcosis	Reduced virulence	66.46	4.48e-78	227
MQ2101_G02850	PHI:1411	GzC2H078	transcription factor	Fusarium graminearum (related: Gibberella zeae)	fusarium ear blight	Lethal	25.503	8.39e-07	47.4
MQ2101_G02855	PHI:2107	MGG_05905	Phospholipase C|Phospholipase C	Magnaporthe oryzae (related: Magnaporthe grisea)	rice blast|rice blast	Reduced virulence	32.195	1.89e-52	181
MQ2101_G02856	PHI:2107	MGG_05905	Phospholipase C|Phospholipase C	Magnaporthe oryzae (related: Magnaporthe grisea)	rice blast|rice blast	Reduced virulence	29.863	1.52e-38	140
MQ2101_G02857	PHI:3175	MoSnf4	Central role in response to nutrient stress	Magnaporthe oryzae (related: Magnaporthe grisea)	rice blast	loss of pathogenicity	55.732	3.78e-123	356
MQ2101_G02863	PHI:1681	GzNF001	transcription factor	Fusarium graminearum (related: Gibberella zeae)	fusarium ear blight	Unaffected pathogenicity	36.207	1.18e-12	67.8
MQ2101_G02867	PHI:339	CLPT1	GTPase	Colletotrichum lindemuthianum	anthracnose	Reduced virulence	64.286	1.2e-14	64.7
MQ2101_G02872	PHI:2700	lac2	Laccase gene	Colletotrichum orbiculare	cucumber anthracnose	Reduced virulence	28.205	1.69e-69	233
MQ2101_G02873	PHI:1047	CTB6	oxidoreductase	Cercospora nicotianae	frog-eye leafspot	Reduced virulence	28.625	2.02e-13	68.9
MQ2101_G02878	PHI:1464	GzCCAAT004	transcription factor	Fusarium graminearum (related: Gibberella zeae)	fusarium ear blight	Reduced virulence	45.679	9.07e-20	80.1
MQ2101_G02884	PHI:26	CaMDR1	Fungal efflux pump	Candida albicans	candidiasis	Reduced virulence	23.913	7.61e-14	71.6
MQ2101_G02888	PHI:1552	GzMyb016	transcription factor	Fusarium graminearum (related: Gibberella zeae)	fusarium ear blight	Unaffected pathogenicity	59.378	0	1049
MQ2101_G02898	PHI:3028	Vatr2	MocR family of transcriptional regulators	Clavibacter michiganensis	wilt and canker disease of tomato	reduced virulence	25.429	1.03e-12	66.2
MQ2101_G02899	PHI:485	FTR1	High affinity iron permease	Candida albicans	candidiasis	Loss of pathogenicity	67.819	0	528
MQ2101_G02900	PHI:1611	GzP53L004	transcription factor	Fusarium graminearum (related: Gibberella zeae)	fusarium ear blight	Unaffected pathogenicity	25.789	1.62e-10	61.2
MQ2101_G02902	PHI:1662	GzCCHC002	transcription factor	Fusarium graminearum (related: Gibberella zeae)	fusarium ear blight	Unaffected pathogenicity	28.211	1.29e-67	234
MQ2101_G02903	PHI:822	Ip	succinate dehydrogenase subunit	Mycosphaerella graminicola (related: Zymoseptoria triticii)	septoria leaf blotch	Resistant to chemical	70.93	2.09e-138	406
MQ2101_G02910	PHI:1485	GzHMG017	transcription factor	Fusarium graminearum (related: Gibberella zeae)	fusarium ear blight	Unaffected pathogenicity	28.761	3.26e-17	85.5
MQ2101_G02918	PHI:2042	ABC3	multidrug resistance; protection from oxidative stress|multidrug resistance; protection from oxidative stress	Magnaporthe oryzae (related: Magnaporthe grisea)	rice blast|rice blast	Loss of pathogenicity	31.887	1.65e-59	216
MQ2101_G02919	PHI:2087	Moatg26	--	Magnaporthe oryzae (related: Magnaporthe grisea)	rice blast	Unaffected pathogenicity	42.384	0	623
MQ2101_G02921	PHI:2571	ZCF13	Potential fungal transcription factor	Candida albicans	candidiasis	Reduced virulence	21.942	6.5e-19	89.7
MQ2101_G02923	PHI:2644	thioredoxin 1	Redox activity	Salmonella enterica serovar Typhimurium	food poisoning	Reduced virulence	32.53	7.08e-07	45.4
MQ2101_G02924	PHI:4211	FRE3	iron reductase activity and to play a role in iron-dependent growth	Cryptococcus neoformans	--	Increased virulence (Hypervirulence)	23.301	5.23e-15	76.6
MQ2101_G02926	PHI:2084	Moatg18	--	Magnaporthe oryzae (related: Magnaporthe grisea)	rice blast	Reduced virulence	25.954	1.09e-28	116
MQ2101_G02929	PHI:242	CaTPS2	Trehalose-6-phosphate phosphatase	Candida albicans	candidiasis	Reduced virulence	64.878	0	1144
MQ2101_G02930	PHI:2544	PAB1	Poly(A)-binding protein of cytoplasm and nucleus|Transmembrane protein	Aspergillus fumigatus	invasive pulmonary aspergillosis|candidiasis	Reduced virulence	54.674	0	565
MQ2101_G02931	PHI:1552	GzMyb016	transcription factor	Fusarium graminearum (related: Gibberella zeae)	fusarium ear blight	Unaffected pathogenicity	45.155	5e-140	454
MQ2101_G02934	PHI:1546	GzMyb010	transcription factor	Fusarium graminearum (related: Gibberella zeae)	fusarium ear blight	Lethal	33.182	1.6e-16	82
MQ2101_G02937	PHI:1902	GzZC217	transcription factor	Fusarium graminearum (related: Gibberella zeae)	fusarium ear blight	Unaffected pathogenicity	52.083	2.49e-10	61.6
MQ2101_G02938	PHI:2244	2022-09-03	GTP-binding proteins involved in multiple cellular functions, including cell division and morphogenesis	Ustilago maydis	corn smut	Unaffected pathogenicity	39.474	4.47e-27	103
MQ2101_G02939	PHI:3270	ARSEF 2860	Contribute to the fundamental biology and physiology.	Beauveria bassiana	white muscardine disease	reduced virulence	71.48	9.17e-139	389
MQ2101_G02947	PHI:1051	CTB3	dual methyltransferase and FAD-dependent monooxygenase	Cercospora nicotianae	frog-eye leafspot	Reduced virulence	24.155	1.35e-09	57.4
MQ2101_G02948	PHI:1735	GzZC050	transcription factor	Fusarium graminearum (related: Gibberella zeae)	fusarium ear blight	Unaffected pathogenicity	25.581	4.55e-11	62.8
MQ2101_G02949	PHI:413	MPD1	Mannitol 1-phosphate dehydrogenase	Stagonospora nodorum (related: Phaeosphaeria nodorum)	glume blotch	Unaffected pathogenicity	22.938	1.69e-06	47
MQ2101_G02951	PHI:1662	GzCCHC002	transcription factor	Fusarium graminearum (related: Gibberella zeae)	fusarium ear blight	Unaffected pathogenicity	26.034	2.78e-45	168
MQ2101_G02961	PHI:2969	argEF	Acetylglutamate kinase and acetylglutamyl-phosphate-reductase	Aspergillus fumigatus	invasive pulmonary aspergillosis	Reduced virulence	58.391	0	1003
MQ2101_G02964	PHI:1458	GzAra006	transcription factor	Fusarium graminearum (related: Gibberella zeae)	fusarium ear blight	Unaffected pathogenicity	27.93	4.57e-30	122
MQ2101_G02967	PHI:106	CAT1	Catalase	Candida albicans	candidiasis	Reduced virulence	77.178	0	780
MQ2101_G02973	PHI:2928	lip22	Lipases	Fusarium oxysporum f. sp. Lycopersici	vascular wilt	Unaffected pathogenicity	31.25	3.08e-41	150
MQ2101_G02977	PHI:1643	GzWing015	transcription factor	Fusarium graminearum (related: Gibberella zeae)	fusarium ear blight	Reduced virulence	44.961	3.71e-27	113
MQ2101_G02988	PHI:1552	GzMyb016	transcription factor	Fusarium graminearum (related: Gibberella zeae)	fusarium ear blight	Unaffected pathogenicity	27.913	9.27e-23	102
MQ2101_G02992	PHI:1600	GzOB041	transcription factor	Fusarium graminearum (related: Gibberella zeae)	fusarium ear blight	Unaffected pathogenicity	44.286	2.12e-09	52.8
MQ2101_G02994	PHI:789	MGG_04116	Hypothetical protein	Magnaporthe oryzae (related: Magnaporthe grisea)	rice blast	Reduced virulence	23.718	4.08e-06	47.8
MQ2101_G03001	PHI:3126	argD	argDgene encodes a predicted N-acetylornithine aminotransferase enzyme|argDgene encodes a predicted N-acetylornithine aminotransferase enzyme	Erwinia amylovora	fire blight|fire blight	reduced virulence	34.01	1.77e-71	228
MQ2101_G03006	PHI:3385	FVEG_12529	fusaric acid biosynthesis	Fusarium verticillioides	ear and stalk rot of maize	unaffected pathogenicity	49.886	5.15e-137	395
MQ2101_G03007	PHI:423	VAD1	RNA helicase	Cryptococcus neoformans	cryptococcosis	Reduced virulence	37.435	1.8e-74	242
MQ2101_G03010	PHI:1621	GzRUM1	transcription factor	Fusarium graminearum (related: Gibberella zeae)	fusarium ear blight	Unaffected pathogenicity	46.273	1.52e-84	291
MQ2101_G03011	PHI:3411	bscN	required for maximal disease severity and persistence in the swine lower respiratory tract	Bordetella bronchiseptica	infectious bronchitis	reduced virulence	32.637	1.43e-43	157
MQ2101_G03013	PHI:3071	PsTatD4	nuclease	Phytophthora sojae	stem rot of soybean	reduced virulence	29.891	1.67e-13	67.4
MQ2101_G03014	PHI:1646	GzWing018	transcription factor	Fusarium graminearum (related: Gibberella zeae)	fusarium ear blight	Reduced virulence	48.312	6.11e-106	346
MQ2101_G03015	PHI:2491	FgPTC1	Type 2C protein phosphatase	Fusarium graminearum (related: Gibberella zeae)	fusarium head blight	Reduced virulence	29.861	1.08e-24	104
MQ2101_G03017	PHI:95	CSP37	Membrane protein	Candida albicans	candidiasis	Reduced virulence	25.946	1.5e-20	88.6
MQ2101_G03019	PHI:981	hopI1	effector|effector	Pseudomonas syringae	bacterial leaf spot|bacterial leaf spot	Effector (plant avirulence determinant)	48.485	2.64e-11	63.2
MQ2101_G03021	PHI:2072	Moatg4	--	Magnaporthe oryzae (related: Magnaporthe grisea)	rice blast	Loss of pathogenicity	38.312	4.98e-51	177
MQ2101_G03022	PHI:1531	GzSsu72	transcription factor	Fusarium graminearum (related: Gibberella zeae)	fusarium ear blight	Unaffected pathogenicity	38.843	1.13e-59	186
MQ2101_G03027	PHI:3028	Vatr2	MocR family of transcriptional regulators	Clavibacter michiganensis	wilt and canker disease of tomato	reduced virulence	27.53	8.6e-21	93.2
MQ2101_G03028	PHI:2140	MoVam7	vacuolar morphogenesis	Magnaporthe oryzae (related: Magnaporthe grisea)	rice blast	Loss of pathogenicity	35.965	1.29e-10	58.9
MQ2101_G03031	PHI:2240	Srt1	Sucrose Transporter	Ustilago maydis	corn smut	reduced virulence	24.39	9.92e-38	144
MQ2101_G03033	PHI:2096	MGG_02074.5	Ca2+ pump|Ca2+ pump	Magnaporthe oryzae (related: Magnaporthe grisea)	rice blast|rice blast	Loss of pathogenicity	51.257	0	1048
MQ2101_G03049	PHI:61	BGL2	Cell wall 1,3-beta-glucosyltransferase (bgl2p)	Candida albicans	candidiasis	Reduced virulence	62.5	1.39e-101	307
MQ2101_G03059	PHI:2535	ERG11B	14 alpha-demethylase|14 alpha-demethylase	Aspergillus fumigatus	invasive pulmonary aspergillosis|invasive pulmonary aspergillosis	Loss of pathogenicity	48.047	1.38e-80	251
MQ2101_G03064	PHI:1648	GzWing020	transcription factor	Fusarium graminearum (related: Gibberella zeae)	fusarium ear blight	Reduced virulence	49.868	0	764
MQ2101_G03065	PHI:3457	PHO84	Phosphate Acquisition and Storage	Cryptococcus neoformans	cryptococcosis	Increased virulence (Hypervirulence)	51.533	6.53e-177	508
MQ2101_G03071	PHI:3035	FgERG3A	C-5 sterol desaturase	Fusarium graminearum (related: Gibberella zeae)	fusarium head blight	reduced virulence	26.738	1.67e-08	52.8
MQ2101_G03075	PHI:1398	GzC2H061	transcription factor	Fusarium graminearum (related: Gibberella zeae)	fusarium ear blight	Unaffected pathogenicity	35.932	1.09e-33	132
MQ2101_G03077	PHI:462	HST7	Protein kinase	Candida albicans	candidiasis	Unaffected pathogenicity	55.663	5.39e-152	442
MQ2101_G03081	PHI:857	PDE1	phosphodiesterase	Candida albicans	candidiasis	Unaffected pathogenicity	29.494	4.82e-47	160
MQ2101_G03086	PHI:17	ACP	Acid proteinase	Candida tropicalis	candidiasis	Reduced virulence	36.334	5.26e-47	159
MQ2101_G03089	PHI:1203	Sc Yck1/2/3 homolog	protein kinase	Fusarium graminearum (related: Gibberella zeae)	fusarium ear blight	Reduced virulence	68.553	1.61e-164	470
MQ2101_G03091	PHI:881	MGG_04556	Hypothetical protein	Magnaporthe oryzae (related: Magnaporthe grisea)	rice blast	Reduced virulence	32.267	1.09e-51	172
MQ2101_G03094	PHI:799	MGG_03530	Hypothetical protein	Magnaporthe oryzae (related: Magnaporthe grisea)	rice blast	Reduced virulence	28.754	2.18e-29	120
MQ2101_G03096	PHI:465	KIN2	Kinesin	Ustilago maydis	corn smut	Reduced virulence	40.614	2.36e-56	208
MQ2101_G03107	PHI:339	CLPT1	GTPase	Colletotrichum lindemuthianum	anthracnose	Reduced virulence	28.061	4.81e-19	78.6
MQ2101_G03108	PHI:1632	GzWing004	transcription factor	Fusarium graminearum (related: Gibberella zeae)	fusarium ear blight	Unaffected pathogenicity	29.927	6.12e-25	107
MQ2101_G03111	PHI:288	CMP1	Calcineurin A catalytic subunit	Candida albicans	candidiasis	Reduced virulence	63.756	0	803
MQ2101_G03112	PHI:177	ODC	Ornithine decarboxylase	Stagonospora nodorum (related: Phaeosphaeria nodorum)	glume blotch	Reduced virulence	46.053	4.39e-141	409
MQ2101_G03114	PHI:1347	GzC2H007	transcription factor	Fusarium graminearum (related: Gibberella zeae)	fusarium ear blight	Reduced virulence	32.164	1.2e-19	86.7
MQ2101_G03116	PHI:357	HGC1	G1 cyclin-related protein	Candida albicans	candidiasis	Reduced virulence	38.507	1.66e-83	268
MQ2101_G03118	PHI:832	ERG2	Delta8-delta7 sterol isomerase	Ustilago maydis	corn smut	chemistry target	50.901	9.08e-65	198
MQ2101_G03125	PHI:2514	PFS2	--	Aspergillus fumigatus	invasive pulmonary aspergillosis	Lethal	36.607	3.42e-09	56.6
MQ2101_G03128	PHI:4211	FRE3	iron reductase activity and to play a role in iron-dependent growth	Cryptococcus neoformans	--	Increased virulence (Hypervirulence)	24.017	5.05e-36	140
MQ2101_G03138	PHI:1248	FGSG_03146	protein kinase	Fusarium graminearum (related: Gibberella zeae)	fusarium ear blight	Unaffected pathogenicity	33.079	8.31e-59	193
MQ2101_G03143	PHI:463	HSP90	Heat Shock Protein	Saccharomyces cerevisiae	--	increased virulence (Hypervirulence)	80.97	6.37e-137	410
MQ2101_G03144	PHI:2520	LYS4	Homoaconitate hydratase	Aspergillus fumigatus	invasive pulmonary aspergillosis	Lethal	26.935	2.69e-29	117
MQ2101_G03145	PHI:267	MLT1	ABC transporter	Candida albicans	candidiasis	Reduced virulence	45.434	0	748
MQ2101_G03153	PHI:2322	SidH	Anoyl-CoA hydratase	Aspergillus fumigatus	aspergillosis	Reduced virulence	27.222	5.19e-09	53.1
MQ2101_G03156	PHI:2096	MGG_02074.5	Ca2+ pump|Ca2+ pump	Magnaporthe oryzae (related: Magnaporthe grisea)	rice blast|rice blast	Loss of pathogenicity	51.04	0	1053
MQ2101_G03157	PHI:1645	GzWing017	transcription factor	Fusarium graminearum (related: Gibberella zeae)	fusarium ear blight	Unaffected pathogenicity	34.671	1.67e-121	379
MQ2101_G03158	PHI:1900	GzZC215	transcription factor	Fusarium graminearum (related: Gibberella zeae)	fusarium ear blight	Unaffected pathogenicity	33.019	5.02e-08	53.5
MQ2101_G03159	PHI:2968	Hxs1	Glucose uptake and transport	Cryptococcus neoformans	cryptococcal meningoencephalitis	Reduced virulence	26.49	8.52e-44	160
MQ2101_G03170	PHI:2080	Moatg13	--	Magnaporthe oryzae (related: Magnaporthe grisea)	rice blast	Reduced virulence	24.924	3.33e-31	128
MQ2101_G03172	PHI:1525	GzHOMEL035	transcription factor	Fusarium graminearum (related: Gibberella zeae)	fusarium ear blight	Unaffected pathogenicity	26.325	1.39e-18	86.7
MQ2101_G03178	PHI:33	PHR1	Membrane protein; pH responsive protein	Candida albicans	candidiasis	Reduced virulence	62.138	0	662
MQ2101_G03184	PHI:3459	NTPDase1	nucleoside triphosphate diphosphohydrolases	Leishmania major	leishmaniasis	reduced virulence	25.547	2.39e-18	85.1
MQ2101_G03192	PHI:219	LIG4	DNA ligase	Candida albicans	candidiasis	Reduced virulence	34.805	0	614
MQ2101_G03203	PHI:2821	SNF2	Filamentous growth regulator	Candida albicans	disseminated candidiasis	Reduced virulence	32.472	6.05e-80	282
MQ2101_G03204	PHI:3348	nfu	aids in the maturation of Iron-Sulphur proteins	Staphylococcus aureus	skin infections; food poisoning; respiratory diseases	reduced virulence	44.304	9.33e-13	58.9
MQ2101_G03208	PHI:4468	mkkA	Cell-Wall Integrity MAPK	Epichloe festucae	--	Increased virulence (Hypervirulence)	50.804	3.62e-106	322
MQ2101_G03214	PHI:2960	frdA	Fumarate reductase	Edwardsiella ictaluri	enteric septicemia	Reduced virulence	26.906	4.85e-16	77.8
MQ2101_G03221	PHI:435	VMA7	H+-ATPase	Candida albicans	candidiasis	Loss of pathogenicity	80.165	2.14e-72	209
MQ2101_G03226	PHI:3126	argD	argDgene encodes a predicted N-acetylornithine aminotransferase enzyme|argDgene encodes a predicted N-acetylornithine aminotransferase enzyme	Erwinia amylovora	fire blight|fire blight	reduced virulence	27.212	1.16e-24	103
MQ2101_G03227	PHI:1540	GzMyb004	transcription factor	Fusarium graminearum (related: Gibberella zeae)	fusarium ear blight	Unaffected pathogenicity	62.025	2.64e-24	105
MQ2101_G03228	PHI:311	MGB1	G beta protein subunit	Magnaporthe oryzae (related: Magnaporthe grisea)	rice blast	Loss of pathogenicity	41.872	6.76e-50	163
MQ2101_G03231	PHI:2229	rok1	--	Ustilago maydis	corn smut	Reduced virulence	39.726	6.49e-07	48.9
MQ2101_G03232	PHI:1652	GzWing024	transcription factor	Fusarium graminearum (related: Gibberella zeae)	fusarium ear blight	Unaffected pathogenicity	54.717	5.21e-10	55.8
MQ2101_G03233	PHI:1391	GzC2H054	transcription factor	Fusarium graminearum (related: Gibberella zeae)	fusarium ear blight	Unaffected pathogenicity	26.168	2.01e-10	60.8
MQ2101_G03235	PHI:1432	GzC2H100	transcription factor	Fusarium graminearum (related: Gibberella zeae)	fusarium ear blight	Unaffected pathogenicity	84.615	1.42e-08	48.5
MQ2101_G03239	PHI:378	SIT4	Protein phosphatase	Candida albicans	candidiasis	Reduced virulence	90.127	0	601
MQ2101_G03240	PHI:2552	NOP4	Nucleolar protein required for ribosome biogenesis|Small cell wall protein	Aspergillus fumigatus	invasive pulmonary aspergillosis|candidiasis	Reduced virulence	40.839	7.83e-140	426
MQ2101_G03246	PHI:1223	FGSG_12887	protein kinase	Fusarium graminearum (related: Gibberella zeae)	fusarium ear blight	Lethal	71.429	8.88e-157	439
MQ2101_G03248	PHI:477	ICL1	Isocitrate lyase	Candida albicans	candidiasis	Reduced virulence	77.19	0	918
MQ2101_G03250	PHI:1367	GzC2H028	transcription factor	Fusarium graminearum (related: Gibberella zeae)	fusarium ear blight	Unaffected pathogenicity	44.706	1.36e-17	82
MQ2101_G03256	PHI:3274	dhbF	Siderophore Bacillibactin	Paenibacillus larvae	american foulbrood	unaffected pathogenicity	25.177	5.42e-20	92.8
MQ2101_G03257	PHI:901	um01886	related to carboxypeptidase	Ustilago maydis	corn smut	Unaffected pathogenicity	42.984	1.37e-117	357
MQ2101_G03258	PHI:1188	Sc Sak1 homolog	protein kinase	Fusarium graminearum (related: Gibberella zeae)	fusarium ear blight	Reduced virulence	32.984	1.12e-47	182
MQ2101_G03259	PHI:2069	Moatg1	--	Magnaporthe oryzae (related: Magnaporthe grisea)	rice blast	Loss of pathogenicity	54.232	2.79e-105	345
MQ2101_G03265	PHI:2517	TRPS	Tryptophan synthase	Aspergillus fumigatus	invasive pulmonary aspergillosis	Lethal	61.308	0	915
MQ2101_G03267	PHI:451	PMT1	Mannosyltransferase	Candida albicans	candidiasis	Loss of pathogenicity	54.589	0	927
MQ2101_G03271	PHI:1358	GzC2H018	transcription factor	Fusarium graminearum (related: Gibberella zeae)	fusarium ear blight	Unaffected pathogenicity	70.149	4.71e-27	116
MQ2101_G03280	PHI:3794	MNN2	encodes alpha -(1,3)-mannosyltransferase	Candida glabrata	disseminated candidiasis	increased virulence (Hypervirulence)	35.071	8.5e-78	254
MQ2101_G03283	PHI:2160	MoSHO1	Recognizing different chemical and physical signals present on the rice leaf surface|Recognizing different chemical and physical signals present on the rice leaf surface	Magnaporthe oryzae (related: Magnaporthe grisea)	rice blast|rice blast	Reduced virulence	37.419	1.8e-60	192
MQ2101_G03285	PHI:2292	aoxA	Mitochondrial respiration	Aspergillus fumigatus	aspergillosis	Unaffected pathogenicity	50.181	4.45e-94	281
MQ2101_G03291	PHI:2601	Oligopeptidase B	Oligopeptidase B functions as a processing enzyme, generating an active Ca2 agonist from a cytosolic precursor molecule	Trypanosoma cruzi	chagas disease	Reduced virulence	28	6.16e-16	77
MQ2101_G03295	PHI:1901	GzZC216	transcription factor	Fusarium graminearum (related: Gibberella zeae)	fusarium ear blight	Unaffected pathogenicity	35.135	4.33e-08	52.8
MQ2101_G03300	PHI:361	KRE5	Glucosyltransferase	Candida albicans	candidiasis	Reduced virulence	39.612	0	1065
MQ2101_G03304	PHI:3390	FVEG_12520	fusaric acid biosynthesis	Fusarium verticillioides	ear and stalk rot of maize	unaffected pathogenicity	38.333	8.19e-06	45.8
MQ2101_G03306	PHI:1375	GzC2H038	transcription factor	Fusarium graminearum (related: Gibberella zeae)	fusarium ear blight	Unaffected pathogenicity	27.125	4.07e-45	162
MQ2101_G03313	PHI:1874	GzZC189	transcription factor	Fusarium graminearum (related: Gibberella zeae)	fusarium ear blight	Unaffected pathogenicity	37.363	6.3e-11	62.8
MQ2101_G03314	PHI:1816	GzZC131	transcription factor	Fusarium graminearum (related: Gibberella zeae)	fusarium ear blight	Unaffected pathogenicity	24.242	9.2e-16	79
MQ2101_G03316	PHI:1338	GzbZIP020	transcription factor	Fusarium graminearum (related: Gibberella zeae)	fusarium ear blight	Unaffected pathogenicity	32.065	7.07e-18	80.9
MQ2101_G03317	PHI:2570	CYB2	Lactate dehydrogenase	Candida glabrata	candidiasis	Reduced virulence	36.232	4.55e-10	54.3
MQ2101_G03319	PHI:2038	Mir1	--|--|--	Magnaporthe oryzae (related: Magnaporthe grisea)	rice blast|rice blast|rice blast	Unaffected pathogenicity	40.667	1.85e-59	190
MQ2101_G03321	PHI:281	CDC10	Septin protein	Candida albicans	candidiasis	Reduced virulence	78.37	0	526
MQ2101_G03323	PHI:1622	GzJUM004	transcription factor	Fusarium graminearum (related: Gibberella zeae)	fusarium ear blight	Unaffected pathogenicity	39.671	3.01e-97	302
MQ2101_G03330	PHI:4211	FRE3	iron reductase activity and to play a role in iron-dependent growth	Cryptococcus neoformans	--	Increased virulence (Hypervirulence)	21.827	3.72e-06	43.9
MQ2101_G03334	PHI:1629	GzWing001	transcription factor	Fusarium graminearum (related: Gibberella zeae)	fusarium ear blight	Unaffected pathogenicity	32.157	5.79e-76	259
MQ2101_G03336	PHI:860	MSP1	Small secreted protein|Small secreted protein	Magnaporthe oryzae (related: Magnaporthe grisea)	rice blast|rice blast	Reduced virulence	50.68	3.69e-94	306
MQ2101_G03338	PHI:1500	GzHMG032	transcription factor	Fusarium graminearum (related: Gibberella zeae)	fusarium ear blight	Unaffected pathogenicity	24.11	6.95e-38	152
MQ2101_G03343	PHI:2030	TGL3-1	intracellular triacylglycerol lipases	Magnaporthe oryzae (related: Magnaporthe grisea)	rice blast	Unaffected pathogenicity	27.226	4.61e-62	221
MQ2101_G03346	PHI:2981	Ctf1	Transcriptional activator of cutinase and lipase genes	Fusarium oxysporum f. sp. Lycopersici	vascular wilt	Reduced virulence	35.287	1.21e-132	415
MQ2101_G03353	PHI:1507	GzHOME002	transcription factor	Fusarium graminearum (related: Gibberella zeae)	fusarium ear blight	Unaffected pathogenicity	41.27	1.02e-17	78.6
MQ2101_G03354	PHI:2453	Snt2	BAH/PHD-containing transcription factor	Fusarium oxysporum f.sp. melonis	muskmelon wilt disease	Reduced virulence	34.01	3.21e-35	134
MQ2101_G03356	PHI:2710	mepB	Ammonium Transporters	Colletotrichum gloeosporioides (related: Glomerella cingulata)	anthracnose	Reduced virulence	59.067	4.71e-156	447
MQ2101_G03360	PHI:2654	DUR1,2	Urea metabolism	Candida albicans	disseminated candidiasis	Reduced virulence	23.947	3.29e-07	50.4
MQ2101_G03364	PHI:394	CRK1	CDK-related kinase	Ustilago maydis	corn smut	Loss of pathogenicity	33.333	6.9e-34	136
MQ2101_G03367	PHI:1555	GzMyb019	transcription factor	Fusarium graminearum (related: Gibberella zeae)	fusarium ear blight	Unaffected pathogenicity	20.551	1.95e-21	94.7
MQ2101_G03368	PHI:2351	AMT1	Arginine Methyltransferase|Arginine Methyltransferase	Fusarium graminearum (related: Gibberella zeae)	fusarium head blight|fusarium head blight	Reduced virulence	59.394	3.48e-138	393
MQ2101_G03372	PHI:1533	GzLam002	transcription factor	Fusarium graminearum (related: Gibberella zeae)	fusarium ear blight	Reduced virulence	53.289	9.15e-51	156
MQ2101_G03380	PHI:1541	GzFlbD	transcription factor	Fusarium graminearum (related: Gibberella zeae)	fusarium ear blight	Unaffected pathogenicity	69.072	8.87e-44	152
MQ2101_G03384	PHI:2747	Cnt	Cobalt and nickel transporter	Staphylococcus aureus	skin infections; food poisoning; respiratory diseases	Reduced virulence	24.755	3.6e-24	101
MQ2101_G03390	PHI:1187	Sc Dbf2/Dbf20 homolog	protein kinase	Fusarium graminearum (related: Gibberella zeae)	fusarium ear blight	Reduced virulence	48.458	2.75e-61	207
MQ2101_G03393	PHI:1552	GzMyb016	transcription factor	Fusarium graminearum (related: Gibberella zeae)	fusarium ear blight	Unaffected pathogenicity	32.176	1.25e-76	273
MQ2101_G03395	PHI:87	EFG1	Transcription factor	Candida albicans	candidiasis	Reduced virulence	89.062	3.85e-81	258
MQ2101_G03399	PHI:2141	CDC15	cell cycle regulation	Magnaporthe oryzae (related: Magnaporthe grisea)	rice blast	Loss of pathogenicity	29.193	6.48e-40	155
MQ2101_G03403	PHI:2835	RED2	Putative short chain dehydrogenase	Cochliobolus heterostrophus	southern corn leaf blight	Reduced virulence	27.545	2.55e-09	54.3
MQ2101_G03406	PHI:2060	MgLig4	DNA ligase; Non-homologous end-joining events	Magnaporthe oryzae (related: Magnaporthe grisea)	rice blast	Unaffected pathogenicity	25	5.29e-15	75.9
MQ2101_G03407	PHI:1188	Sc Sak1 homolog	protein kinase	Fusarium graminearum (related: Gibberella zeae)	fusarium ear blight	Reduced virulence	33.604	1.31e-48	181
MQ2101_G03408	PHI:2005	HOS2	Histone Deacetylation|Histone Deacetylation	Magnaporthe oryzae (related: Magnaporthe grisea)	rice blast|rice blast	Loss of pathogenicity	49.011	4.15e-142	413
MQ2101_G03410	PHI:2728	FgERG4	Sterol C-24 reductase|Sterol C-24 reductase	Fusarium graminearum (related: Gibberella zeae)	fusarium head blight|fusarium head blight	Reduced virulence	51.03	4.67e-151	440
MQ2101_G03411	PHI:2863	Lys144	Transcription regulator	Candida albicans	disseminated candidiasis	Reduced virulence	33.21	1.25e-78	269
MQ2101_G03412	PHI:882	MGG_04985	Hypothetical protein	Magnaporthe oryzae (related: Magnaporthe grisea)	rice blast	Reduced virulence	27.815	1.24e-42	163
MQ2101_G03413	PHI:2096	MGG_02074.5	Ca2+ pump|Ca2+ pump	Magnaporthe oryzae (related: Magnaporthe grisea)	rice blast|rice blast	Loss of pathogenicity	32.687	1.95e-40	157
MQ2101_G03414	PHI:457	CHS2	Chitin Synthase	Candida albicans	candidiasis	Unaffected pathogenicity	51.804	0	815
MQ2101_G03416	PHI:252	FKH2	Transcription factor	Candida albicans	candidiasis	Loss of pathogenicity	65.06	1.34e-155	456
MQ2101_G03426	PHI:216	HDC1	Histone deacetylase	Cochliobolus carbonum	leaf spot	Reduced virulence	38.816	1.1e-59	215
MQ2101_G03427	PHI:474	CNB1	Calcineurin B regulatory subunit	Cryptococcus neoformans	cryptococcosis	Loss of pathogenicity	31.013	4.27e-15	67.8
MQ2101_G03428	PHI:3014	MoAND1	Cell cortex proteins involved in nuclear migration and positioning.	Magnaporthe oryzae (related: Magnaporthe grisea)	rice blast	reduced virulence	45	1.36e-37	154
MQ2101_G03430	PHI:452	PMT6	Mannosyltransferase	Candida albicans	candidiasis	Reduced virulence	54.627	0	749
MQ2101_G03434	PHI:3098	URA4	dihydroorotase (DHOase)	Cryptococcus neoformans	cryptococcal meningoencephalitis	reduced virulence	47.778	2.57e-96	288
MQ2101_G03435	PHI:3457	PHO84	Phosphate Acquisition and Storage	Cryptococcus neoformans	cryptococcosis	Increased virulence (Hypervirulence)	26.742	1.36e-19	89.4
MQ2101_G03437	PHI:81	MAC1	Adenylate cyclase	Magnaporthe oryzae (related: Magnaporthe grisea)	rice blast	Reduced virulence	29.762	5.43e-07	50.4
MQ2101_G03439	PHI:1752	GzZC067	transcription factor	Fusarium graminearum (related: Gibberella zeae)	fusarium ear blight	Unaffected pathogenicity	26.119	1.12e-21	98.6
MQ2101_G03445	PHI:1253	FGSG_11614	protein kinase	Fusarium graminearum (related: Gibberella zeae)	fusarium ear blight	Unaffected pathogenicity	35.603	3.53e-125	407
MQ2101_G03450	PHI:1458	GzAra006	transcription factor	Fusarium graminearum (related: Gibberella zeae)	fusarium ear blight	Unaffected pathogenicity	34.491	5.59e-71	246
MQ2101_G03455	PHI:1666	GzCCHC006	transcription factor	Fusarium graminearum (related: Gibberella zeae)	fusarium ear blight	Unaffected pathogenicity	23.577	2.26e-06	45.8
MQ2101_G03458	PHI:2560	CNB1	Serine-threonine-specific protein phosphatase	Candida glabrata	candidiasis	Reduced virulence	34.058	4.18e-15	67.4
MQ2101_G03459	PHI:1293	GzAPSES001	transcription factor	Fusarium graminearum (related: Gibberella zeae)	fusarium ear blight	Reduced virulence	25.553	4.88e-27	114
MQ2101_G03462	PHI:2859	Rtg1	Transcription regulator	Candida albicans	disseminated candidiasis	Reduced virulence	47.917	1.89e-62	194
MQ2101_G03464	PHI:17	ACP	Acid proteinase	Candida tropicalis	candidiasis	Reduced virulence	35.325	1.79e-54	182
MQ2101_G03465	PHI:2008	HST1	Histone Deacetylation	Magnaporthe oryzae (related: Magnaporthe grisea)	rice blast	Unaffected pathogenicity	37.194	3.33e-90	285
MQ2101_G03467	PHI:1563	GzOB003	transcription factor	Fusarium graminearum (related: Gibberella zeae)	fusarium ear blight	Unaffected pathogenicity	72	3.32e-77	224
MQ2101_G03471	PHI:2571	ZCF13	Potential fungal transcription factor	Candida albicans	candidiasis	Reduced virulence	47.727	5.92e-10	60.8
MQ2101_G03478	PHI:1254	FGSG_07742	protein kinase	Fusarium graminearum (related: Gibberella zeae)	fusarium ear blight	Unaffected pathogenicity	30.794	7.57e-31	124
MQ2101_G03479	PHI:1293	GzAPSES001	transcription factor	Fusarium graminearum (related: Gibberella zeae)	fusarium ear blight	Reduced virulence	26.975	5.27e-39	153
MQ2101_G03482	PHI:17	ACP	Acid proteinase	Candida tropicalis	candidiasis	Reduced virulence	37.209	2.53e-09	50.1
MQ2101_G03489	PHI:1219	FGSG_05549	protein kinase	Fusarium graminearum (related: Gibberella zeae)	fusarium ear blight	Lethal	43.653	6.16e-82	278
MQ2101_G03491	PHI:2888	MNN26	Mannosyltransferase Family|Mannosyltransferase Family	Candida albicans	disseminated candidiasis|disseminated candidiasis	Reduced virulence	36.402	6.52e-146	441
MQ2101_G03493	PHI:2117	SPM1	Protease activity|Protease activity	Magnaporthe oryzae (related: Magnaporthe grisea)	rice blast|rice blast	Reduced virulence	51.02	2.14e-153	447
MQ2101_G03496	PHI:1287	FGSG_13944	protein kinase	Fusarium graminearum (related: Gibberella zeae)	fusarium ear blight	Unaffected pathogenicity	39.951	4.8e-100	305
MQ2101_G03500	PHI:1229	FGSG_02153	protein kinase	Fusarium graminearum (related: Gibberella zeae)	fusarium ear blight	Lethal	43.697	2.55e-48	174
MQ2101_G03501	PHI:1354	GzC2H014	transcription factor	Fusarium graminearum (related: Gibberella zeae)	fusarium ear blight	Reduced virulence	53.409	7.04e-26	109
MQ2101_G03502	PHI:1671	GzCCHC011	transcription factor	Fusarium graminearum (related: Gibberella zeae)	fusarium ear blight	Reduced virulence	34.596	7.27e-132	436
MQ2101_G03509	PHI:1627	GzTF2S002	transcription factor	Fusarium graminearum (related: Gibberella zeae)	fusarium ear blight	Unaffected pathogenicity	28.44	3.14e-08	48.5
MQ2101_G03515	PHI:121	PTH3	Imidazole glycerol phosphate dehydrogenase	Magnaporthe oryzae (related: Magnaporthe grisea)	rice blast	Loss of pathogenicity	70.796	6.18e-56	171
MQ2101_G03517	PHI:2100	Spf1	Ca2+ pump|Ca2+ pump	Magnaporthe oryzae (related: Magnaporthe grisea)	rice blast|rice blast	Loss of pathogenicity	55.8	6.78e-180	542
MQ2101_G03522	PHI:2042	ABC3	multidrug resistance; protection from oxidative stress|multidrug resistance; protection from oxidative stress	Magnaporthe oryzae (related: Magnaporthe grisea)	rice blast|rice blast	Loss of pathogenicity	25	2.56e-09	58.2
MQ2101_G03527	PHI:2962	glyA	Serine h ydroxymethyltra nsferase	Edwardsiella ictaluri	enteric septicemia	Reduced virulence	44.638	1.46e-107	323
MQ2101_G03531	PHI:1667	GzCCHC007	transcription factor	Fusarium graminearum (related: Gibberella zeae)	fusarium ear blight	Unaffected pathogenicity	34.184	1.29e-61	218
MQ2101_G03534	PHI:748	um00446	probable beta-glucosidase	Ustilago maydis	corn smut	Unaffected pathogenicity	33.447	5.96e-39	152
MQ2101_G03536	PHI:1470	GzHMG002	transcription factor	Fusarium graminearum (related: Gibberella zeae)	fusarium ear blight	Reduced virulence	77.027	7.03e-34	122
MQ2101_G03538	PHI:1564	GzOB004	transcription factor	Fusarium graminearum (related: Gibberella zeae)	fusarium ear blight	Unaffected pathogenicity	32.258	1.28e-13	58.5
MQ2101_G03545	PHI:434	GEL2	Beta-1,3-glucanosyltransferase	Aspergillus fumigatus	aspergillosis	Reduced virulence	44.025	7.57e-89	276
MQ2101_G03549	PHI:188	SNF1	Protein Kinase	Cochliobolus carbonum	leaf spot	Reduced virulence	49.042	1.95e-75	266
MQ2101_G03550	PHI:2419	CID1	C-type cyclins	Fusarium graminearum (related: Gibberella zeae)	fusarium head blight	Reduced virulence	20.961	1.25e-07	50.1
MQ2101_G03554	PHI:2563	DPP3	Phosphatase which converts farnesyl pyrophosphate to farnesol	Candida albicans	candidiasis	Reduced virulence	43.534	1.81e-60	191
MQ2101_G03561	PHI:2528	SLY1	Initiation of germ tubes	Aspergillus fumigatus	invasive pulmonary aspergillosis	Lethal	22.062	4.93e-13	69.3
MQ2101_G03562						--	35.385	2.89e-06	46.6
MQ2101_G03563	PHI:197	ALO1	D-arabinono-1,4-lactone oxidase	Candida albicans	candidiasis	Reduced virulence	70.09	0	832
MQ2101_G03568	PHI:1530	Gzsnd	transcription factor	Fusarium graminearum (related: Gibberella zeae)	fusarium ear blight	Unaffected pathogenicity	31.949	7.59e-121	385
MQ2101_G03576	PHI:1245	FGSG_01559	protein kinase	Fusarium graminearum (related: Gibberella zeae)	fusarium ear blight	Unaffected pathogenicity	32.208	1.63e-38	150
MQ2101_G03577	PHI:105	PLB1	Phospholipase B	Candida albicans	candidiasis	Reduced virulence	39.775	3.27e-122	372
MQ2101_G03581	PHI:338	CLB2	B-type Cyclin	Ustilago maydis	corn smut	Reduced virulence	43.985	5.1e-79	255
MQ2101_G03582	PHI:367	MRB1	Mitochondrial matrix protein	Ustilago maydis	corn smut	Reduced virulence	27.16	7.57e-09	52.4
MQ2101_G03583	PHI:2552	NOP4	Nucleolar protein required for ribosome biogenesis|Small cell wall protein	Aspergillus fumigatus	invasive pulmonary aspergillosis|candidiasis	Reduced virulence	30.846	2.59e-16	80.5
MQ2101_G03588	PHI:1458	GzAra006	transcription factor	Fusarium graminearum (related: Gibberella zeae)	fusarium ear blight	Unaffected pathogenicity	33.661	3.79e-70	230
MQ2101_G03591	PHI:31	CHS3	Chitin Synthase	Candida albicans	candidiasis	Reduced virulence	67.163	0	1602
MQ2101_G03598	PHI:2968	Hxs1	Glucose uptake and transport	Cryptococcus neoformans	cryptococcal meningoencephalitis	Reduced virulence	25	1.63e-12	67.4
MQ2101_G03600	PHI:2218	drf1	--	Ustilago maydis	corn smut	Reduced virulence	24.018	1.71e-17	86.7
MQ2101_G03605	PHI:2039	Con7p	encode transcription factor|encode transcription factor	Magnaporthe oryzae (related: Magnaporthe grisea)	rice blast|rice blast	Loss of pathogenicity	37.383	1.7e-15	71.2
MQ2101_G03614	PHI:267	MLT1	ABC transporter	Candida albicans	candidiasis	Reduced virulence	29.799	0	577
MQ2101_G03624	PHI:1218	FGSG_01559	protein kinase	Fusarium graminearum (related: Gibberella zeae)	fusarium ear blight	Lethal	65.217	4.46e-149	420
MQ2101_G03625	PHI:213	CPA1	Cyclophillin|Cyclophillin	Cryptococcus neoformans	cryptococcosis|cryptococcosis	Reduced virulence	63.462	5.28e-67	206
MQ2101_G03626	PHI:26	CaMDR1	Fungal efflux pump	Candida albicans	candidiasis	Reduced virulence	30.753	3.12e-53	187
MQ2101_G03629	PHI:1133	Lmepi	UDP-4-Galactose epimerase	Leptosphaeria maculans	phoma stem canker	Loss of pathogenicity	57.263	6.59e-131	389
MQ2101_G03631	PHI:2968	Hxs1	Glucose uptake and transport	Cryptococcus neoformans	cryptococcal meningoencephalitis	Reduced virulence	32.031	4.88e-69	228
MQ2101_G03633	PHI:198	ALS1	Cell surface protein|Cell surface protein	Candida albicans	candidiasis|candidiasis	Reduced virulence	38.22	5.01e-11	63.5
MQ2101_G03634	PHI:468	EPA1	Cell wall protein	Candida glabrata	candidiasis	Reduced virulence	27.679	1.05e-09	55.8
MQ2101_G03635	PHI:468	EPA1	Cell wall protein	Candida glabrata	candidiasis	Reduced virulence	28.054	1.33e-11	61.6
MQ2101_G03636	PHI:4493	CGT	Ceramide glucosyltransferase	Magnaporthe oryzae (related: Magnaporthe grisea)	Rice blast	increased virulence (Hypervirulence)	38.462	1.86e-61	203
MQ2101_G03637	PHI:3629	Rv0392c	Possible dehydrogenase	Mycobacterium tuberculosis	tuberculosis	unaffected pathogenicity	25.231	8.69e-10	57.4
MQ2101_G03638	PHI:2911	Ss-pth2	Peroxysomal Carnitine Acetyl Transferase	Sclerotinia sclerotiorum	--	Reduced virulence	43.429	1.31e-179	521
MQ2101_G03639	PHI:2085	Moatg11	--	Magnaporthe oryzae (related: Magnaporthe grisea)	rice blast	Unaffected pathogenicity	32.903	2.13e-19	92
MQ2101_G03640	PHI:2638	Ilv3A	Dihydroxyacid dehydratase	Aspergillus fumigatus	invasive pulmonary aspergillosis	Reduced virulence	65.674	0	751
MQ2101_G03641	PHI:3234	MoLYS20	regulators of G-protein (GTP-binding protein) signaling (RGS) proteins/homocitrate synthase	Magnaporthe oryzae (related: Magnaporthe grisea)	rice blast	reduced virulence	77.892	0	634
MQ2101_G03644	PHI:2097	Neo1	Ca2+ pump|Ca2+ pump	Magnaporthe oryzae (related: Magnaporthe grisea)	rice blast|rice blast	Loss of pathogenicity	49.273	0	1061
MQ2101_G03646	PHI:3411	bscN	required for maximal disease severity and persistence in the swine lower respiratory tract	Bordetella bronchiseptica	infectious bronchitis	reduced virulence	31.594	1.36e-41	153
MQ2101_G03648	PHI:3630	Rv2467	Probable aminopeptidase	Mycobacterium tuberculosis	tuberculosis	Increased virulence (Hypervirulence)	32.187	3.43e-48	181
MQ2101_G03650	PHI:2819	CaEss1	Peptidyl-prolyl cis/trans isomerase	Candida albicans	disseminated candidiasis	Reduced virulence	64.535	8.72e-89	254
MQ2101_G03651	PHI:890	MGG_07015	Hypothetical protein	Magnaporthe oryzae (related: Magnaporthe grisea)	rice blast	Reduced virulence	25.444	2.56e-36	140
MQ2101_G03654	PHI:3021	msb2	MAP kinases	Candida albicans	disseminated candidiasis	reduced virulence	45.055	1.24e-65	235
MQ2101_G03661	PHI:2357	CYP52X1	Fatty Acid Hydroxylase Activity; Cytochrome P450 Subfamily	Beauveria bassiana	--	Reduced virulence	28.415	4e-09	55.8
MQ2101_G03662	PHI:1683	GzRad001	transcription factor	Fusarium graminearum (related: Gibberella zeae)	fusarium ear blight	Lethal	32.5	3.55e-07	50.4
MQ2101_G03668	PHI:2915	Ppr1	Protein phosphatase 2A regulatory subunit	Fusarium verticillioides	maize ear rot	Unaffected pathogenicity	57.204	2.02e-176	499
MQ2101_G03672	PHI:1633	GzWing005	transcription factor	Fusarium graminearum (related: Gibberella zeae)	fusarium ear blight	Unaffected pathogenicity	28.824	2.57e-30	117
MQ2101_G03676	PHI:1500	GzHMG032	transcription factor	Fusarium graminearum (related: Gibberella zeae)	fusarium ear blight	Unaffected pathogenicity	29.851	8.16e-19	90.1
MQ2101_G03678	PHI:3061	MoRga1	Rho GTPase activating proteins|Rho GTPase activating proteins	Magnaporthe oryzae (related: Magnaporthe grisea)	rice blast|rice blast	unaffected pathogenicity	59.375	1.61e-50	189
MQ2101_G03680	PHI:2114	Calnexin	--|--	Magnaporthe oryzae (related: Magnaporthe grisea)	rice blast|rice blast	Loss of pathogenicity	43.088	2.29e-96	302
MQ2101_G03687	PHI:1388	GzC2H051	transcription factor	Fusarium graminearum (related: Gibberella zeae)	fusarium ear blight	Unaffected pathogenicity	45.562	5.23e-42	143
MQ2101_G03689	PHI:2991	MGG_01426.6	Transcription factor	Magnaporthe oryzae (related: Magnaporthe grisea)	rice blast	Reduced virulence	35.577	7.91e-10	58.9
MQ2101_G03696	PHI:2515	ALG7	UDP-N-acetyl-glucosamine-1-P transferase	Aspergillus fumigatus	invasive pulmonary aspergillosis	Lethal	44.82	3.67e-134	394
MQ2101_G03701	PHI:504	LEU2	beta-isopropyl-malate dehydrogenase	Saccharomyces cerevisiae	--	Reduced virulence	29.462	1.62e-28	111
MQ2101_G03702	PHI:2625	purA	Pathogenicity island	Salmonella enterica serovar Typhimurium	food poisoning	Reduced virulence	40.972	3.81e-110	328
MQ2101_G03704	PHI:2428	ypd1	Phosphotransfer Protein	Cryptococcus neoformans	meningoencephalitis	essential	45.312	4.87e-16	69.3
MQ2101_G03723	PHI:1662	GzCCHC002	transcription factor	Fusarium graminearum (related: Gibberella zeae)	fusarium ear blight	Unaffected pathogenicity	27.563	4.01e-33	131
MQ2101_G03724	PHI:107	CEK1	MAP kinase	Candida albicans	candidiasis	Reduced virulence	54.891	1.06e-130	378
MQ2101_G03736	PHI:2968	Hxs1	Glucose uptake and transport	Cryptococcus neoformans	cryptococcal meningoencephalitis	Reduced virulence	23.935	8.04e-36	138
MQ2101_G03737	PHI:1683	GzRad001	transcription factor	Fusarium graminearum (related: Gibberella zeae)	fusarium ear blight	Lethal	26.077	2.91e-23	99.8
MQ2101_G03742	PHI:1535	GzMADS002	transcription factor	Fusarium graminearum (related: Gibberella zeae)	fusarium ear blight	Unaffected pathogenicity	24.453	3.08e-24	100
MQ2101_G03743	PHI:853	YAP1	Transcription factor	Ustilago maydis	corn smut	Reduced virulence	38.554	1.82e-09	55.5
MQ2101_G03748	PHI:2866	ORF19.3625	Transcription regulator	Candida albicans	disseminated candidiasis	Reduced virulence	40.845	2.29e-11	60.5
MQ2101_G03752	PHI:4559	T6SS2	Type VI secretion systems (T6SSs) effectors	Escherichia coli	meningitis	effector (plant avirulence determinant)	39.143	4.48e-141	437
MQ2101_G03753	PHI:488	IRS4	Negative regulator of MAP kinase pathway	Candida albicans	candidiasis	Reduced virulence	43.333	4e-06	48.1
MQ2101_G03764	PHI:124	INT1	Integrin	Candida albicans	candidiasis	Reduced virulence	38.58	0	639
MQ2101_G03775	PHI:346	CRU1	Cell cycle	Ustilago maydis	corn smut	Reduced virulence	40.299	9.2e-78	254
MQ2101_G03776	PHI:149	HOG1	MAP Kinase	Candida albicans	candidiasis	Reduced virulence	90.341	4.51e-117	339
MQ2101_G03785	PHI:2821	SNF2	Filamentous growth regulator	Candida albicans	disseminated candidiasis	Reduced virulence	28.696	7.21e-06	46.2
MQ2101_G03790	PHI:267	MLT1	ABC transporter	Candida albicans	candidiasis	Reduced virulence	30.646	0	616
MQ2101_G03791						--	39.096	8.1e-163	506
MQ2101_G03794	PHI:1393	GzC2H056	transcription factor	Fusarium graminearum (related: Gibberella zeae)	fusarium ear blight	Unaffected pathogenicity	27.907	2.14e-08	54.3
MQ2101_G03798	PHI:184	RBT4	Plant-pathogenesis related protein (PR-1)|Plant-pathogenesis related protein (PR-1)	Candida albicans	candidiasis|candidiasis	Reduced virulence	44.388	4.28e-38	132
MQ2101_G03800	PHI:674	Can2	Carbonic Anhydrase|Carbonic Anhydrase	Cryptococcus neoformans	cryptococcosis|cryptococcosis	Unaffected pathogenicity	29.048	1.75e-19	84
MQ2101_G03806	PHI:2521	GUS1	Glutamate-tRNA sythetase	Aspergillus fumigatus	invasive pulmonary aspergillosis	Lethal	23.986	8.47e-10	58.5
MQ2101_G03810	PHI:1580	GzOB020	transcription factor	Fusarium graminearum (related: Gibberella zeae)	fusarium ear blight	Unaffected pathogenicity	50	6.81e-52	173
MQ2101_G03813	PHI:2562	Cwt1	Transcription factor involved in cell wall architecture	Candida albicans	candidiasis	Reduced virulence	35.359	3.56e-33	131
MQ2101_G03814	PHI:2968	Hxs1	Glucose uptake and transport	Cryptococcus neoformans	cryptococcal meningoencephalitis	Reduced virulence	25	1.24e-29	119
MQ2101_G03818	PHI:254	FOW1	Mitochondrial carrier protein	Fusarium oxysporum	vascular wilt	Reduced virulence	26.613	2.84e-09	54.3
MQ2101_G03819	PHI:2618	SFU1	Iron homeostasis	Candida albicans	disseminated candidiasis	Reduced virulence	81.319	1.61e-47	165
MQ2101_G03820	PHI:1185	Sc Swe1 homolog	protein kinase	Fusarium graminearum (related: Gibberella zeae)	fusarium ear blight	Reduced virulence	36.697	1.96e-54	201
MQ2101_G03827	PHI:465	KIN2	Kinesin	Ustilago maydis	corn smut	Reduced virulence	53.667	3.53e-97	311
MQ2101_G03840	PHI:3594	Ptp2	Protein tyrosine phosphatases	Cryptococcus neoformans	fungal meningitis	reduced virulence	39.855	5.35e-20	93.2
MQ2101_G03848	PHI:1159	MgAtr7	ATP-binding cassette (ABC) transporter	Mycosphaerella graminicola (related: Zymoseptoria triticii)	septoria leaf blotch	Sensitive to chemical	29.2	3.33e-18	82
MQ2101_G03850	PHI:1237	FGSG_01058	protein kinase	Fusarium graminearum (related: Gibberella zeae)	fusarium ear blight	Lethal	62.466	3.35e-155	498
MQ2101_G03851	PHI:3263	MaSnf1	sucrose non-fermenting protein kinase	Metarhizium acridum	--	reduced virulence	46.237	1.33e-73	254
MQ2101_G03852	PHI:2246	Aga1	AGC Ser/Thr kinase	Ustilago maydis	corn smut	Loss of pathogenicity	37.612	3.02e-53	194
MQ2101_G03853	PHI:2215	BIM1	Regulation of cell cycle	Magnaporthe oryzae (related: Magnaporthe grisea)	rice blast	Reduced virulence	45.139	5.6e-27	115
MQ2101_G03854	PHI:2911	Ss-pth2	Peroxysomal Carnitine Acetyl Transferase	Sclerotinia sclerotiorum	--	Reduced virulence	28.702	5.18e-71	242
MQ2101_G03855	PHI:3808	Atf1	ATF/CREB transcription factor|ATF/CREB transcription factor|ATF/CREB transcription factor	Fusarium graminearum (related: Gibberella zeae)	fusarium head blight|fusarium head blight|fusarium head blight	increased virulence (Hypervirulence)	40.625	7.51e-21	93.6
MQ2101_G03856	PHI:2488	Man1	a-1,2-mannosidase	Magnaporthe oryzae (related: Magnaporthe grisea)	rice blast	Unaffected pathogenicity	30.62	1.64e-49	178
MQ2101_G03858	PHI:1006	HMR1	HMG-CoA Reductase	Fusarium graminearum (related: Gibberella zeae)	fusarium ear blight	Reduced virulence	58.607	0	558
MQ2101_G03859	PHI:821	tub2	beta-tubulin	Monilinia fructicola	brown rot of stone fruit	Resistant to chemical	35.338	9.42e-33	128
MQ2101_G03861	PHI:3389	FVEG_12521	fusaric acid biosynthesis	Fusarium verticillioides	ear and stalk rot of maize	unaffected pathogenicity	41.412	1.59e-126	377
MQ2101_G03863	PHI:2336	NIA1	Nitrate reductase	Stagonospora nodorum (related: Phaeosphaeria nodorum)	wheat glume blotch disease	Unaffected pathogenicity	32.567	2.18e-33	134
MQ2101_G03865	PHI:882	MGG_04985	Hypothetical protein	Magnaporthe oryzae (related: Magnaporthe grisea)	rice blast	Reduced virulence	43.697	2.54e-92	305
MQ2101_G03870	PHI:1047	CTB6	oxidoreductase	Cercospora nicotianae	frog-eye leafspot	Reduced virulence	29.327	1.85e-15	73.2
MQ2101_G03877	PHI:2839	RED1	Reductase	Cochliobolus heterostrophus	southern corn leaf blight	Reduced virulence	32.024	1e-36	133
MQ2101_G03878	PHI:1467	GzCCAAT007	transcription factor	Fusarium graminearum (related: Gibberella zeae)	fusarium ear blight	Unaffected pathogenicity	53.543	1.01e-43	138
MQ2101_G03882	PHI:2058	LHS1	Endoplasmic Reticulum Chaperone	Magnaporthe oryzae (related: Magnaporthe grisea)	rice blast	Reduced virulence	30.422	1.95e-31	129
MQ2101_G03890	PHI:1458	GzAra006	transcription factor	Fusarium graminearum (related: Gibberella zeae)	fusarium ear blight	Unaffected pathogenicity	27.79	4.67e-44	168
MQ2101_G03891	PHI:2544	PAB1	Poly(A)-binding protein of cytoplasm and nucleus|Transmembrane protein	Aspergillus fumigatus	invasive pulmonary aspergillosis|candidiasis	Reduced virulence	26.519	1.75e-13	69.7
MQ2101_G03896	PHI:3257	MoIlv1	Threonine deaminase	Magnaporthe oryzae (related: Magnaporthe grisea)	rice blast	reduced virulence	55	0	551
MQ2101_G03900	PHI:281	CDC10	Septin protein	Candida albicans	candidiasis	Reduced virulence	32.986	4.02e-49	169
MQ2101_G03901	PHI:2821	SNF2	Filamentous growth regulator	Candida albicans	disseminated candidiasis	Reduced virulence	62.774	0	1484
MQ2101_G03908	PHI:3626	OPI1	Regulates expression of theSAP2protease, which is required for rat vaginal infections.|Regulates expression of theSAP2protease, which is required for rat vaginal infections.	Candida albicans	disseminated candidiasis|disseminated candidiasis	increased virulence (Hypervirulence)	40.476	4.22e-66	214
MQ2101_G03910	PHI:339	CLPT1	GTPase	Colletotrichum lindemuthianum	anthracnose	Reduced virulence	62.376	9.49e-91	262
MQ2101_G03923	PHI:2521	GUS1	Glutamate-tRNA sythetase	Aspergillus fumigatus	invasive pulmonary aspergillosis	Lethal	52.99	0	736
MQ2101_G03925	PHI:2526	LUC7	U1 snRNA-associated protein	Aspergillus fumigatus	invasive pulmonary aspergillosis	Lethal	41.667	1.63e-61	191
MQ2101_G03926	PHI:807	MGG_06951	Hypothetical protein	Magnaporthe oryzae (related: Magnaporthe grisea)	rice blast	Reduced virulence	48.989	2.27e-146	425
MQ2101_G03928	PHI:423	VAD1	RNA helicase	Cryptococcus neoformans	cryptococcosis	Reduced virulence	31.235	1.25e-56	200
MQ2101_G03930	PHI:2968	Hxs1	Glucose uptake and transport	Cryptococcus neoformans	cryptococcal meningoencephalitis	Reduced virulence	32.031	7.26e-69	228
MQ2101_G03932	PHI:1133	Lmepi	UDP-4-Galactose epimerase	Leptosphaeria maculans	phoma stem canker	Loss of pathogenicity	57.263	6.59e-131	389
