# Supplementary material for: Complete genome analysis of pathogenic Metschnikowia bicuspidata strain MQ2101 isolated from diseased ridgetail white prawn, Exopalaemon carinicauda
Source: BMC Microbiol. 2023 Apr 29;23:120. doi: 10.1186/s12866-023-02865-2 (PMC10148492; doi:10.1186/s12866-023-02865-2)
Supplement: Supplementary file 8 — Additional file 8: Table S6. The DFVF genes annotation information. [file 12866_2023_2865_MOESM8_ESM.xlsx]

## Sheet: Sheet1
Table S6. The DFVF genes annotation information
Gene ID	DFVF ID	Function	Organism	Disease Host	Host Classification	Disease	Disease Key	Identity	Evalue
MQ2101_G00001	Q59LS4_CANAL	CAUTION: The sequence shown here is derived from an EMBL/GenBank/DDBJ whole genome shotgun (WGS) entry which is preliminary data.	Candida albicans	Isolated from a wide variety of substrates including humans	animals	invasive candidal disease	invasive candidal disease	66.592	0
MQ2101_G00009	Q96VL9_BOTFU	SIMILARITY: Belongs to the ABC transporter superfamily.	Botryotinia fuckeliana	Various plant families	plants	Grey mould. Parasite or saprophyte	Gray Mould	52.587	0
MQ2101_G00013	A4RGG9_MAGO7	SIMILARITY: Belongs to the short-chain dehydrogenases/reductases (SDR) family.	Magnaporthe oryzae	Poaceae, especially important on Oryzae	herb	Rice blast	Rice Blast	25.503	1.19e-08
MQ2101_G00016	Q3Y5V5_MAGGR	SIMILARITY: Belongs to the ABC transporter superfamily.	Magnaporthe grisea	Digitaria (Poaceae)	herb	Leaf spot	Leaf Spot	23.221	7.01e-13
MQ2101_G00018	Q5AAG6_CANAL	CATALYTIC ACTIVITY: ATP + a protein = ADP + a phosphoprotein.//SIMILARITY: Contains 1 protein kinase domain.	Candida albicans	Isolated from a wide variety of substrates including humans	animals	invasive candidal disease	invasive candidal disease	62.725	0
MQ2101_G00022	Q5AL52_CANAL	SIMILARITY: Contains 1 FH2 (formin homology 2) domain.//CAUTION: The sequence shown here is derived from an EMBL/GenBank/DDBJ whole genome shotgun (WGS) entry which is preliminary data.	Candida albicans	Isolated from a wide variety of substrates including humans	animals	invasive candidal disease	invasive candidal disease	41.706	4.14e-50
MQ2101_G00025	Q99324_SEPLY	Unknown	Septoria lycopersici	Primarily tomato, Lycopersicon esculentum, also Solanum spp. and other Solanaceae	herb	Leaf spot	Leaf Spot	25.49	4.97e-11
MQ2101_G00026	F5HAA8_CRYNB	CAUTION: The sequence shown here is derived from an EMBL/GenBank/DDBJ whole genome shotgun (WGS) entry which is preliminary data.	Cryptococcus neoformans	humans	vertebrata	cryptococcosis	Cryptococcosis	67.118	0
MQ2101_G00031	Q5AL09_CANAL	CAUTION: The sequence shown here is derived from an EMBL/GenBank/DDBJ whole genome shotgun (WGS) entry which is preliminary data.	Candida albicans	Isolated from a wide variety of substrates including humans	animals	invasive candidal disease	invasive candidal disease	35.604	3.59e-115
MQ2101_G00033	Q50I20_ASPFM	SIMILARITY: Belongs to the citrate synthase family.	Neosartorya fumigata	humans	vertebrata	infection	Infection	58.272	1.24e-163
MQ2101_G00035	Q5XTQ5_BOTFU	SIMILARITY: Belongs to the major facilitator superfamily. Sugar transporter (TC 2.A.1.1) family.	Botryotinia fuckeliana	Various plant families	plants	Grey mould. Parasite or saprophyte	Gray Mould	56.291	1.09e-112
MQ2101_G00036	Q59ZY7_CANAL	CAUTION: The sequence shown here is derived from an EMBL/GenBank/DDBJ whole genome shotgun (WGS) entry which is preliminary data.	Candida albicans	Isolated from a wide variety of substrates including humans	animals	invasive candidal disease	invasive candidal disease	47.003	3.84e-116
MQ2101_G00045	SET1_CANAL	FUNCTION: Catalytic component of the COMPASS (Set1C) complex that specifically mono-, di- and trimethylates histone H3 to form H3K4me1/2/3, which subsequently plays a role in telomere length maintenance, transcription elongation regulation and pathogenesis of invasive candidiasis.//CATALYTIC ACTIVITY: S-adenosyl-L-methionine + L-lysine-[histone] = S-adenosyl-L-homocysteine + N(6)-methyl-L-lysine-…	Candida albicans	Isolated from a wide variety of substrates including humans	animals	invasive candidal disease	invasive candidal disease	69.069	1.03e-142
MQ2101_G00047	Q59NP5_CANAL	CAUTION: The sequence shown here is derived from an EMBL/GenBank/DDBJ whole genome shotgun (WGS) entry which is preliminary data.	Candida albicans	Isolated from a wide variety of substrates including humans	animals	invasive candidal disease	invasive candidal disease	54.822	3.15e-146
MQ2101_G00054	Q5A6P9_CANAL	SIMILARITY: Belongs to the CAP family.	Candida albicans	Isolated from a wide variety of substrates including humans	animals	invasive candidal disease	invasive candidal disease	54.228	1.02e-176
MQ2101_G00058	F2QYD1_PICP7	SIMILARITY: Belongs to the DEAD box helicase family.	Pichia pastoris	humans	vertebrata	occasional infection	Occasional Infection	31.268	6.1e-34
MQ2101_G00067	Q5AHA0_CANAL	SIMILARITY: Contains 1 GAF domain.//SIMILARITY: Contains 1 histidine kinase domain.//CAUTION: The sequence shown here is derived from an EMBL/GenBank/DDBJ whole genome shotgun (WGS) entry which is preliminary data.	Candida albicans	Isolated from a wide variety of substrates including humans	animals	invasive candidal disease	invasive candidal disease	55.921	3.28e-49
MQ2101_G00068	Q5AHA0_CANAL	SIMILARITY: Contains 1 GAF domain.//SIMILARITY: Contains 1 histidine kinase domain.//CAUTION: The sequence shown here is derived from an EMBL/GenBank/DDBJ whole genome shotgun (WGS) entry which is preliminary data.	Candida albicans	Isolated from a wide variety of substrates including humans	animals	invasive candidal disease	invasive candidal disease	30.083	2.24e-51
MQ2101_G00069	CDC42_CANAL	FUNCTION: Involved in hyphal formation, virulence, morphogenesis.//SUBCELLULAR LOCATION: Cell membrane; Lipid-anchor; Cytoplasmic side (Potential).//SIMILARITY: Belongs to the small GTPase superfamily. Rho family. CDC42 subfamily.	Candida albicans	Isolated from a wide variety of substrates including humans	animals	invasive candidal disease	invasive candidal disease	94.231	6.25e-105
MQ2101_G00073	Q59UR3_CANAL	SIMILARITY: Contains 1 ARID domain.	Candida albicans	Isolated from a wide variety of substrates including humans	animals	invasive candidal disease	invasive candidal disease	40.984	7.67e-18
MQ2101_G00079	HEM3_CANAL	FUNCTION: Tetrapolymerization of the monopyrrole PBG into the hydroxymethylbilane pre-uroporphyrinogen in several discrete steps (By similarity).//CATALYTIC ACTIVITY: 4 porphobilinogen + H(2)O = hydroxymethylbilane + 4 NH(3).//COFACTOR: Binds 1 dipyrromethane group covalently (By similarity).//PATHWAY: Porphyrin metabolism; protoporphyrin-IX biosynthesis; coproporphyrinogen-III from 5-aminolevuli…	Candida albicans	Isolated from a wide variety of substrates including humans	animals	invasive candidal disease	invasive candidal disease	62.006	7.29e-147
MQ2101_G00080	Q59VG6_CANAL	CAUTION: The sequence shown here is derived from an EMBL/GenBank/DDBJ whole genome shotgun (WGS) entry which is preliminary data.	Candida albicans	Isolated from a wide variety of substrates including humans	animals	invasive candidal disease	invasive candidal disease	69.11	0
MQ2101_G00082	A3LUB4_PICST	SIMILARITY: Belongs to the thiolase family.	Scheffersomyces stipitis	humans	vertebrata	occasional infection	Occasional Infection	71.392	0
MQ2101_G00090	Q5AM49_CANAL	Unknown	Candida albicans	Isolated from a wide variety of substrates including humans	animals	invasive candidal disease	invasive candidal disease	34.701	5.3e-79
MQ2101_G00093	Q01143_MAGGR	CATALYTIC ACTIVITY: ATP + a protein = ADP + a phosphoprotein.//SIMILARITY: Contains 1 AGC-kinase C-terminal domain.	Magnaporthe grisea	Digitaria (Poaceae)	herb	Leaf spot	Leaf Spot	39.286	1.23e-35
MQ2101_G00098	Q5AFE4_CANAL	CAUTION: The sequence shown here is derived from an EMBL/GenBank/DDBJ whole genome shotgun (WGS) entry which is preliminary data.	Candida albicans	Isolated from a wide variety of substrates including humans	animals	invasive candidal disease	invasive candidal disease	77.301	1.38e-93
MQ2101_G00104	F2QYD1_PICP7	SIMILARITY: Belongs to the DEAD box helicase family.	Pichia pastoris	humans	vertebrata	occasional infection	Occasional Infection	34.872	2.64e-49
MQ2101_G00113	SODC_CANAL	FUNCTION: Destroys radicals which are normally produced within the cells and which are toxic to biological systems.//CATALYTIC ACTIVITY: 2 superoxide + 2 H(+) = O(2) + H(2)O(2).//COFACTOR: Binds 1 copper ion per subunit (By similarity).//COFACTOR: Binds 1 zinc ion per subunit (By similarity).//SUBUNIT: Homodimer (By similarity).//SUBCELLULAR LOCATION: Cytoplasm.//SIMILARITY: Belongs to the Cu-Zn …	Candida albicans	Isolated from a wide variety of substrates including humans	animals	invasive candidal disease	invasive candidal disease	75.333	1.92e-83
MQ2101_G00115	Q5AG89_CANAL	CATALYTIC ACTIVITY: Thioredoxin + NADP(+) = thioredoxin disulfide + NADPH.//COFACTOR: Binds 1 FAD per subunit (By similarity).//SIMILARITY: Belongs to the class-II pyridine nucleotide-disulfide oxidoreductase family.//CAUTION: The sequence shown here is derived from an EMBL/GenBank/DDBJ whole genome shotgun (WGS) entry which is preliminary data.	Candida albicans	Isolated from a wide variety of substrates including humans	animals	invasive candidal disease	invasive candidal disease	81.505	0
MQ2101_G00116	Q5ANM6_CANAL	CAUTION: The sequence shown here is derived from an EMBL/GenBank/DDBJ whole genome shotgun (WGS) entry which is preliminary data.	Candida albicans	Isolated from a wide variety of substrates including humans	animals	invasive candidal disease	invasive candidal disease	39.806	1.8e-17
MQ2101_G00122	Q9UVU4_CANAL	Unknown	Candida albicans	Isolated from a wide variety of substrates including humans	animals	invasive candidal disease	invasive candidal disease	48.077	2.1e-48
MQ2101_G00126	Q7Z9J6_CRYNV	Unknown	Cryptococcus neoformans	humans	vertebrata	cryptococcosis	Cryptococcosis	32.484	3.24e-20
MQ2101_G00138	Q32WF7_PHAND	Unknown	Phaeosphaeria nodorum	Multiple genera of Poaceae and Blysmus compressus (Cyperaceae)	herb	Glume blotch of wheat and other grasses	Glume Blotch	53.903	7.21e-97
MQ2101_G00139	A0SXQ6_MAGGR	SIMILARITY: Belongs to the small GTPase superfamily. Rho family.	Magnaporthe grisea	Digitaria (Poaceae)	herb	Leaf spot	Leaf Spot	39.735	6.18e-32
MQ2101_G00141	Q5AM49_CANAL	Unknown	Candida albicans	Isolated from a wide variety of substrates including humans	animals	invasive candidal disease	invasive candidal disease	47.035	1.91e-142
MQ2101_G00143	CHS7_CANAL	FUNCTION: Chaperone required for the export of the chitin synthase CHS3 from the endoplasmic reticulum (By similarity).//SUBUNIT: Interacts with CHS3 (By similarity).//SUBCELLULAR LOCATION: Endoplasmic reticulum membrane; Multi-pass membrane protein (By similarity).//SIMILARITY: Belongs to the CHS7 family.	Candida albicans	Isolated from a wide variety of substrates including humans	animals	invasive candidal disease	invasive candidal disease	62.5	4.9e-136
MQ2101_G00144	F2QQX0_PICP7	SIMILARITY: Contains 1 PH domain.//SIMILARITY: Contains 1 Ras-GEF domain.//SIMILARITY: Contains 1 Rho-GAP domain.	Pichia pastoris	humans	vertebrata	occasional infection	Occasional Infection	29.412	3.36e-09
MQ2101_G00149	FUZ7_USTMA	FUNCTION: Protein kinase that is necessary for a-locus-dependent processes, such as conjugation tube formation, filament formation, and maintenance of filamentous growth, and for a-locus-independent processes, such as tumor induction and teliospore germination.//CATALYTIC ACTIVITY: ATP + a protein = ADP + a phosphoprotein.//SIMILARITY: Belongs to the protein kinase superfamily. STE Ser/Thr protei…	Ustilago maydis	Euchlaena spp., Zea spp. (Poaceae)	herb	Smut. Corn smut	Smut	47.186	1.03e-64
MQ2101_G00150	A4RB72_MAGO7	CATALYTIC ACTIVITY: Deoxynucleoside triphosphate + DNA(n) = diphosphate + DNA(n+1).//SIMILARITY: Belongs to the DNA polymerase type-B family.	Magnaporthe oryzae	Poaceae, especially important on Oryzae	herb	Rice blast	Rice Blast	62.162	8.33e-12
MQ2101_G00167	Q32WF7_PHAND	Unknown	Phaeosphaeria nodorum	Multiple genera of Poaceae and Blysmus compressus (Cyperaceae)	herb	Glume blotch of wheat and other grasses	Glume Blotch	34.241	6.64e-39
MQ2101_G00169	Q8J214_USTMD	Unknown	Ustilago maydis	Euchlaena spp., Zea spp. (Poaceae)	herb	Smut. Corn smut	Smut	26.426	7.48e-30
MQ2101_G00179	Q5AB91_CANAL	CAUTION: The sequence shown here is derived from an EMBL/GenBank/DDBJ whole genome shotgun (WGS) entry which is preliminary data.	Candida albicans	Isolated from a wide variety of substrates including humans	animals	invasive candidal disease	invasive candidal disease	65.773	0
MQ2101_G00184	Q8TGW9_CANAL	Unknown	Candida albicans	Isolated from a wide variety of substrates including humans	animals	invasive candidal disease	invasive candidal disease	27.801	3.07e-10
MQ2101_G00186	C4YII6_CANAW	SIMILARITY: Belongs to the DEAD box helicase family.	Candida albicans	Isolated from a wide variety of substrates including humans	animals	invasive candidal disease	invasive candidal disease	58.376	0
MQ2101_G00196	Q59ZX2_CANAL	CAUTION: The sequence shown here is derived from an EMBL/GenBank/DDBJ whole genome shotgun (WGS) entry which is preliminary data.	Candida albicans	Isolated from a wide variety of substrates including humans	animals	invasive candidal disease	invasive candidal disease	44.924	7.68e-107
MQ2101_G00203	Q59VF3_CANAL	CAUTION: The sequence shown here is derived from an EMBL/GenBank/DDBJ whole genome shotgun (WGS) entry which is preliminary data.	Candida albicans	Isolated from a wide variety of substrates including humans	animals	invasive candidal disease	invasive candidal disease	73.264	0
MQ2101_G00214	A0SXQ6_MAGGR	SIMILARITY: Belongs to the small GTPase superfamily. Rho family.	Magnaporthe grisea	Digitaria (Poaceae)	herb	Leaf spot	Leaf Spot	63.677	4.78e-99
MQ2101_G00218	Q5XTQ5_BOTFU	SIMILARITY: Belongs to the major facilitator superfamily. Sugar transporter (TC 2.A.1.1) family.	Botryotinia fuckeliana	Various plant families	plants	Grey mould. Parasite or saprophyte	Gray Mould	28.051	6.35e-44
MQ2101_G00219	Q59W09_CANAL	CAUTION: The sequence shown here is derived from an EMBL/GenBank/DDBJ whole genome shotgun (WGS) entry which is preliminary data.	Candida albicans	Isolated from a wide variety of substrates including humans	animals	invasive candidal disease	invasive candidal disease	40.367	6.97e-24
MQ2101_G00222	WHS11_CANAL	INDUCTION: By temperature-induced mass conversion from opaque to white colonies. WH11 is abruptly activated at the second cell doubling.//SIMILARITY: To yeast HSP12/GLP1 and S.pombe hsp9.	Candida albicans	Isolated from a wide variety of substrates including humans	animals	invasive candidal disease	invasive candidal disease	53.846	5.75e-18
MQ2101_G00228	Q59ZI9_CANAL	SIMILARITY: Belongs to the protein kinase superfamily.//CAUTION: The sequence shown here is derived from an EMBL/GenBank/DDBJ whole genome shotgun (WGS) entry which is preliminary data.	Candida albicans	Isolated from a wide variety of substrates including humans	animals	invasive candidal disease	invasive candidal disease	28.016	6.52e-23
MQ2101_G00239	Q59ZI9_CANAL	SIMILARITY: Belongs to the protein kinase superfamily.//CAUTION: The sequence shown here is derived from an EMBL/GenBank/DDBJ whole genome shotgun (WGS) entry which is preliminary data.	Candida albicans	Isolated from a wide variety of substrates including humans	animals	invasive candidal disease	invasive candidal disease	73.765	1.55e-170
MQ2101_G00246	C0S733_PARBP	SIMILARITY: Belongs to the TCP-1 chaperonin family.	Paracoccidioides brasiliensis	humans	vertebrata	Paracoccidioidomycosis	Paracoccidioidomycosis	27.841	3.1e-50
MQ2101_G00251	A4QSA8_MAGO7	Unknown	Magnaporthe oryzae	Poaceae, especially important on Oryzae	herb	Rice blast	Rice Blast	36.994	5.32e-26
MQ2101_G00252	C5GFB0_AJEDR	SIMILARITY: Contains 1 CRAL-TRIO domain.	Ajellomyces dermatitidis	humans	vertebrata	cutaneous Blastomyces dermatitidis infection	cutaneous Infection	28.054	6.18e-15
MQ2101_G00253	Q59VF3_CANAL	CAUTION: The sequence shown here is derived from an EMBL/GenBank/DDBJ whole genome shotgun (WGS) entry which is preliminary data.	Candida albicans	Isolated from a wide variety of substrates including humans	animals	invasive candidal disease	invasive candidal disease	27.128	3.31e-15
MQ2101_G00260	Q5AEK8_CANAL	SIMILARITY: Contains 1 cytochrome b5 heme-binding domain.	Candida albicans	Isolated from a wide variety of substrates including humans	animals	invasive candidal disease	invasive candidal disease	65.324	0
MQ2101_G00267	Q9Y880_COCCA	Unknown	Cochliobolus carbonum	Corn, Zea mays, sometimes on Sorghum (Poaceae) and various other plant families	plants	Northern corn leaf spot, ear and kernel rot	Leaf Spot	29.861	5.7e-10
MQ2101_G00270	A3LNY8_PICST	Unknown	Scheffersomyces stipitis	humans	vertebrata	occasional infection	Occasional Infection	62.249	8.84e-108
MQ2101_G00272	Q0PND8_MAGGR	SIMILARITY: Belongs to the AAA ATPase family.	Magnaporthe grisea	Digitaria (Poaceae)	herb	Leaf spot	Leaf Spot	33.942	6.83e-35
MQ2101_G00274	Q59KY8_CANAL	CATALYTIC ACTIVITY: A phosphoprotein + H(2)O = a protein + phosphate.//SIMILARITY: Belongs to the PPP phosphatase family.//CAUTION: The sequence shown here is derived from an EMBL/GenBank/DDBJ whole genome shotgun (WGS) entry which is preliminary data.	Candida albicans	Isolated from a wide variety of substrates including humans	animals	invasive candidal disease	invasive candidal disease	37.344	2.14e-43
MQ2101_G00275	Q5AJC0_CANAL	CAUTION: The sequence shown here is derived from an EMBL/GenBank/DDBJ whole genome shotgun (WGS) entry which is preliminary data.	Candida albicans	Isolated from a wide variety of substrates including humans	animals	invasive candidal disease	invasive candidal disease	55.357	7.07e-121
MQ2101_G00283	Q59KY8_CANAL	CATALYTIC ACTIVITY: A phosphoprotein + H(2)O = a protein + phosphate.//SIMILARITY: Belongs to the PPP phosphatase family.//CAUTION: The sequence shown here is derived from an EMBL/GenBank/DDBJ whole genome shotgun (WGS) entry which is preliminary data.	Candida albicans	Isolated from a wide variety of substrates including humans	animals	invasive candidal disease	invasive candidal disease	56.634	5.73e-135
MQ2101_G00284	A8QJI7_FUSOX	SIMILARITY: Contains 1 Zn(2)-C6 fungal-type DNA-binding domain.	Fusarium oxysporum	Multiple genera in multiple families	plants	Blights, wilts, rots of various sorts	Blight	45.098	1.94e-08
MQ2101_G00287	CDC42_CANAL	FUNCTION: Involved in hyphal formation, virulence, morphogenesis.//SUBCELLULAR LOCATION: Cell membrane; Lipid-anchor; Cytoplasmic side (Potential).//SIMILARITY: Belongs to the small GTPase superfamily. Rho family. CDC42 subfamily.	Candida albicans	Isolated from a wide variety of substrates including humans	animals	invasive candidal disease	invasive candidal disease	49.714	4.92e-56
MQ2101_G00291	DHH1_CRYNV	FUNCTION: ATP-dependent RNA helicase involved in mRNA turnover, and more specifically in mRNA decapping. Is involved in G1/S DNA- damage checkpoint recovery, probably through the regulation of the translational status of a subset of mRNAs. May also have a role in translation and mRNA nuclear export (By similarity). Is involved in virulence.//CATALYTIC ACTIVITY: ATP + H(2)O = ADP + phosphate.//SUB…	Cryptococcus neoformans	humans	vertebrata	cryptococcosis	Cryptococcosis	46.617	1.61e-31
MQ2101_G00297	Q5AMK1_CANAL	SIMILARITY: Contains 2 SH3 domains.	Candida albicans	Isolated from a wide variety of substrates including humans	animals	invasive candidal disease	invasive candidal disease	53.375	0
MQ2101_G00301	A4R2P0_MAGO7	SIMILARITY: Contains 1 SH3 domain.	Magnaporthe oryzae	Poaceae, especially important on Oryzae	herb	Rice blast	Rice Blast	37.879	6.72e-09
MQ2101_G00308	Q5A4H1_CANAL	CAUTION: The sequence shown here is derived from an EMBL/GenBank/DDBJ whole genome shotgun (WGS) entry which is preliminary data.	Candida albicans	Isolated from a wide variety of substrates including humans	animals	invasive candidal disease	invasive candidal disease	68.034	0
MQ2101_G00309	Q5A4H1_CANAL	CAUTION: The sequence shown here is derived from an EMBL/GenBank/DDBJ whole genome shotgun (WGS) entry which is preliminary data.	Candida albicans	Isolated from a wide variety of substrates including humans	animals	invasive candidal disease	invasive candidal disease	63.667	0
MQ2101_G00310	Q6RKH5_GIBZA	Unknown	Gibberella zeae	Principal hosts: Poaceae, including Zea mays (corn), Triticum aestivum (wheat), and Oryza sativa (rice). Additional hosts: various plant families	herb	Seedling blight, pre- and post-emergence blight, root and foot rot, brown rot, culm decay, head or kernel blight (scab or ear scab) of cereals. Leaf	Seedling Blight	25.714	1.98e-21
MQ2101_G00311	C0S733_PARBP	SIMILARITY: Belongs to the TCP-1 chaperonin family.	Paracoccidioides brasiliensis	humans	vertebrata	Paracoccidioidomycosis	Paracoccidioidomycosis	27.172	2.26e-56
MQ2101_G00314	Q4JEX9_TRIRU	Unknown	Trichophyton rubrum	humans	vertebrata	infection	Infection	41.401	2.98e-107
MQ2101_G00315	A3LQE7_PICST	Unknown	Scheffersomyces stipitis	humans	vertebrata	occasional infection	Occasional Infection	64.039	0
MQ2101_G00336	A4QVF8_MAGO7	COFACTOR: Zinc (By similarity).	Magnaporthe oryzae	Poaceae, especially important on Oryzae	herb	Rice blast	Rice Blast	29.33	2.91e-33
MQ2101_G00340	F2QYD1_PICP7	SIMILARITY: Belongs to the DEAD box helicase family.	Pichia pastoris	humans	vertebrata	occasional infection	Occasional Infection	23.733	1.06e-11
MQ2101_G00344	Q59Z23_CANAL	CATALYTIC ACTIVITY: ATP + a protein = ADP + a phosphoprotein.//SIMILARITY: Contains 1 AGC-kinase C-terminal domain.//CAUTION: The sequence shown here is derived from an EMBL/GenBank/DDBJ whole genome shotgun (WGS) entry which is preliminary data.	Candida albicans	Isolated from a wide variety of substrates including humans	animals	invasive candidal disease	invasive candidal disease	27.126	1.98e-12
MQ2101_G00347	Q3Y5V5_MAGGR	SIMILARITY: Belongs to the ABC transporter superfamily.	Magnaporthe grisea	Digitaria (Poaceae)	herb	Leaf spot	Leaf Spot	28.884	1.74e-44
MQ2101_G00360	B9WHL1_CANDC	Unknown	Candida dubliniensis	humans	vertebrata	leptomeningeal disease,occasional invasive candidal disease	Leptomeningeal Disease	34.568	2.13e-57
MQ2101_G00364	C0S733_PARBP	SIMILARITY: Belongs to the TCP-1 chaperonin family.	Paracoccidioides brasiliensis	humans	vertebrata	Paracoccidioidomycosis	Paracoccidioidomycosis	28.44	3.9e-67
MQ2101_G00367	C4YII6_CANAW	SIMILARITY: Belongs to the DEAD box helicase family.	Candida albicans	Isolated from a wide variety of substrates including humans	animals	invasive candidal disease	invasive candidal disease	32.603	3.96e-44
MQ2101_G00368	TUP1_CANAL	FUNCTION: Represses transcription by RNA polymerase II. Represses genes responsible for initiating filamentous growth and this repression is lifted under inducing environmental conditions.//SIMILARITY: Contains 7 WD repeats.	Candida albicans	Isolated from a wide variety of substrates including humans	animals	invasive candidal disease	invasive candidal disease	24.092	4.85e-06
MQ2101_G00378	Q5AM49_CANAL	Unknown	Candida albicans	Isolated from a wide variety of substrates including humans	animals	invasive candidal disease	invasive candidal disease	32	2.57e-16
MQ2101_G00384	Q5A4F3_CANAL	Unknown	Candida albicans	Isolated from a wide variety of substrates including humans	animals	invasive candidal disease	invasive candidal disease	40	2.77e-09
MQ2101_G00386	Q9HFB2_SACKL	COFACTOR: Iron (By similarity).//DOMAIN: The histidine box domains may contain the active site and/or be involved in metal ion binding (By similarity).//SIMILARITY: Belongs to the fatty acid desaturase family.//SIMILARITY: Contains 1 cytochrome b5 heme-binding domain.	Saccharomyces kluyveri	humans	vertebrata	occasional infection	Occasional Infection	41.176	9.44e-06
MQ2101_G00391	O59928_HYPVI	SIMILARITY: Belongs to the glycosyl hydrolase 18 family.	Hypocrea virens	humans	vertebrata	infection	Infection	30.89	1.96e-56
MQ2101_G00393	VPS27_CANAL	FUNCTION: Component of the ESCRT-0 complex which is the sorting receptor for ubiquitinated cargo proteins at the multivesicular body (MVB) and recruits ESCRT-I to the MVB outer membrane (By similarity).//SUBUNIT: Component of the ESCRT-0 complex composed of HSE1 and VPS27.//SUBCELLULAR LOCATION: Endosome membrane; Peripheral membrane protein; Cytoplasmic side (By similarity).//DOMAIN: The FYVE do…	Candida albicans	Isolated from a wide variety of substrates including humans	animals	invasive candidal disease	invasive candidal disease	28	2.97e-07
MQ2101_G00395	Q5ANM6_CANAL	CAUTION: The sequence shown here is derived from an EMBL/GenBank/DDBJ whole genome shotgun (WGS) entry which is preliminary data.	Candida albicans	Isolated from a wide variety of substrates including humans	animals	invasive candidal disease	invasive candidal disease	32.222	1.06e-10
MQ2101_G00397	Q8J214_USTMD	Unknown	Ustilago maydis	Euchlaena spp., Zea spp. (Poaceae)	herb	Smut. Corn smut	Smut	48.674	1.03e-163
MQ2101_G00399	TUP1_CANAL	FUNCTION: Represses transcription by RNA polymerase II. Represses genes responsible for initiating filamentous growth and this repression is lifted under inducing environmental conditions.//SIMILARITY: Contains 7 WD repeats.	Candida albicans	Isolated from a wide variety of substrates including humans	animals	invasive candidal disease	invasive candidal disease	27.128	1.56e-10
MQ2101_G00405	TUP1_CANAL	FUNCTION: Represses transcription by RNA polymerase II. Represses genes responsible for initiating filamentous growth and this repression is lifted under inducing environmental conditions.//SIMILARITY: Contains 7 WD repeats.	Candida albicans	Isolated from a wide variety of substrates including humans	animals	invasive candidal disease	invasive candidal disease	32.62	4.68e-22
MQ2101_G00407	Q99324_SEPLY	Unknown	Septoria lycopersici	Primarily tomato, Lycopersicon esculentum, also Solanum spp. and other Solanaceae	herb	Leaf spot	Leaf Spot	22.438	3.78e-20
MQ2101_G00415	C5GS76_AJEDR	SIMILARITY: Contains 1 PCI domain.	Ajellomyces dermatitidis	humans	vertebrata	cutaneous Blastomyces dermatitidis infection	cutaneous Infection	33.74	4.08e-123
MQ2101_G00417	C4YHT8_CANAW	FUNCTION: Adds a myristoyl group to the N-terminal glycine residue of certain cellular proteins (By similarity).//CATALYTIC ACTIVITY: Tetradecanoyl-CoA + glycylpeptide = CoA + N- tetradecanoylglycylpeptide.//SIMILARITY: Belongs to the NMT family.	Candida albicans	Isolated from a wide variety of substrates including humans	animals	invasive candidal disease	invasive candidal disease	60.502	0
MQ2101_G00425	Q875L6_USTMD	SIMILARITY: Contains 1 N-terminal Ras-GEF domain.//SIMILARITY: Contains 1 Ras-GEF domain.	Ustilago maydis	Euchlaena spp., Zea spp. (Poaceae)	herb	Smut. Corn smut	Smut	29.536	4.34e-50
MQ2101_G00428	PYRF_CANAL	CATALYTIC ACTIVITY: Orotidine 5'-phosphate = UMP + CO(2).//PATHWAY: Pyrimidine metabolism; UMP biosynthesis via de novo pathway; UMP from orotate: step 2/2.//SIMILARITY: Belongs to the OMP decarboxylase family.	Candida albicans	Isolated from a wide variety of substrates including humans	animals	invasive candidal disease	invasive candidal disease	80.385	3.91e-161
MQ2101_G00432	ARGJ_AJECN	FUNCTION: Catalyzes two activities which are involved in the cyclic version of arginine biosynthesis: the synthesis of acetylglutamate from glutamate and acetyl-CoA, and of ornithine by transacetylation between acetylornithine and glutamate (By similarity).//CATALYTIC ACTIVITY: N(2)-acetyl-L-ornithine + L-glutamate = L- ornithine + N-acetyl-L-glutamate.//CATALYTIC ACTIVITY: Acetyl-CoA + L-glutama…	Ajellomyces capsulata	humans	vertebrata	Darling's disease	Darling's Disease	51.598	5.26e-136
MQ2101_G00440	Q5AG71_CANAL	CAUTION: The sequence shown here is derived from an EMBL/GenBank/DDBJ whole genome shotgun (WGS) entry which is preliminary data.	Candida albicans	Isolated from a wide variety of substrates including humans	animals	invasive candidal disease	invasive candidal disease	26.891	5.77e-18
MQ2101_G00455	DHH1_CRYNV	FUNCTION: ATP-dependent RNA helicase involved in mRNA turnover, and more specifically in mRNA decapping. Is involved in G1/S DNA- damage checkpoint recovery, probably through the regulation of the translational status of a subset of mRNAs. May also have a role in translation and mRNA nuclear export (By similarity). Is involved in virulence.//CATALYTIC ACTIVITY: ATP + H(2)O = ADP + phosphate.//SUB…	Cryptococcus neoformans	humans	vertebrata	cryptococcosis	Cryptococcosis	35.017	4.73e-39
MQ2101_G00456	VPS27_CANAL	FUNCTION: Component of the ESCRT-0 complex which is the sorting receptor for ubiquitinated cargo proteins at the multivesicular body (MVB) and recruits ESCRT-I to the MVB outer membrane (By similarity).//SUBUNIT: Component of the ESCRT-0 complex composed of HSE1 and VPS27.//SUBCELLULAR LOCATION: Endosome membrane; Peripheral membrane protein; Cytoplasmic side (By similarity).//DOMAIN: The FYVE do…	Candida albicans	Isolated from a wide variety of substrates including humans	animals	invasive candidal disease	invasive candidal disease	36.364	8.55e-06
MQ2101_G00458	A0ST44_CERNC	Unknown	Cercospora nicotianae	Numerous taxa in Solanaceae	xyloid	Leaf spot	Leaf Spot	26.966	1.22e-18
MQ2101_G00459	Q5ACU3_CANAL	CAUTION: The sequence shown here is derived from an EMBL/GenBank/DDBJ whole genome shotgun (WGS) entry which is preliminary data.	Candida albicans	Isolated from a wide variety of substrates including humans	animals	invasive candidal disease	invasive candidal disease	37.027	0
MQ2101_G00487	Q59YK6_CANAL	SIMILARITY: Contains 1 DH (DBL-homology) domain.	Candida albicans	Isolated from a wide variety of substrates including humans	animals	invasive candidal disease	invasive candidal disease	56.164	0
MQ2101_G00490	Q4U320_USTMD	SIMILARITY: Belongs to the cyclin family.	Ustilago maydis	Euchlaena spp., Zea spp. (Poaceae)	herb	Smut. Corn smut	Smut	42.342	1.19e-20
MQ2101_G00499	O59918_USTMD	CATALYTIC ACTIVITY: ATP + a protein = ADP + a phosphoprotein.//SIMILARITY: Contains 1 AGC-kinase C-terminal domain.	Ustilago maydis	Euchlaena spp., Zea spp. (Poaceae)	herb	Smut. Corn smut	Smut	33.793	4.42e-16
MQ2101_G00500	A3LZD3_PICST	Unknown	Scheffersomyces stipitis	humans	vertebrata	occasional infection	Occasional Infection	57.428	0
MQ2101_G00502	Q9C2Y4_MAGGR	CATALYTIC ACTIVITY: ATP + H(2)O + phospholipid(In) = ADP + phosphate + phospholipid(Out).	Magnaporthe grisea	Digitaria (Poaceae)	herb	Leaf spot	Leaf Spot	35.932	6.42e-51
MQ2101_G00505	C4YQU5_CANAW	SIMILARITY: Contains 1 CRAL-TRIO domain.	Candida albicans	Isolated from a wide variety of substrates including humans	animals	invasive candidal disease	invasive candidal disease	76.538	3.59e-148
MQ2101_G00528	F2QQX0_PICP7	SIMILARITY: Contains 1 PH domain.//SIMILARITY: Contains 1 Ras-GEF domain.//SIMILARITY: Contains 1 Rho-GAP domain.	Pichia pastoris	humans	vertebrata	occasional infection	Occasional Infection	36.765	1.71e-09
MQ2101_G00531	C5GSC7_AJEDR	FUNCTION: Component of the eukaryotic translation initiation factor 3 (eIF-3) complex (By similarity).//SUBCELLULAR LOCATION: Cytoplasm (By similarity).//SIMILARITY: Belongs to the eIF-3 subunit G family.//SIMILARITY: Contains 1 RRM (RNA recognition motif) domain.	Ajellomyces dermatitidis	humans	vertebrata	cutaneous Blastomyces dermatitidis infection	cutaneous Infection	29.87	4.02e-08
MQ2101_G00542	P87199_USTMD	SIMILARITY: Belongs to the kinesin-like protein family.//SIMILARITY: Contains 1 kinesin-motor domain.	Ustilago maydis	Euchlaena spp., Zea spp. (Poaceae)	herb	Smut. Corn smut	Smut	37.127	4.2e-58
MQ2101_G00546	PESC_CANAL	FUNCTION: Component of the NOP7 complex, which is required for maturation of the 25S and 5.8S ribosomal RNAs and formation of the 60S ribosome (By similarity). Required for the transition from hyphal to yeast growth.//SUBUNIT: Component of the NOP7 complex, composed of ERB1, NOP7 and YTM1. Within the NOP7 complex ERB1 appears to interact directly with NOP7 and YTM1. The NOP7 complex also associat…	Candida albicans	Isolated from a wide variety of substrates including humans	animals	invasive candidal disease	invasive candidal disease	62.292	0
MQ2101_G00554	Q59P43_CANAL	CAUTION: The sequence shown here is derived from an EMBL/GenBank/DDBJ whole genome shotgun (WGS) entry which is preliminary data.	Candida albicans	Isolated from a wide variety of substrates including humans	animals	invasive candidal disease	invasive candidal disease	95.735	1.21e-156
MQ2101_G00573	Q5A7S7_CANAL	SIMILARITY: Contains 1 fork-head DNA-binding domain.//CAUTION: The sequence shown here is derived from an EMBL/GenBank/DDBJ whole genome shotgun (WGS) entry which is preliminary data.	Candida albicans	Isolated from a wide variety of substrates including humans	animals	invasive candidal disease	invasive candidal disease	34.286	7.15e-11
MQ2101_G00574	A4QVF8_MAGO7	COFACTOR: Zinc (By similarity).	Magnaporthe oryzae	Poaceae, especially important on Oryzae	herb	Rice blast	Rice Blast	30.178	1.8e-13
MQ2101_G00575	Q875L6_USTMD	SIMILARITY: Contains 1 N-terminal Ras-GEF domain.//SIMILARITY: Contains 1 Ras-GEF domain.	Ustilago maydis	Euchlaena spp., Zea spp. (Poaceae)	herb	Smut. Corn smut	Smut	23.243	6.64e-12
MQ2101_G00580	Q7ZA48_9HYPO	Unknown	Verticillium fungicola	humans	vertebrata	Verticillium disease or dry bubble	Verticillium Disease	25.926	5.04e-10
MQ2101_G00584	Q8NJ85_CANAL	SIMILARITY: Belongs to the septin family.	Candida albicans	Isolated from a wide variety of substrates including humans	animals	invasive candidal disease	invasive candidal disease	72.238	0
MQ2101_G00591	Q8TGD1_FUSOX	SIMILARITY: Belongs to the mitochondrial carrier family.	Fusarium oxysporum	Multiple genera in multiple families	plants	Blights, wilts, rots of various sorts	Blight	72.509	6.59e-137
MQ2101_G00596	Q5KB00_CRYNJ	SIMILARITY: Contains 1 DH (DBL-homology) domain.	Cryptococcus neoformans	humans	vertebrata	cryptococcosis	Cryptococcosis	37.447	0
MQ2101_G00606	Q5RLJ7_CRYNV	Unknown	Cryptococcus neoformans	humans	vertebrata	cryptococcosis	Cryptococcosis	28.65	8.04e-59
MQ2101_G00609	Q2PEN8_9HYPO	SIMILARITY: Contains 1 FAD-binding FR-type domain.//SIMILARITY: Contains 1 ferric oxidoreductase domain.	Epichloe festucae	plants	plants	cool-season grasses	Cool-season Grasses	24.242	1.24e-12
MQ2101_G00612	A9YDN6_MAGGR	SUBCELLULAR LOCATION: Nucleus (By similarity).//SIMILARITY: Contains 1 MADS-box domain.//SIMILARITY: Contains 3 MADS-box domains.	Magnaporthe grisea	Digitaria (Poaceae)	herb	Leaf spot	Leaf Spot	59.524	5.44e-24
MQ2101_G00618	Q5AMH6_CANAL	CAUTION: The sequence shown here is derived from an EMBL/GenBank/DDBJ whole genome shotgun (WGS) entry which is preliminary data.	Candida albicans	Isolated from a wide variety of substrates including humans	animals	invasive candidal disease	invasive candidal disease	83.077	3e-33
MQ2101_G00626	Q5AFI8_CANAL	FUNCTION: Catalyzes the oxidation of 3-carboxy-2-hydroxy-4- methylpentanoate (3-isopropylmalate) to 3-carboxy-4-methyl-2- oxopentanoate. The product decarboxylates to 4-methyl-2 oxopentanoate (By similarity).//CATALYTIC ACTIVITY: (2R,3S)-3-isopropylmalate + NAD(+) = 4-methyl- 2-oxopentanoate + CO(2) + NADH.//COFACTOR: Binds 1 magnesium or manganese ion per subunit (By similarity).//PATHWAY: Amino…	Candida albicans	Isolated from a wide variety of substrates including humans	animals	invasive candidal disease	invasive candidal disease	33.071	4.02e-45
MQ2101_G00628	STE20_CANAL	FUNCTION: MAP4K component of the MAPK pathway required for the mating pheromone response, and the regulation of cell polarity and cell cycle. Phosphorylates histone H2B to form H2BS10ph (By similarity). Required for hyphal formation and virulence.//CATALYTIC ACTIVITY: ATP + a protein = ADP + a phosphoprotein.//SUBCELLULAR LOCATION: Cytoplasm (By similarity). Nucleus (By similarity).//SIMILARITY: …	Candida albicans	Isolated from a wide variety of substrates including humans	animals	invasive candidal disease	invasive candidal disease	24.585	6.42e-20
MQ2101_G00629	Q5A839_CANAL	CATALYTIC ACTIVITY: Hydrolysis of an N(6)-acetyl-lysine residue of a histone to yield a deacetylated histone.//SUBCELLULAR LOCATION: Nucleus (By similarity).//SIMILARITY: Belongs to the histone deacetylase family. HD Type 1 subfamily.//CAUTION: The sequence shown here is derived from an EMBL/GenBank/DDBJ whole genome shotgun (WGS) entry which is preliminary data.	Candida albicans	Isolated from a wide variety of substrates including humans	animals	invasive candidal disease	invasive candidal disease	27.711	2.09e-37
MQ2101_G00642	A4RDS9_MAGO7	Unknown	Magnaporthe oryzae	Poaceae, especially important on Oryzae	herb	Rice blast	Rice Blast	41.176	5.88e-104
MQ2101_G00644	Q9UVI6_CANAL	Unknown	Candida albicans	Isolated from a wide variety of substrates including humans	animals	invasive candidal disease	invasive candidal disease	58.968	0
MQ2101_G00645	Q5A5C1_CANAL	Unknown	Candida albicans	Isolated from a wide variety of substrates including humans	animals	invasive candidal disease	invasive candidal disease	73.469	0
MQ2101_G00648	Q5AHG6_CANAL	CATALYTIC ACTIVITY: ATP + a protein = ADP + a phosphoprotein.//SIMILARITY: Contains 1 AGC-kinase C-terminal domain.//SIMILARITY: Contains 1 C2 domain.//CAUTION: The sequence shown here is derived from an EMBL/GenBank/DDBJ whole genome shotgun (WGS) entry which is preliminary data.	Candida albicans	Isolated from a wide variety of substrates including humans	animals	invasive candidal disease	invasive candidal disease	74.153	1.82e-121
MQ2101_G00655	C4YII6_CANAW	SIMILARITY: Belongs to the DEAD box helicase family.	Candida albicans	Isolated from a wide variety of substrates including humans	animals	invasive candidal disease	invasive candidal disease	27.818	2.26e-35
MQ2101_G00665	TUP1_CANAL	FUNCTION: Represses transcription by RNA polymerase II. Represses genes responsible for initiating filamentous growth and this repression is lifted under inducing environmental conditions.//SIMILARITY: Contains 7 WD repeats.	Candida albicans	Isolated from a wide variety of substrates including humans	animals	invasive candidal disease	invasive candidal disease	26.087	1.77e-09
MQ2101_G00671	F2QYD1_PICP7	SIMILARITY: Belongs to the DEAD box helicase family.	Pichia pastoris	humans	vertebrata	occasional infection	Occasional Infection	30.673	1.64e-38
MQ2101_G00677	Q59RG0_CANAL	CAUTION: The sequence shown here is derived from an EMBL/GenBank/DDBJ whole genome shotgun (WGS) entry which is preliminary data.	Candida albicans	Isolated from a wide variety of substrates including humans	animals	invasive candidal disease	invasive candidal disease	30.882	2.42e-27
MQ2101_G00682	Q9C2Y4_MAGGR	CATALYTIC ACTIVITY: ATP + H(2)O + phospholipid(In) = ADP + phosphate + phospholipid(Out).	Magnaporthe grisea	Digitaria (Poaceae)	herb	Leaf spot	Leaf Spot	34.653	1.66e-49
MQ2101_G00684	C4YT17_CANAW	Unknown	Candida albicans	Isolated from a wide variety of substrates including humans	animals	invasive candidal disease	invasive candidal disease	45.109	0
MQ2101_G00685	A4ULJ2_MYCGR	COFACTOR: Heme group (By similarity).//SIMILARITY: Belongs to the cytochrome P450 family.	Mycosphaerella graminicola	Triticum and possibly a few other grasses	herb	Leaf spot or speckled leaf blotch of wheat	Leaf Spot	22.314	3.33e-12
MQ2101_G00692	Q2Q466_MAGGR	Unknown	Magnaporthe grisea	Digitaria (Poaceae)	herb	Leaf spot	Leaf Spot	37.255	2.03e-14
MQ2101_G00694	Q876Z6_FUSOX	Unknown	Fusarium oxysporum	Multiple genera in multiple families	plants	Blights, wilts, rots of various sorts	Blight	37.879	3.65e-30
MQ2101_G00701	A4QVF8_MAGO7	COFACTOR: Zinc (By similarity).	Magnaporthe oryzae	Poaceae, especially important on Oryzae	herb	Rice blast	Rice Blast	32.489	2.88e-29
MQ2101_G00702	Q75WR5_9PLEO	SIMILARITY: Belongs to the short-chain dehydrogenases/reductases (SDR) family.	Alternaria iridicola	Belamcanda chinensis: Korea,Gladiolus ?gandavensis: Korea,Iris japonica: China,Iris missouriensis (Leaf spot.): Idaho; Montana; Oregon; Washington,Iris sp. (Leaf spot.): China; Texas; Washing	herb	Leaf spot	Leaf Spot	27.979	3.13e-08
MQ2101_G00706	Q5AM49_CANAL	Unknown	Candida albicans	Isolated from a wide variety of substrates including humans	animals	invasive candidal disease	invasive candidal disease	58.766	0
MQ2101_G00715	F2QW56_PICP7	Unknown	Pichia pastoris	humans	vertebrata	occasional infection	Occasional Infection	81.081	0
MQ2101_G00722	Q3Y5V5_MAGGR	SIMILARITY: Belongs to the ABC transporter superfamily.	Magnaporthe grisea	Digitaria (Poaceae)	herb	Leaf spot	Leaf Spot	26.079	4.96e-39
MQ2101_G00727	C5GSW0_AJEDR	Unknown	Ajellomyces dermatitidis	humans	vertebrata	cutaneous Blastomyces dermatitidis infection	cutaneous Infection	27.869	6.32e-08
MQ2101_G00737	Q59SD1_CANAL	CAUTION: The sequence shown here is derived from an EMBL/GenBank/DDBJ whole genome shotgun (WGS) entry which is preliminary data.	Candida albicans	Isolated from a wide variety of substrates including humans	animals	invasive candidal disease	invasive candidal disease	45.936	1.09e-72
MQ2101_G00741	Q59SE5_CANAL	CAUTION: The sequence shown here is derived from an EMBL/GenBank/DDBJ whole genome shotgun (WGS) entry which is preliminary data.	Candida albicans	Isolated from a wide variety of substrates including humans	animals	invasive candidal disease	invasive candidal disease	42.703	1.45e-35
MQ2101_G00750	Q9HFU3_MAGGR	FUNCTION: PPIases accelerate the folding of proteins (By similarity).//FUNCTION: PPIases accelerate the folding of proteins. It catalyzes the cis-trans isomerization of proline imidic peptide bonds in oligopeptides (By similarity).//CATALYTIC ACTIVITY: Peptidylproline (omega=180) = peptidylproline (omega=0).//SIMILARITY: Belongs to the cyclophilin-type PPIase family.//SIMILARITY: Contains 1 PPIas…	Magnaporthe grisea	Digitaria (Poaceae)	herb	Leaf spot	Leaf Spot	35.915	1.23e-20
MQ2101_G00772	Q8TG19_GIBZA	CATALYTIC ACTIVITY: ATP + a protein = ADP + a phosphoprotein.//SIMILARITY: Contains 1 protein kinase domain.	Gibberella zeae	Principal hosts: Poaceae, including Zea mays (corn), Triticum aestivum (wheat), and Oryza sativa (rice). Additional hosts: various plant families	herb	Seedling blight, pre- and post-emergence blight, root and foot rot, brown rot, culm decay, head or kernel blight (scab or ear scab) of cereals. Leaf	Seedling Blight	38.786	3.04e-88
MQ2101_G00776	MAK5_COCIM	FUNCTION: ATP-binding RNA helicase involved in the biogenesis of 60S ribosomal subunits and is required for the normal formation of 25S and 5.8S rRNAs (By similarity).//CATALYTIC ACTIVITY: ATP + H(2)O = ADP + phosphate.//SUBCELLULAR LOCATION: Nucleus, nucleolus (By similarity).//DOMAIN: The Q motif is unique to and characteristic of the DEAD box family of RNA helicases and controls ATP binding an…	Coccidioides immitis	humans	vertebrata	coccidioidomycosis	Coccidiomycosis	26.056	1.69e-06
MQ2101_G00777	CARP_ASPFU	FUNCTION: Vacuolar aspartic endopeptidase which is probably also secreted and contributes to virulence.//CATALYTIC ACTIVITY: Hydrolysis of proteins with broad specificity for peptide bonds. Cleaves -Leu-Leu-|-Val-Tyr- bond in a synthetic substrate. Does not act on esters of Tyr or Arg.//SUBCELLULAR LOCATION: Vacuole lumen. Secreted (Probable).//SIMILARITY: Belongs to the peptidase A1 family.	Neosartorya fumigata	humans	vertebrata	infection	Infection	59.744	8.91e-169
MQ2101_G00787	Q5A762_CANAL	SIMILARITY: Belongs to the ABC transporter superfamily.//CAUTION: The sequence shown here is derived from an EMBL/GenBank/DDBJ whole genome shotgun (WGS) entry which is preliminary data.	Candida albicans	Isolated from a wide variety of substrates including humans	animals	invasive candidal disease	invasive candidal disease	38.814	0
MQ2101_G00788	F2QYD1_PICP7	SIMILARITY: Belongs to the DEAD box helicase family.	Pichia pastoris	humans	vertebrata	occasional infection	Occasional Infection	30.364	6.39e-38
MQ2101_G00791	Q5ABB1_CANAL	CAUTION: The sequence shown here is derived from an EMBL/GenBank/DDBJ whole genome shotgun (WGS) entry which is preliminary data.	Candida albicans	Isolated from a wide variety of substrates including humans	animals	invasive candidal disease	invasive candidal disease	74.737	1.82e-49
MQ2101_G00792	Q696X2_PHAND	Unknown	Phaeosphaeria nodorum	Multiple genera of Poaceae and Blysmus compressus (Cyperaceae)	herb	Glume blotch of wheat and other grasses	Glume Blotch	44.062	1.05e-86
MQ2101_G00794	Q5ANE1_CANAL	SIMILARITY: Belongs to the major facilitator superfamily. Sugar transporter (TC 2.A.1.1) family.//CAUTION: The sequence shown here is derived from an EMBL/GenBank/DDBJ whole genome shotgun (WGS) entry which is preliminary data.	Candida albicans	Isolated from a wide variety of substrates including humans	animals	invasive candidal disease	invasive candidal disease	43.662	1.26e-15
MQ2101_G00807	Q59L90_CANAL	CAUTION: The sequence shown here is derived from an EMBL/GenBank/DDBJ whole genome shotgun (WGS) entry which is preliminary data.	Candida albicans	Isolated from a wide variety of substrates including humans	animals	invasive candidal disease	invasive candidal disease	78.173	1.96e-112
MQ2101_G00809	Q99324_SEPLY	Unknown	Septoria lycopersici	Primarily tomato, Lycopersicon esculentum, also Solanum spp. and other Solanaceae	herb	Leaf spot	Leaf Spot	28.345	8.37e-43
MQ2101_G00824	Q59LF3_CANAL	SIMILARITY: Contains 1 SH3 domain.//CAUTION: The sequence shown here is derived from an EMBL/GenBank/DDBJ whole genome shotgun (WGS) entry which is preliminary data.	Candida albicans	Isolated from a wide variety of substrates including humans	animals	invasive candidal disease	invasive candidal disease	65.293	0
MQ2101_G00832	TUP1_CANAL	FUNCTION: Represses transcription by RNA polymerase II. Represses genes responsible for initiating filamentous growth and this repression is lifted under inducing environmental conditions.//SIMILARITY: Contains 7 WD repeats.	Candida albicans	Isolated from a wide variety of substrates including humans	animals	invasive candidal disease	invasive candidal disease	26.036	8.65e-11
MQ2101_G00841	A4R0Y1_MAGO7	Unknown	Magnaporthe oryzae	Poaceae, especially important on Oryzae	herb	Rice blast	Rice Blast	26.425	4.48e-35
MQ2101_G00847	O59918_USTMD	CATALYTIC ACTIVITY: ATP + a protein = ADP + a phosphoprotein.//SIMILARITY: Contains 1 AGC-kinase C-terminal domain.	Ustilago maydis	Euchlaena spp., Zea spp. (Poaceae)	herb	Smut. Corn smut	Smut	67.114	0
MQ2101_G00850	Q5IFQ6_CRYNV	FUNCTION: Destroys radicals which are normally produced within the cells and which are toxic to biological systems (By similarity).//CATALYTIC ACTIVITY: 2 superoxide + 2 H(+) = O(2) + H(2)O(2).//SIMILARITY: Belongs to the iron/manganese superoxide dismutase family.	Cryptococcus neoformans	humans	vertebrata	cryptococcosis	Cryptococcosis	47.321	3.01e-65
MQ2101_G00852	Q5AP71_CANAL	CATALYTIC ACTIVITY: ATP + a protein = ADP + a phosphoprotein.//SIMILARITY: Contains 1 AGC-kinase C-terminal domain.//CAUTION: The sequence shown here is derived from an EMBL/GenBank/DDBJ whole genome shotgun (WGS) entry which is preliminary data.	Candida albicans	Isolated from a wide variety of substrates including humans	animals	invasive candidal disease	invasive candidal disease	34.906	2.51e-15
MQ2101_G00857	Q156F4_BOTFU	Unknown	Botryotinia fuckeliana	Various plant families	plants	Grey mould. Parasite or saprophyte	Gray Mould	53.005	0
MQ2101_G00866	A4R575_MAGO7	SIMILARITY: Contains 1 CTLH domain.//SIMILARITY: Contains 1 LisH domain.	Magnaporthe oryzae	Poaceae, especially important on Oryzae	herb	Rice blast	Rice Blast	29.412	1.1e-15
MQ2101_G00872	Q5APU2_CANAL	CAUTION: The sequence shown here is derived from an EMBL/GenBank/DDBJ whole genome shotgun (WGS) entry which is preliminary data.	Candida albicans	Isolated from a wide variety of substrates including humans	animals	invasive candidal disease	invasive candidal disease	53.261	8.58e-63
MQ2101_G00877	Q5APK9_CANAL	CAUTION: The sequence shown here is derived from an EMBL/GenBank/DDBJ whole genome shotgun (WGS) entry which is preliminary data.	Candida albicans	Isolated from a wide variety of substrates including humans	animals	invasive candidal disease	invasive candidal disease	54.212	0
MQ2101_G00887	Q5AKA8_CANAL	CAUTION: The sequence shown here is derived from an EMBL/GenBank/DDBJ whole genome shotgun (WGS) entry which is preliminary data.	Candida albicans	Isolated from a wide variety of substrates including humans	animals	invasive candidal disease	invasive candidal disease	38.298	1.47e-09
MQ2101_G00892	Q9C2Y4_MAGGR	CATALYTIC ACTIVITY: ATP + H(2)O + phospholipid(In) = ADP + phosphate + phospholipid(Out).	Magnaporthe grisea	Digitaria (Poaceae)	herb	Leaf spot	Leaf Spot	38.996	3.24e-103
MQ2101_G00894	C4YM45_CANAW	Unknown	Candida albicans	Isolated from a wide variety of substrates including humans	animals	invasive candidal disease	invasive candidal disease	41.844	8.47e-70
MQ2101_G00895	A6ZPW0_YEAS7	SIMILARITY: Belongs to the TCP-1 chaperonin family.	Saccharomyces cerevisiae	humans	vertebrata	occasional infection	Occasional Infection	28.736	1.84e-56
MQ2101_G00902	C1GMG4_PARBD	SIMILARITY: Belongs to the DEAD box helicase family.	Paracoccidioides brasiliensis	humans	vertebrata	Paracoccidioidomycosis	Paracoccidioidomycosis	27.018	4.12e-55
MQ2101_G00911	Q5AJC0_CANAL	CAUTION: The sequence shown here is derived from an EMBL/GenBank/DDBJ whole genome shotgun (WGS) entry which is preliminary data.	Candida albicans	Isolated from a wide variety of substrates including humans	animals	invasive candidal disease	invasive candidal disease	32.877	2.93e-16
MQ2101_G00917	Q5AK62_CANAL	CAUTION: The sequence shown here is derived from an EMBL/GenBank/DDBJ whole genome shotgun (WGS) entry which is preliminary data.	Candida albicans	Isolated from a wide variety of substrates including humans	animals	invasive candidal disease	invasive candidal disease	56.094	0
MQ2101_G00919	Q59VF3_CANAL	CAUTION: The sequence shown here is derived from an EMBL/GenBank/DDBJ whole genome shotgun (WGS) entry which is preliminary data.	Candida albicans	Isolated from a wide variety of substrates including humans	animals	invasive candidal disease	invasive candidal disease	42.623	2.03e-12
MQ2101_G00925	Q5EMY3_MAGGR	SIMILARITY: Belongs to the AAA ATPase family.	Magnaporthe grisea	Digitaria (Poaceae)	herb	Leaf spot	Leaf Spot	33.333	4.23e-09
MQ2101_G00927	Q59SI6_CANAL	CAUTION: The sequence shown here is derived from an EMBL/GenBank/DDBJ whole genome shotgun (WGS) entry which is preliminary data.	Candida albicans	Isolated from a wide variety of substrates including humans	animals	invasive candidal disease	invasive candidal disease	65.649	3.14e-176
MQ2101_G00940	A0ST44_CERNC	Unknown	Cercospora nicotianae	Numerous taxa in Solanaceae	xyloid	Leaf spot	Leaf Spot	26.099	1.78e-21
MQ2101_G00941	Q9UW87_CANAL	SIMILARITY: Belongs to the ABC transporter superfamily.	Candida albicans	Isolated from a wide variety of substrates including humans	animals	invasive candidal disease	invasive candidal disease	36.364	6.01e-109
MQ2101_G00942	A6RH34_AJECN	Unknown	Ajellomyces capsulata	humans	vertebrata	Darling's disease	Darling's Disease	29.245	2.89e-06
MQ2101_G00947	Q5ANE1_CANAL	SIMILARITY: Belongs to the major facilitator superfamily. Sugar transporter (TC 2.A.1.1) family.//CAUTION: The sequence shown here is derived from an EMBL/GenBank/DDBJ whole genome shotgun (WGS) entry which is preliminary data.	Candida albicans	Isolated from a wide variety of substrates including humans	animals	invasive candidal disease	invasive candidal disease	28.958	2.24e-54
MQ2101_G00949	A4RKI4_MAGO7	Unknown	Magnaporthe oryzae	Poaceae, especially important on Oryzae	herb	Rice blast	Rice Blast	37.468	2.25e-78
MQ2101_G00957	Q5ANE1_CANAL	SIMILARITY: Belongs to the major facilitator superfamily. Sugar transporter (TC 2.A.1.1) family.//CAUTION: The sequence shown here is derived from an EMBL/GenBank/DDBJ whole genome shotgun (WGS) entry which is preliminary data.	Candida albicans	Isolated from a wide variety of substrates including humans	animals	invasive candidal disease	invasive candidal disease	27.163	7.17e-56
MQ2101_G00959	Q7LJU0_CRYNE	Unknown	Cryptococcus neoformans	humans	vertebrata	cryptococcosis	Cryptococcosis	24.37	2.24e-09
MQ2101_G00965	A6ZXD7_YEAS7	CAUTION: The sequence shown here is derived from an EMBL/GenBank/DDBJ whole genome shotgun (WGS) entry which is preliminary data.	Saccharomyces cerevisiae	humans	vertebrata	occasional infection	Occasional Infection	35.334	6.04e-154
MQ2101_G00966	A6ZXD7_YEAS7	CAUTION: The sequence shown here is derived from an EMBL/GenBank/DDBJ whole genome shotgun (WGS) entry which is preliminary data.	Saccharomyces cerevisiae	humans	vertebrata	occasional infection	Occasional Infection	42.222	3.64e-20
MQ2101_G00972	TUP1_CANAL	FUNCTION: Represses transcription by RNA polymerase II. Represses genes responsible for initiating filamentous growth and this repression is lifted under inducing environmental conditions.//SIMILARITY: Contains 7 WD repeats.	Candida albicans	Isolated from a wide variety of substrates including humans	animals	invasive candidal disease	invasive candidal disease	24.422	3.37e-16
MQ2101_G00986	Q59XR0_CANAL	SIMILARITY: Belongs to the eukaryotic type I topoisomerase family.	Candida albicans	Isolated from a wide variety of substrates including humans	animals	invasive candidal disease	invasive candidal disease	69.59	0
MQ2101_G00998	F2QU09_PICP7	Unknown	Pichia pastoris	humans	vertebrata	occasional infection	Occasional Infection	27.179	6.67e-11
MQ2101_G01000	Q59RR0_CANAL	CAUTION: The sequence shown here is derived from an EMBL/GenBank/DDBJ whole genome shotgun (WGS) entry which is preliminary data.	Candida albicans	Isolated from a wide variety of substrates including humans	animals	invasive candidal disease	invasive candidal disease	36.975	2.86e-18
MQ2101_G01019	CCR4_CANAL	FUNCTION: Acts as catalytic component of the CCR4-NOT core complex, which in the nucleus seems to be a general transcription factor, and in the cytoplasm the major mRNA deadenylase involved in mRNA turnover. Ccr4 has 3'-5' RNase activity with a strong preference for polyadenylated substrates and also low exonuclease activity towards single stranded DNA. Discovered because of its role in the contr…	Candida albicans	Isolated from a wide variety of substrates including humans	animals	invasive candidal disease	invasive candidal disease	27.119	4.82e-16
MQ2101_G01027	Q59WH0_CANAL	CAUTION: The sequence shown here is derived from an EMBL/GenBank/DDBJ whole genome shotgun (WGS) entry which is preliminary data.	Candida albicans	Isolated from a wide variety of substrates including humans	animals	invasive candidal disease	invasive candidal disease	76.577	0
MQ2101_G01030	Q5ABU7_CANAL	Unknown	Candida albicans	Isolated from a wide variety of substrates including humans	animals	invasive candidal disease	invasive candidal disease	52.174	3e-120
MQ2101_G01032	BIG1_CANAL	FUNCTION: Required for normal beta-1,6-glucan synthesis, for hyphal morphogenesis, adhesion and virulence.//SUBCELLULAR LOCATION: Endoplasmic reticulum membrane; Single-pass type I membrane protein.//PTM: N-glycosylated.//MISCELLANEOUS: Present with 3460 molecules/cell in log phase SD medium.//SIMILARITY: Belongs to the BIG1 family.	Candida albicans	Isolated from a wide variety of substrates including humans	animals	invasive candidal disease	invasive candidal disease	46.643	4.25e-89
MQ2101_G01037	F2QXE1_PICP7	Unknown	Pichia pastoris	humans	vertebrata	occasional infection	Occasional Infection	43.07	2.13e-156
MQ2101_G01039	ECM14_ARTOC	FUNCTION: Probable carboxypeptidase that may be involved in cell wall organization and biogenesis (By similarity).//COFACTOR: Binds 1 zinc ion per subunit (By similarity).//SUBCELLULAR LOCATION: Vacuole (By similarity).//SIMILARITY: Belongs to the peptidase M14 family.	Arthroderma otae	humans, reptiles	vertebrata	dermatophytoses	Dermatophytoses	39.948	1.8e-83
MQ2101_G01046	Q59VF3_CANAL	CAUTION: The sequence shown here is derived from an EMBL/GenBank/DDBJ whole genome shotgun (WGS) entry which is preliminary data.	Candida albicans	Isolated from a wide variety of substrates including humans	animals	invasive candidal disease	invasive candidal disease	27.041	7.39e-15
MQ2101_G01048	Q5AM49_CANAL	Unknown	Candida albicans	Isolated from a wide variety of substrates including humans	animals	invasive candidal disease	invasive candidal disease	29.307	6.53e-55
MQ2101_G01051	Q9HFB2_SACKL	COFACTOR: Iron (By similarity).//DOMAIN: The histidine box domains may contain the active site and/or be involved in metal ion binding (By similarity).//SIMILARITY: Belongs to the fatty acid desaturase family.//SIMILARITY: Contains 1 cytochrome b5 heme-binding domain.	Saccharomyces kluyveri	humans	vertebrata	occasional infection	Occasional Infection	54.054	1.19e-06
MQ2101_G01052	Q873Z8_FUSOX	Unknown	Fusarium oxysporum	Multiple genera in multiple families	plants	Blights, wilts, rots of various sorts	Blight	23.156	3.33e-36
MQ2101_G01063	C4YKG1_CANAW	Unknown	Candida albicans	Isolated from a wide variety of substrates including humans	animals	invasive candidal disease	invasive candidal disease	90.661	2.67e-174
MQ2101_G01069	Q59YF3_CANAL	CAUTION: The sequence shown here is derived from an EMBL/GenBank/DDBJ whole genome shotgun (WGS) entry which is preliminary data.	Candida albicans	Isolated from a wide variety of substrates including humans	animals	invasive candidal disease	invasive candidal disease	45.101	0
MQ2101_G01078	Q5A415_CANAL	SIMILARITY: Belongs to the actin family.	Candida albicans	Isolated from a wide variety of substrates including humans	animals	invasive candidal disease	invasive candidal disease	39.949	3.39e-94
MQ2101_G01085	Q5AG40_CANAL	SIMILARITY: Belongs to the AAA ATPase family.	Candida albicans	Isolated from a wide variety of substrates including humans	animals	invasive candidal disease	invasive candidal disease	77.419	3e-106
MQ2101_G01086	A4UC81_MAGO7	Unknown	Magnaporthe oryzae	Poaceae, especially important on Oryzae	herb	Rice blast	Rice Blast	23.1	1.01e-17
MQ2101_G01089	A4QPV0_MAGO7	SIMILARITY: Belongs to the RNase T2 family.	Magnaporthe oryzae	Poaceae, especially important on Oryzae	herb	Rice blast	Rice Blast	26.667	3.12e-16
MQ2101_G01094	O42620_MAGGR	SIMILARITY: Belongs to the carnitine/choline acetyltransferase family.	Magnaporthe grisea	Digitaria (Poaceae)	herb	Leaf spot	Leaf Spot	25.705	5.45e-41
MQ2101_G01095	Q59RR0_CANAL	CAUTION: The sequence shown here is derived from an EMBL/GenBank/DDBJ whole genome shotgun (WGS) entry which is preliminary data.	Candida albicans	Isolated from a wide variety of substrates including humans	animals	invasive candidal disease	invasive candidal disease	43.75	3.06e-17
MQ2101_G01102	Q5A1D3_CANAL	CATALYTIC ACTIVITY: ATP + a protein = ADP + a phosphoprotein.//SIMILARITY: Contains 1 protein kinase domain.//CAUTION: The sequence shown here is derived from an EMBL/GenBank/DDBJ whole genome shotgun (WGS) entry which is preliminary data.	Candida albicans	Isolated from a wide variety of substrates including humans	animals	invasive candidal disease	invasive candidal disease	87.151	7.05e-114
MQ2101_G01106	Q59KY8_CANAL	CATALYTIC ACTIVITY: A phosphoprotein + H(2)O = a protein + phosphate.//SIMILARITY: Belongs to the PPP phosphatase family.//CAUTION: The sequence shown here is derived from an EMBL/GenBank/DDBJ whole genome shotgun (WGS) entry which is preliminary data.	Candida albicans	Isolated from a wide variety of substrates including humans	animals	invasive candidal disease	invasive candidal disease	42.446	5.35e-79
MQ2101_G01112	Q59RR0_CANAL	CAUTION: The sequence shown here is derived from an EMBL/GenBank/DDBJ whole genome shotgun (WGS) entry which is preliminary data.	Candida albicans	Isolated from a wide variety of substrates including humans	animals	invasive candidal disease	invasive candidal disease	37.143	1.09e-32
MQ2101_G01116	Q5AB06_CANAL	SIMILARITY: Contains 1 PI3K/PI4K domain.	Candida albicans	Isolated from a wide variety of substrates including humans	animals	invasive candidal disease	invasive candidal disease	25.08	3.87e-21
MQ2101_G01120	Q59W09_CANAL	CAUTION: The sequence shown here is derived from an EMBL/GenBank/DDBJ whole genome shotgun (WGS) entry which is preliminary data.	Candida albicans	Isolated from a wide variety of substrates including humans	animals	invasive candidal disease	invasive candidal disease	27.273	1.52e-08
MQ2101_G01127	NTE1_CANAL	FUNCTION: Intracellular phospholipase B that catalyzes the double deacylation of phosphatidylcholine (PC) to glycerophosphocholine (GroPCho). Plays an important role in membrane lipid homeostasis. Responsible for the rapid PC turnover in response to inositol, elevated temperatures, or when choline is present in the growth medium (By similarity).//CATALYTIC ACTIVITY: 2-lysophosphatidylcholine + H(…	Candida albicans	Isolated from a wide variety of substrates including humans	animals	invasive candidal disease	invasive candidal disease	52.265	0
MQ2101_G01136	Q59NL7_CANAL	CAUTION: The sequence shown here is derived from an EMBL/GenBank/DDBJ whole genome shotgun (WGS) entry which is preliminary data.	Candida albicans	Isolated from a wide variety of substrates including humans	animals	invasive candidal disease	invasive candidal disease	70.563	4.51e-119
MQ2101_G01139	PLB1_CANAL	FUNCTION: Catalyzes the release of fatty acids from lysophospholipids. Phospholipase B may well contribute to pathogenicity by abetting the fungus in damaging and traversing host cell membranes, processes which likely increase the rapidity of disseminated infection.//CATALYTIC ACTIVITY: 2-lysophosphatidylcholine + H(2)O = glycerophosphocholine + a carboxylate.//SUBCELLULAR LOCATION: Secreted (Pro…	Candida albicans	Isolated from a wide variety of substrates including humans	animals	invasive candidal disease	invasive candidal disease	50.255	0
MQ2101_G01143	HOG1_CANAL	FUNCTION: Mitogen-activated protein kinase involved in a signal transduction pathway that is activated by changes in the osmolarity of the extracellular environment. Controls osmotic regulation of transcription of target genes. Regulates stress- induced production and accumulation of glycerol and D-arabitol. HOG1 is also involved in virulence, morphogenesis and oxidative stress response especiall…	Candida albicans	Isolated from a wide variety of substrates including humans	animals	invasive candidal disease	invasive candidal disease	26.814	4.65e-20
MQ2101_G01144	TUP1_CANAL	FUNCTION: Represses transcription by RNA polymerase II. Represses genes responsible for initiating filamentous growth and this repression is lifted under inducing environmental conditions.//SIMILARITY: Contains 7 WD repeats.	Candida albicans	Isolated from a wide variety of substrates including humans	animals	invasive candidal disease	invasive candidal disease	27.103	2.41e-24
MQ2101_G01145	STE20_USTMA	FUNCTION: MAP4K component of the MAPK pathway required for the mating pheromone response and the regulation of cell polarity and cell cycle. Phosphorylates histone H2B to form H2BS10ph (By similarity).//CATALYTIC ACTIVITY: ATP + a protein = ADP + a phosphoprotein.//SUBCELLULAR LOCATION: Cytoplasm (By similarity). Nucleus (By similarity).//SIMILARITY: Belongs to the protein kinase superfamily. STE…	Ustilago maydis	Euchlaena spp., Zea spp. (Poaceae)	herb	Smut. Corn smut	Smut	36.396	7.59e-49
MQ2101_G01155	Q9Y7E5_CANAL	Unknown	Candida albicans	Isolated from a wide variety of substrates including humans	animals	invasive candidal disease	invasive candidal disease	71.429	1.29e-178
MQ2101_G01161	A4R566_MAGO7	Unknown	Magnaporthe oryzae	Poaceae, especially important on Oryzae	herb	Rice blast	Rice Blast	48.282	8.32e-167
MQ2101_G01165	Q59KY8_CANAL	CATALYTIC ACTIVITY: A phosphoprotein + H(2)O = a protein + phosphate.//SIMILARITY: Belongs to the PPP phosphatase family.//CAUTION: The sequence shown here is derived from an EMBL/GenBank/DDBJ whole genome shotgun (WGS) entry which is preliminary data.	Candida albicans	Isolated from a wide variety of substrates including humans	animals	invasive candidal disease	invasive candidal disease	57.343	1.87e-127
MQ2101_G01167	CARP8_CANAL	CATALYTIC ACTIVITY: Preferential cleavage at the carboxyl of hydrophobic amino acids, but fails to cleave 15-Leu-|-Tyr-16, 16- Tyr-|-Leu-17 and 24-Phe-|-Phe-25 of insulin B chain. Activates trypsinogen, and degrades keratin.//SUBCELLULAR LOCATION: Secreted.//PTM: O-glycosylated (By similarity).//SIMILARITY: Belongs to the peptidase A1 family.	Candida albicans	Isolated from a wide variety of substrates including humans	animals	invasive candidal disease	invasive candidal disease	33.663	1.52e-55
MQ2101_G01176	Q5ACU9_CANAL	CAUTION: The sequence shown here is derived from an EMBL/GenBank/DDBJ whole genome shotgun (WGS) entry which is preliminary data.	Candida albicans	Isolated from a wide variety of substrates including humans	animals	invasive candidal disease	invasive candidal disease	40.667	2.27e-55
MQ2101_G01195	Q874K8_CRYNV	Unknown	Cryptococcus neoformans	humans	vertebrata	cryptococcosis	Cryptococcosis	41.466	0
MQ2101_G01196	Q5ANM6_CANAL	CAUTION: The sequence shown here is derived from an EMBL/GenBank/DDBJ whole genome shotgun (WGS) entry which is preliminary data.	Candida albicans	Isolated from a wide variety of substrates including humans	animals	invasive candidal disease	invasive candidal disease	46.416	4.33e-82
MQ2101_G01201	C7GM39_YEAS2	CAUTION: The sequence shown here is derived from an EMBL/GenBank/DDBJ whole genome shotgun (WGS) entry which is preliminary data.	Saccharomyces cerevisiae	humans	vertebrata	occasional infection	Occasional Infection	47.887	3.59e-88
MQ2101_G01203	A3LQ81_PICST	SIMILARITY: Belongs to the GHMP kinase family.	Scheffersomyces stipitis	humans	vertebrata	occasional infection	Occasional Infection	58.178	0
MQ2101_G01213	F2Z6H2_CANGB	SIMILARITY: Contains 1 SAM (sterile alpha motif) domain.//SIMILARITY: Contains 1 protein kinase domain.	Candida glabrata	humans	vertebrata	Occasional invasive candidal disease	Occasional Infection	22.034	1.5e-07
MQ2101_G01215	A4QVF8_MAGO7	COFACTOR: Zinc (By similarity).	Magnaporthe oryzae	Poaceae, especially important on Oryzae	herb	Rice blast	Rice Blast	30.124	2.04e-35
MQ2101_G01219	LAP2_TRITO	FUNCTION: Extracellular aminopeptidase that releases a wide variety of amino acids from natural peptides and contributes to pathogenicity (By similarity).//CATALYTIC ACTIVITY: Release of an N-terminal amino acid from a peptide.//COFACTOR: Binds 1 zinc ion per subunit.//SUBUNIT: Monomer (By similarity).//SUBCELLULAR LOCATION: Secreted (By similarity).//SIMILARITY: Belongs to the peptidase M28 fami…	Trichophyton tonsurans	humans	vertebrata	infection	Infection	32.759	3.46e-10
MQ2101_G01249	Q7Z9J3_9PEZI	Unknown	Cercospora zeae-maydis	Zea mays (Poaceae)	herb	Gray leaf spot of corn	Gray Leaf Spot	28.452	4.17e-13
MQ2101_G01250	B9W890_CANDC	Unknown	Candida dubliniensis	humans	vertebrata	leptomeningeal disease,occasional invasive candidal disease	Leptomeningeal Disease	25	2.98e-14
MQ2101_G01253	Q5A409_CANAL	CAUTION: The sequence shown here is derived from an EMBL/GenBank/DDBJ whole genome shotgun (WGS) entry which is preliminary data.	Candida albicans	Isolated from a wide variety of substrates including humans	animals	invasive candidal disease	invasive candidal disease	68.75	0
MQ2101_G01258	Q9C1Q9_CRYNE	Unknown	Cryptococcus neoformans	humans	vertebrata	cryptococcosis	Cryptococcosis	25.806	1.3e-06
MQ2101_G01260	DHH1_CRYNV	FUNCTION: ATP-dependent RNA helicase involved in mRNA turnover, and more specifically in mRNA decapping. Is involved in G1/S DNA- damage checkpoint recovery, probably through the regulation of the translational status of a subset of mRNAs. May also have a role in translation and mRNA nuclear export (By similarity). Is involved in virulence.//CATALYTIC ACTIVITY: ATP + H(2)O = ADP + phosphate.//SUB…	Cryptococcus neoformans	humans	vertebrata	cryptococcosis	Cryptococcosis	35.44	1.63e-65
MQ2101_G01271	Q5ADM9_CANAL	CAUTION: The sequence shown here is derived from an EMBL/GenBank/DDBJ whole genome shotgun (WGS) entry which is preliminary data.	Candida albicans	Isolated from a wide variety of substrates including humans	animals	invasive candidal disease	invasive candidal disease	70.856	0
MQ2101_G01275	A8QJI7_FUSOX	SIMILARITY: Contains 1 Zn(2)-C6 fungal-type DNA-binding domain.	Fusarium oxysporum	Multiple genera in multiple families	plants	Blights, wilts, rots of various sorts	Blight	39.13	3.32e-08
MQ2101_G01278	Q59TZ7_CANAL	CAUTION: The sequence shown here is derived from an EMBL/GenBank/DDBJ whole genome shotgun (WGS) entry which is preliminary data.	Candida albicans	Isolated from a wide variety of substrates including humans	animals	invasive candidal disease	invasive candidal disease	33.333	1.33e-135
MQ2101_G01279	Q59QC5_CANAL	CAUTION: The sequence shown here is derived from an EMBL/GenBank/DDBJ whole genome shotgun (WGS) entry which is preliminary data.	Candida albicans	Isolated from a wide variety of substrates including humans	animals	invasive candidal disease	invasive candidal disease	36.434	4.34e-22
MQ2101_G01306	TUP1_CANAL	FUNCTION: Represses transcription by RNA polymerase II. Represses genes responsible for initiating filamentous growth and this repression is lifted under inducing environmental conditions.//SIMILARITY: Contains 7 WD repeats.	Candida albicans	Isolated from a wide variety of substrates including humans	animals	invasive candidal disease	invasive candidal disease	75.962	0
MQ2101_G01311	A3GFA7_PICST	SIMILARITY: Belongs to the TCP-1 chaperonin family.	Scheffersomyces stipitis	humans	vertebrata	occasional infection	Occasional Infection	69.91	0
MQ2101_G01314	C4YFW2_CANAW	Unknown	Candida albicans	Isolated from a wide variety of substrates including humans	animals	invasive candidal disease	invasive candidal disease	41.829	2.79e-148
MQ2101_G01315	F2QU09_PICP7	Unknown	Pichia pastoris	humans	vertebrata	occasional infection	Occasional Infection	33.846	4.36e-22
MQ2101_G01322	Q0PND8_MAGGR	SIMILARITY: Belongs to the AAA ATPase family.	Magnaporthe grisea	Digitaria (Poaceae)	herb	Leaf spot	Leaf Spot	34.545	5.96e-37
MQ2101_G01329	Q705V7_USTMD	Unknown	Ustilago maydis	Euchlaena spp., Zea spp. (Poaceae)	herb	Smut. Corn smut	Smut	35.669	0
MQ2101_G01341	Q4PD87_USTMA	CAUTION: The sequence shown here is derived from an EMBL/GenBank/DDBJ whole genome shotgun (WGS) entry which is preliminary data.	Ustilago maydis	Euchlaena spp., Zea spp. (Poaceae)	herb	Smut. Corn smut	Smut	42.192	5.48e-84
MQ2101_G01350	Q32WF7_PHAND	Unknown	Phaeosphaeria nodorum	Multiple genera of Poaceae and Blysmus compressus (Cyperaceae)	herb	Glume blotch of wheat and other grasses	Glume Blotch	46.125	2.39e-78
MQ2101_G01364	Q9HFW4_USTMD	SIMILARITY: Contains 1 ARID domain.//SIMILARITY: Contains 1 JmjC domain.	Ustilago maydis	Euchlaena spp., Zea spp. (Poaceae)	herb	Smut. Corn smut	Smut	20.819	4.71e-19
MQ2101_G01365	Q5AA09_CANAL	CAUTION: The sequence shown here is derived from an EMBL/GenBank/DDBJ whole genome shotgun (WGS) entry which is preliminary data.	Candida albicans	Isolated from a wide variety of substrates including humans	animals	invasive candidal disease	invasive candidal disease	48.485	1.92e-31
MQ2101_G01368	Q59ZB7_CANAL	SIMILARITY: Belongs to the small GTPase superfamily. Rab family.	Candida albicans	Isolated from a wide variety of substrates including humans	animals	invasive candidal disease	invasive candidal disease	78.082	2.06e-84
MQ2101_G01380	A4QVF8_MAGO7	COFACTOR: Zinc (By similarity).	Magnaporthe oryzae	Poaceae, especially important on Oryzae	herb	Rice blast	Rice Blast	38.914	6.46e-47
MQ2101_G01405	Q5RLJ7_CRYNV	Unknown	Cryptococcus neoformans	humans	vertebrata	cryptococcosis	Cryptococcosis	29.128	1.09e-56
MQ2101_G01406	LAA1_YEAST	FUNCTION: Involved in the trans-Golgi network (TGN)-endosome transport. Important for the correct localization of the adapter protein complex AP-1.//SUBUNIT: Interacts with the clathrin-associated adapter complex AP-1.//INTERACTION: Q12028:APL4; NbExp=1; IntAct=EBI-26235, EBI-33025; Q12114:CHS5; NbExp=1; IntAct=EBI-26235, EBI-4640;//SUBCELLULAR LOCATION: Golgi apparatus. Note=Colocalizes with AP-…	Saccharomyces cerevisiae	humans	vertebrata	occasional infection	Occasional Infection	27.972	8.01e-55
MQ2101_G01419	Q9P872_CANAL	SIMILARITY: Belongs to the cation transport ATPase (P-type) family.	Candida albicans	Isolated from a wide variety of substrates including humans	animals	invasive candidal disease	invasive candidal disease	77.718	0
MQ2101_G01423	Q6XSF5_COCHE	Unknown	Cochliobolus heterostrophus	Zea mays	herb	Southern leaf blight of maize	Leaf Blight	25	8.09e-15
MQ2101_G01446	Q5ABU7_CANAL	Unknown	Candida albicans	Isolated from a wide variety of substrates including humans	animals	invasive candidal disease	invasive candidal disease	23.444	1.45e-31
MQ2101_G01488	CARP8_CANAL	CATALYTIC ACTIVITY: Preferential cleavage at the carboxyl of hydrophobic amino acids, but fails to cleave 15-Leu-|-Tyr-16, 16- Tyr-|-Leu-17 and 24-Phe-|-Phe-25 of insulin B chain. Activates trypsinogen, and degrades keratin.//SUBCELLULAR LOCATION: Secreted.//PTM: O-glycosylated (By similarity).//SIMILARITY: Belongs to the peptidase A1 family.	Candida albicans	Isolated from a wide variety of substrates including humans	animals	invasive candidal disease	invasive candidal disease	35.84	1.01e-55
MQ2101_G01502	Q5K995_CRYNJ	Unknown	Cryptococcus neoformans	humans	vertebrata	cryptococcosis	Cryptococcosis	45.161	9.88e-09
MQ2101_G01503	Q5K995_CRYNJ	Unknown	Cryptococcus neoformans	humans	vertebrata	cryptococcosis	Cryptococcosis	56.805	8.88e-130
MQ2101_G01516	A0ST44_CERNC	Unknown	Cercospora nicotianae	Numerous taxa in Solanaceae	xyloid	Leaf spot	Leaf Spot	28.045	4.06e-25
MQ2101_G01518	Q5AM49_CANAL	Unknown	Candida albicans	Isolated from a wide variety of substrates including humans	animals	invasive candidal disease	invasive candidal disease	43.333	1.69e-08
MQ2101_G01526	Q59LQ7_CANAL	CATALYTIC ACTIVITY: CTP + phosphatidate = diphosphate + CDP- diacylglycerol.//PATHWAY: Phospholipid metabolism; CDP-diacylglycerol biosynthesis; CDP-diacylglycerol from sn-glycerol 3-phosphate: step 3/3.//SIMILARITY: Belongs to the CDS family.//CAUTION: The sequence shown here is derived from an EMBL/GenBank/DDBJ whole genome shotgun (WGS) entry which is preliminary data.	Candida albicans	Isolated from a wide variety of substrates including humans	animals	invasive candidal disease	invasive candidal disease	64.235	0
MQ2101_G01527	A4QVD7_MAGO7	Unknown	Magnaporthe oryzae	Poaceae, especially important on Oryzae	herb	Rice blast	Rice Blast	28.736	3.65e-36
MQ2101_G01541	Q5ABU7_CANAL	Unknown	Candida albicans	Isolated from a wide variety of substrates including humans	animals	invasive candidal disease	invasive candidal disease	26.531	9e-21
MQ2101_G01546	SEC31_COCIM	FUNCTION: Component of the coat protein complex II (COPII) which promotes the formation of transport vesicles from the endoplasmic reticulum (ER). The coat has two main functions, the physical deformation of the endoplasmic reticulum membrane into vesicles and the selection of cargo molecules (By similarity).//SUBUNIT: The COPII coat is composed of at least 5 proteins: the SEC23/24 complex, the S…	Coccidioides immitis	humans	vertebrata	coccidioidomycosis	Coccidiomycosis	21.811	5.23e-08
MQ2101_G01557	A4R553_MAGO7	SIMILARITY: Contains 1 SH3 domain.	Magnaporthe oryzae	Poaceae, especially important on Oryzae	herb	Rice blast	Rice Blast	30.921	2.74e-31
MQ2101_G01562	Q59WD6_CANAL	CAUTION: The sequence shown here is derived from an EMBL/GenBank/DDBJ whole genome shotgun (WGS) entry which is preliminary data.	Candida albicans	Isolated from a wide variety of substrates including humans	animals	invasive candidal disease	invasive candidal disease	50.62	4.17e-115
MQ2101_G01563	Q5EGQ1_CRYNE	Unknown	Cryptococcus neoformans	humans	vertebrata	cryptococcosis	Cryptococcosis	57.576	1.19e-08
MQ2101_G01567	Q96WM3_CRYNE	Unknown	Cryptococcus neoformans	humans	vertebrata	cryptococcosis	Cryptococcosis	49.425	4.1e-140
MQ2101_G01569	Q59NG2_CANAL	CAUTION: The sequence shown here is derived from an EMBL/GenBank/DDBJ whole genome shotgun (WGS) entry which is preliminary data.	Candida albicans	Isolated from a wide variety of substrates including humans	animals	invasive candidal disease	invasive candidal disease	34.247	1.05e-07
MQ2101_G01571	Q9Y7F1_ASPFM	Unknown	Neosartorya fumigata	humans	vertebrata	infection	Infection	30.724	1.76e-93
MQ2101_G01573	A3QX02_ASPFM	Unknown	Neosartorya fumigata	humans	vertebrata	infection	Infection	35.849	4.91e-33
MQ2101_G01575	Q7Z9J3_9PEZI	Unknown	Cercospora zeae-maydis	Zea mays (Poaceae)	herb	Gray leaf spot of corn	Gray Leaf Spot	35.714	0
MQ2101_G01577	TUP1_CANAL	FUNCTION: Represses transcription by RNA polymerase II. Represses genes responsible for initiating filamentous growth and this repression is lifted under inducing environmental conditions.//SIMILARITY: Contains 7 WD repeats.	Candida albicans	Isolated from a wide variety of substrates including humans	animals	invasive candidal disease	invasive candidal disease	24.225	5.22e-21
MQ2101_G01578	Q873Z8_FUSOX	Unknown	Fusarium oxysporum	Multiple genera in multiple families	plants	Blights, wilts, rots of various sorts	Blight	22.129	4.05e-30
MQ2101_G01582	Q59KY8_CANAL	CATALYTIC ACTIVITY: A phosphoprotein + H(2)O = a protein + phosphate.//SIMILARITY: Belongs to the PPP phosphatase family.//CAUTION: The sequence shown here is derived from an EMBL/GenBank/DDBJ whole genome shotgun (WGS) entry which is preliminary data.	Candida albicans	Isolated from a wide variety of substrates including humans	animals	invasive candidal disease	invasive candidal disease	55.133	1.62e-98
MQ2101_G01591	Q59VF3_CANAL	CAUTION: The sequence shown here is derived from an EMBL/GenBank/DDBJ whole genome shotgun (WGS) entry which is preliminary data.	Candida albicans	Isolated from a wide variety of substrates including humans	animals	invasive candidal disease	invasive candidal disease	36	7.98e-85
MQ2101_G01593	Q5AFM2_CANAL	SIMILARITY: Belongs to the bZIP family.//SIMILARITY: Contains 1 bZIP domain.	Candida albicans	Isolated from a wide variety of substrates including humans	animals	invasive candidal disease	invasive candidal disease	50.667	2.69e-18
MQ2101_G01606	LAP2_TRIVH	FUNCTION: Extracellular aminopeptidase that releases a wide variety of amino acids from natural peptides and contributes to pathogenicity (By similarity).//CATALYTIC ACTIVITY: Release of an N-terminal amino acid from a peptide.//COFACTOR: Binds 1 zinc ion per subunit (By similarity).//SUBUNIT: Monomer (By similarity).//SUBCELLULAR LOCATION: Secreted (By similarity).//SIMILARITY: Belongs to the pe…	Trichophyton verrucosum	humans	vertebrata	infection	Infection	41.558	2.22e-102
MQ2101_G01616	Q9P8L8_BOTFU	Unknown	Botryotinia fuckeliana	Various plant families	plants	Grey mould. Parasite or saprophyte	Gray Mould	27.291	2.16e-58
MQ2101_G01618	Q5AG40_CANAL	SIMILARITY: Belongs to the AAA ATPase family.	Candida albicans	Isolated from a wide variety of substrates including humans	animals	invasive candidal disease	invasive candidal disease	28.426	2.81e-22
MQ2101_G01623	A6ZXS0_YEAS7	CAUTION: The sequence shown here is derived from an EMBL/GenBank/DDBJ whole genome shotgun (WGS) entry which is preliminary data.	Saccharomyces cerevisiae	humans	vertebrata	occasional infection	Occasional Infection	74.309	0
MQ2101_G01643	C0SFH7_PARBP	Unknown	Paracoccidioides brasiliensis	humans	vertebrata	Paracoccidioidomycosis	Paracoccidioidomycosis	24.806	2.25e-10
MQ2101_G01648	Q59VU9_CANAL	CAUTION: The sequence shown here is derived from an EMBL/GenBank/DDBJ whole genome shotgun (WGS) entry which is preliminary data.	Candida albicans	Isolated from a wide variety of substrates including humans	animals	invasive candidal disease	invasive candidal disease	62.019	1.6e-89
MQ2101_G01651	Q5AM49_CANAL	Unknown	Candida albicans	Isolated from a wide variety of substrates including humans	animals	invasive candidal disease	invasive candidal disease	35.135	4.22e-07
MQ2101_G01660	O60026_ASPFM	Unknown	Neosartorya fumigata	humans	vertebrata	infection	Infection	28.448	2.4e-07
MQ2101_G01661	Q2Q466_MAGGR	Unknown	Magnaporthe grisea	Digitaria (Poaceae)	herb	Leaf spot	Leaf Spot	33.871	2.79e-08
MQ2101_G01664	C0SIG5_PARBP	SIMILARITY: Belongs to the DEAD box helicase family.	Paracoccidioides brasiliensis	humans	vertebrata	Paracoccidioidomycosis	Paracoccidioidomycosis	33.175	8.16e-58
MQ2101_G01673	Q59M50_CANAL	CAUTION: The sequence shown here is derived from an EMBL/GenBank/DDBJ whole genome shotgun (WGS) entry which is preliminary data.	Candida albicans	Isolated from a wide variety of substrates including humans	animals	invasive candidal disease	invasive candidal disease	61.417	1.27e-145
MQ2101_G01674	DPP4_ARTBC	FUNCTION: Extracellular dipeptidyl-peptidase which removes N- terminal dipeptides sequentially from polypeptides having unsubstituted N-termini provided that the penultimate residue is proline. Contributes to pathogenicity (By similarity).//CATALYTIC ACTIVITY: Release of an N-terminal dipeptide, Xaa-Yaa-|- Zaa-, from a polypeptide, preferentially when Yaa is Pro, provided Zaa is neither Pro nor h…	Arthroderma benhamiae	hedgehogs	vertebrata	ringworm,Kerion Celsi Disease	Kerion Celsi Disease	29.066	2.05e-65
MQ2101_G01679	A4RJV7_MAGO7	Unknown	Magnaporthe oryzae	Poaceae, especially important on Oryzae	herb	Rice blast	Rice Blast	47.312	1.87e-55
MQ2101_G01691	Q59X23_CANAL	CAUTION: The sequence shown here is derived from an EMBL/GenBank/DDBJ whole genome shotgun (WGS) entry which is preliminary data.	Candida albicans	Isolated from a wide variety of substrates including humans	animals	invasive candidal disease	invasive candidal disease	69.202	0
MQ2101_G01709	Q0PND8_MAGGR	SIMILARITY: Belongs to the AAA ATPase family.	Magnaporthe grisea	Digitaria (Poaceae)	herb	Leaf spot	Leaf Spot	50.201	9.39e-69
MQ2101_G01719	Q5AP71_CANAL	CATALYTIC ACTIVITY: ATP + a protein = ADP + a phosphoprotein.//SIMILARITY: Contains 1 AGC-kinase C-terminal domain.//CAUTION: The sequence shown here is derived from an EMBL/GenBank/DDBJ whole genome shotgun (WGS) entry which is preliminary data.	Candida albicans	Isolated from a wide variety of substrates including humans	animals	invasive candidal disease	invasive candidal disease	37.162	1.03e-60
MQ2101_G01730	A4UC81_MAGO7	Unknown	Magnaporthe oryzae	Poaceae, especially important on Oryzae	herb	Rice blast	Rice Blast	27.988	1.63e-33
MQ2101_G01736	VPS27_CANAL	FUNCTION: Component of the ESCRT-0 complex which is the sorting receptor for ubiquitinated cargo proteins at the multivesicular body (MVB) and recruits ESCRT-I to the MVB outer membrane (By similarity).//SUBUNIT: Component of the ESCRT-0 complex composed of HSE1 and VPS27.//SUBCELLULAR LOCATION: Endosome membrane; Peripheral membrane protein; Cytoplasmic side (By similarity).//DOMAIN: The FYVE do…	Candida albicans	Isolated from a wide variety of substrates including humans	animals	invasive candidal disease	invasive candidal disease	28.283	3.88e-06
MQ2101_G01759	Q59QH2_CANAL	CAUTION: The sequence shown here is derived from an EMBL/GenBank/DDBJ whole genome shotgun (WGS) entry which is preliminary data.	Candida albicans	Isolated from a wide variety of substrates including humans	animals	invasive candidal disease	invasive candidal disease	21.93	4.21e-11
MQ2101_G01760	Q4PDC7_USTMA	CAUTION: The sequence shown here is derived from an EMBL/GenBank/DDBJ whole genome shotgun (WGS) entry which is preliminary data.	Ustilago maydis	Euchlaena spp., Zea spp. (Poaceae)	herb	Smut. Corn smut	Smut	41.309	1.91e-114
MQ2101_G01763	Q7Z9J6_CRYNV	Unknown	Cryptococcus neoformans	humans	vertebrata	cryptococcosis	Cryptococcosis	55.789	2.59e-79
MQ2101_G01766	Q9P8W9_CRYNE	FUNCTION: PPIases accelerate the folding of proteins (By similarity).//FUNCTION: PPIases accelerate the folding of proteins. It catalyzes the cis-trans isomerization of proline imidic peptide bonds in oligopeptides (By similarity).//CATALYTIC ACTIVITY: Peptidylproline (omega=180) = peptidylproline (omega=0).//SIMILARITY: Belongs to the cyclophilin-type PPIase family.//SIMILARITY: Contains 1 PPIas…	Cryptococcus neoformans	humans	vertebrata	cryptococcosis	Cryptococcosis	56.522	2.23e-56
MQ2101_G01771	Q9UW03_BOTFU	SIMILARITY: Belongs to the ABC transporter superfamily.	Botryotinia fuckeliana	Various plant families	plants	Grey mould. Parasite or saprophyte	Gray Mould	42.045	1.21e-47
MQ2101_G01778	Q9UVJ1_CANAL	Unknown	Candida albicans	Isolated from a wide variety of substrates including humans	animals	invasive candidal disease	invasive candidal disease	26.368	3.51e-12
MQ2101_G01788	Q5A8Y9_CANAL	CAUTION: The sequence shown here is derived from an EMBL/GenBank/DDBJ whole genome shotgun (WGS) entry which is preliminary data.	Candida albicans	Isolated from a wide variety of substrates including humans	animals	invasive candidal disease	invasive candidal disease	26.45	2.95e-35
MQ2101_G01803	Q2LK92_BOTFU	SIMILARITY: Belongs to the FKBP-type PPIase family.	Botryotinia fuckeliana	Various plant families	plants	Grey mould. Parasite or saprophyte	Gray Mould	50	2.69e-29
MQ2101_G01809	TUP1_CANAL	FUNCTION: Represses transcription by RNA polymerase II. Represses genes responsible for initiating filamentous growth and this repression is lifted under inducing environmental conditions.//SIMILARITY: Contains 7 WD repeats.	Candida albicans	Isolated from a wide variety of substrates including humans	animals	invasive candidal disease	invasive candidal disease	24.91	5.74e-22
MQ2101_G01810	C4YNI1_CANAW	Unknown	Candida albicans	Isolated from a wide variety of substrates including humans	animals	invasive candidal disease	invasive candidal disease	62	2.9e-75
MQ2101_G01811	SUB8_ARTBC	FUNCTION: Secreted subtilisin-like serine protease with keratinolytic activity that contributes to pathogenicity (By similarity).//SUBCELLULAR LOCATION: Secreted (By similarity).//SIMILARITY: Belongs to the peptidase S8 family.//SIMILARITY: Contains 1 peptidase S8 domain.	Arthroderma benhamiae	hedgehogs	vertebrata	ringworm,Kerion Celsi Disease	Kerion Celsi Disease	35.068	1.39e-61
MQ2101_G01812	Q59VF3_CANAL	CAUTION: The sequence shown here is derived from an EMBL/GenBank/DDBJ whole genome shotgun (WGS) entry which is preliminary data.	Candida albicans	Isolated from a wide variety of substrates including humans	animals	invasive candidal disease	invasive candidal disease	32.613	5.52e-66
MQ2101_G01821	Q1L2E2_PHAND	COFACTOR: Pyridoxal phosphate (By similarity).//SIMILARITY: Belongs to the class-II pyridoxal-phosphate-dependent aminotransferase family.	Phaeosphaeria nodorum	Multiple genera of Poaceae and Blysmus compressus (Cyperaceae)	herb	Glume blotch of wheat and other grasses	Glume Blotch	63.778	0
MQ2101_G01824	Q5AI14_CANAL	Unknown	Candida albicans	Isolated from a wide variety of substrates including humans	animals	invasive candidal disease	invasive candidal disease	37.912	6.52e-26
MQ2101_G01827	Q9UW03_BOTFU	SIMILARITY: Belongs to the ABC transporter superfamily.	Botryotinia fuckeliana	Various plant families	plants	Grey mould. Parasite or saprophyte	Gray Mould	38.614	5.54e-30
MQ2101_G01833	Q2V086_GLOLA	Unknown	Glomerella lagenarium	melons,cucumber	herb	anthracnose fruit rot	Anthracnose	28.077	5.52e-64
MQ2101_G01836	Q9HFW0_CRYNE	CATALYTIC ACTIVITY: ATP + a protein = ADP + a phosphoprotein.//SIMILARITY: Contains 1 AGC-kinase C-terminal domain.	Cryptococcus neoformans	humans	vertebrata	cryptococcosis	Cryptococcosis	33.981	6.78e-32
MQ2101_G01839	A3GHZ3_PICST	CAUTION: The sequence shown here is derived from an EMBL/GenBank/DDBJ whole genome shotgun (WGS) entry which is preliminary data.	Scheffersomyces stipitis	humans	vertebrata	occasional infection	Occasional Infection	80.903	0
MQ2101_G01853	Q5AFE4_CANAL	CAUTION: The sequence shown here is derived from an EMBL/GenBank/DDBJ whole genome shotgun (WGS) entry which is preliminary data.	Candida albicans	Isolated from a wide variety of substrates including humans	animals	invasive candidal disease	invasive candidal disease	34.363	1.33e-50
MQ2101_G01855	Q5ANJ4_CANAL	CAUTION: The sequence shown here is derived from an EMBL/GenBank/DDBJ whole genome shotgun (WGS) entry which is preliminary data.	Candida albicans	Isolated from a wide variety of substrates including humans	animals	invasive candidal disease	invasive candidal disease	43.548	2.95e-86
MQ2101_G01856	Q5ANJ5_CANAL	CAUTION: The sequence shown here is derived from an EMBL/GenBank/DDBJ whole genome shotgun (WGS) entry which is preliminary data.	Candida albicans	Isolated from a wide variety of substrates including humans	animals	invasive candidal disease	invasive candidal disease	78.788	0
MQ2101_G01859	Q59PD2_CANAL	CAUTION: The sequence shown here is derived from an EMBL/GenBank/DDBJ whole genome shotgun (WGS) entry which is preliminary data.	Candida albicans	Isolated from a wide variety of substrates including humans	animals	invasive candidal disease	invasive candidal disease	83.529	1.68e-89
MQ2101_G01860	Q5AMH6_CANAL	CAUTION: The sequence shown here is derived from an EMBL/GenBank/DDBJ whole genome shotgun (WGS) entry which is preliminary data.	Candida albicans	Isolated from a wide variety of substrates including humans	animals	invasive candidal disease	invasive candidal disease	31.429	5.87e-06
MQ2101_G01862	Q6RXX2_CRYNV	SIMILARITY: Belongs to the spermidine/spermine synthase family.	Cryptococcus neoformans	humans	vertebrata	cryptococcosis	Cryptococcosis	37.079	3.84e-18
MQ2101_G01870	A3LUW1_PICST	SIMILARITY: Belongs to the class-I aminoacyl-tRNA synthetase family.	Scheffersomyces stipitis	humans	vertebrata	occasional infection	Occasional Infection	63.563	0
MQ2101_G01871	A3LUV9_PICST	Unknown	Scheffersomyces stipitis	humans	vertebrata	occasional infection	Occasional Infection	73.464	0
MQ2101_G01879	Q9Y880_COCCA	Unknown	Cochliobolus carbonum	Corn, Zea mays, sometimes on Sorghum (Poaceae) and various other plant families	plants	Northern corn leaf spot, ear and kernel rot	Leaf Spot	45.756	2.19e-67
MQ2101_G01884	C0S733_PARBP	SIMILARITY: Belongs to the TCP-1 chaperonin family.	Paracoccidioides brasiliensis	humans	vertebrata	Paracoccidioidomycosis	Paracoccidioidomycosis	29.981	8.04e-61
MQ2101_G01885	Q5A415_CANAL	SIMILARITY: Belongs to the actin family.	Candida albicans	Isolated from a wide variety of substrates including humans	animals	invasive candidal disease	invasive candidal disease	34.167	5.16e-63
MQ2101_G01891	A3LYF6_PICST	FUNCTION: Catalyzes the ferrous insertion into protoporphyrin IX (By similarity).//CATALYTIC ACTIVITY: Protoheme + 2 H(+) = protoporphyrin + Fe(2+).//PATHWAY: Porphyrin metabolism; protoheme biosynthesis; protoheme from protoporphyrin-IX: step 1/1.//SIMILARITY: Belongs to the ferrochelatase family.	Scheffersomyces stipitis	humans	vertebrata	occasional infection	Occasional Infection	70.904	0
MQ2101_G01893	A6ZRC1_YEAS7	CAUTION: The sequence shown here is derived from an EMBL/GenBank/DDBJ whole genome shotgun (WGS) entry which is preliminary data.	Saccharomyces cerevisiae	humans	vertebrata	occasional infection	Occasional Infection	24.43	1.38e-15
MQ2101_G01896	Q5AM49_CANAL	Unknown	Candida albicans	Isolated from a wide variety of substrates including humans	animals	invasive candidal disease	invasive candidal disease	49.359	3.47e-41
MQ2101_G01906	Q5AG71_CANAL	CAUTION: The sequence shown here is derived from an EMBL/GenBank/DDBJ whole genome shotgun (WGS) entry which is preliminary data.	Candida albicans	Isolated from a wide variety of substrates including humans	animals	invasive candidal disease	invasive candidal disease	30.808	7.42e-15
MQ2101_G01908	Q0QWD8_LEPMC	SIMILARITY: Belongs to the thiolase family.	Leptosphaeria maculans	Brassica spp. and other Brassicaceae	herb	Black leg, canker, dry rot, leaf spot	Canker	41.322	4.56e-85
MQ2101_G01912	Q5AJZ0_CANAL	SIMILARITY: Belongs to the eukaryotic-type primase small subunit family.//CAUTION: The sequence shown here is derived from an EMBL/GenBank/DDBJ whole genome shotgun (WGS) entry which is preliminary data.	Candida albicans	Isolated from a wide variety of substrates including humans	animals	invasive candidal disease	invasive candidal disease	65.256	0
MQ2101_G01914	Q59W63_CANAL	CAUTION: The sequence shown here is derived from an EMBL/GenBank/DDBJ whole genome shotgun (WGS) entry which is preliminary data.	Candida albicans	Isolated from a wide variety of substrates including humans	animals	invasive candidal disease	invasive candidal disease	81.818	1.11e-158
MQ2101_G01916	A4RFD4_MAGO7	FUNCTION: Catalyzes the formation of S-adenosylmethionine from methionine and ATP (By similarity).//CATALYTIC ACTIVITY: ATP + L-methionine + H(2)O = phosphate + diphosphate + S-adenosyl-L-methionine.//COFACTOR: Binds 1 potassium ion per subunit (By similarity).//COFACTOR: Binds 2 divalent ions per subunit. Magnesium or cobalt (By similarity).//PATHWAY: Amino-acid biosynthesis; S-adenosyl-L-methio…	Magnaporthe oryzae	Poaceae, especially important on Oryzae	herb	Rice blast	Rice Blast	78.933	0
MQ2101_G01923	Q96VL9_BOTFU	SIMILARITY: Belongs to the ABC transporter superfamily.	Botryotinia fuckeliana	Various plant families	plants	Grey mould. Parasite or saprophyte	Gray Mould	47.165	0
MQ2101_G01929	A6ZXD7_YEAS7	CAUTION: The sequence shown here is derived from an EMBL/GenBank/DDBJ whole genome shotgun (WGS) entry which is preliminary data.	Saccharomyces cerevisiae	humans	vertebrata	occasional infection	Occasional Infection	30.709	1.87e-08
MQ2101_G01936	Q5A415_CANAL	SIMILARITY: Belongs to the actin family.	Candida albicans	Isolated from a wide variety of substrates including humans	animals	invasive candidal disease	invasive candidal disease	45.345	5.26e-112
MQ2101_G01941	Q32WF7_PHAND	Unknown	Phaeosphaeria nodorum	Multiple genera of Poaceae and Blysmus compressus (Cyperaceae)	herb	Glume blotch of wheat and other grasses	Glume Blotch	30.588	9.54e-19
MQ2101_G01943	Q59SU1_CANAL	SIMILARITY: Belongs to the peptidase A1 family.//CAUTION: The sequence shown here is derived from an EMBL/GenBank/DDBJ whole genome shotgun (WGS) entry which is preliminary data.	Candida albicans	Isolated from a wide variety of substrates including humans	animals	invasive candidal disease	invasive candidal disease	41.188	1.97e-104
MQ2101_G01944	O42696_CANAL	SIMILARITY: Contains 1 histidine kinase domain.	Candida albicans	Isolated from a wide variety of substrates including humans	animals	invasive candidal disease	invasive candidal disease	82.809	0
MQ2101_G01945	A4RB72_MAGO7	CATALYTIC ACTIVITY: Deoxynucleoside triphosphate + DNA(n) = diphosphate + DNA(n+1).//SIMILARITY: Belongs to the DNA polymerase type-B family.	Magnaporthe oryzae	Poaceae, especially important on Oryzae	herb	Rice blast	Rice Blast	29.752	3.22e-56
MQ2101_G01955	Q5AM49_CANAL	Unknown	Candida albicans	Isolated from a wide variety of substrates including humans	animals	invasive candidal disease	invasive candidal disease	39.009	1.41e-68
MQ2101_G01969	Q59SR4_CANAL	CAUTION: The sequence shown here is derived from an EMBL/GenBank/DDBJ whole genome shotgun (WGS) entry which is preliminary data.	Candida albicans	Isolated from a wide variety of substrates including humans	animals	invasive candidal disease	invasive candidal disease	52.632	0
MQ2101_G01970	IRS4_CANAL	FUNCTION: Positive regulator of phosphatidylinositol 4,5- bisphosphate turnover and negatively regulates signaling through the cell integrity pathway. Involved in rDNA silencing (By similarity).//SIMILARITY: Belongs to the IRS4 family.//SIMILARITY: Contains 1 EH domain.	Candida albicans	Isolated from a wide variety of substrates including humans	animals	invasive candidal disease	invasive candidal disease	49.254	1.92e-77
MQ2101_G01986	Q9HFW4_USTMD	SIMILARITY: Contains 1 ARID domain.//SIMILARITY: Contains 1 JmjC domain.	Ustilago maydis	Euchlaena spp., Zea spp. (Poaceae)	herb	Smut. Corn smut	Smut	36.782	2.16e-31
MQ2101_G01989	Q9P3Z8_CYBJA	Unknown	Cyberlindnera jadinii	humans	vertebrata	Chronic urinary tract infection	Urinary Tract Infection	52.632	5.32e-14
MQ2101_G02001	Q59W09_CANAL	CAUTION: The sequence shown here is derived from an EMBL/GenBank/DDBJ whole genome shotgun (WGS) entry which is preliminary data.	Candida albicans	Isolated from a wide variety of substrates including humans	animals	invasive candidal disease	invasive candidal disease	34.722	3.31e-10
MQ2101_G02007	Q6IWN3_USTMD	CATALYTIC ACTIVITY: ATP + a protein = ADP + a phosphoprotein.//SIMILARITY: Contains 1 CRIB domain.//SIMILARITY: Contains 1 PH domain.//SIMILARITY: Contains 1 protein kinase domain.	Ustilago maydis	Euchlaena spp., Zea spp. (Poaceae)	herb	Smut. Corn smut	Smut	38.824	6.34e-56
MQ2101_G02013	Q1HGK2_MAGGR	Unknown	Magnaporthe grisea	Digitaria (Poaceae)	herb	Leaf spot	Leaf Spot	71.93	1.59e-46
MQ2101_G02016	Q9P8L8_BOTFU	Unknown	Botryotinia fuckeliana	Various plant families	plants	Grey mould. Parasite or saprophyte	Gray Mould	32.667	4.3e-77
MQ2101_G02036	P78585_BOTFU	SIMILARITY: Contains 1 C2 domain.//SIMILARITY: Contains 1 PH domain.//SIMILARITY: Contains 1 PI-PLC X-box domain.//SIMILARITY: Contains 1 PI-PLC Y-box domain.	Botryotinia fuckeliana	Various plant families	plants	Grey mould. Parasite or saprophyte	Gray Mould	32.356	1.64e-115
MQ2101_G02041	O13328_MAGGR	Unknown	Magnaporthe grisea	Digitaria (Poaceae)	herb	Leaf spot	Leaf Spot	34.615	8.73e-07
MQ2101_G02054	Q6X269_USTMD	SIMILARITY: Belongs to the cyclin family.	Ustilago maydis	Euchlaena spp., Zea spp. (Poaceae)	herb	Smut. Corn smut	Smut	43.019	1.84e-75
MQ2101_G02064	Q59WF4_CANAL	CAUTION: The sequence shown here is derived from an EMBL/GenBank/DDBJ whole genome shotgun (WGS) entry which is preliminary data.	Candida albicans	Isolated from a wide variety of substrates including humans	animals	invasive candidal disease	invasive candidal disease	33.485	2.63e-74
MQ2101_G02071	Q9C0N5_CANAL	Unknown	Candida albicans	Isolated from a wide variety of substrates including humans	animals	invasive candidal disease	invasive candidal disease	60.5	3.06e-164
MQ2101_G02072	Q9C1S8_CANAL	Unknown	Candida albicans	Isolated from a wide variety of substrates including humans	animals	invasive candidal disease	invasive candidal disease	69.444	5.25e-128
MQ2101_G02073	Q59RW5_CANAL	Unknown	Candida albicans	Isolated from a wide variety of substrates including humans	animals	invasive candidal disease	invasive candidal disease	44.043	6.77e-129
MQ2101_G02074	SEY1_CANAL	FUNCTION: Cooperates with the reticulon proteins and tubule- shaping DP1 family proteins to generate and maintain the structure of the tubular endoplasmic reticulum network. Has GTPase activity, which is required for its function in ER organization (By similarity). Required for virulence and resistance to cycloheximide.//SUBCELLULAR LOCATION: Endoplasmic reticulum membrane; Multi-pass membrane pr…	Candida albicans	Isolated from a wide variety of substrates including humans	animals	invasive candidal disease	invasive candidal disease	52.116	0
MQ2101_G02076	Q6Y392_PHAND	Unknown	Phaeosphaeria nodorum	Multiple genera of Poaceae and Blysmus compressus (Cyperaceae)	herb	Glume blotch of wheat and other grasses	Glume Blotch	48.772	0
MQ2101_G02077	A9Z1V6_PHAND	Unknown	Phaeosphaeria nodorum	Multiple genera of Poaceae and Blysmus compressus (Cyperaceae)	herb	Glume blotch of wheat and other grasses	Glume Blotch	32.852	3.56e-33
MQ2101_G02078	P87198_USTMD	SIMILARITY: Belongs to the kinesin-like protein family.//SIMILARITY: Contains 1 kinesin-motor domain.	Ustilago maydis	Euchlaena spp., Zea spp. (Poaceae)	herb	Smut. Corn smut	Smut	37.26	4.4e-57
MQ2101_G02081	TUP1_CANAL	FUNCTION: Represses transcription by RNA polymerase II. Represses genes responsible for initiating filamentous growth and this repression is lifted under inducing environmental conditions.//SIMILARITY: Contains 7 WD repeats.	Candida albicans	Isolated from a wide variety of substrates including humans	animals	invasive candidal disease	invasive candidal disease	29.31	5.25e-06
MQ2101_G02083	Q9HFT9_CRYNE	SIMILARITY: Contains 1 SAM (sterile alpha motif) domain.//SIMILARITY: Contains 1 protein kinase domain.	Cryptococcus neoformans	humans	vertebrata	cryptococcosis	Cryptococcosis	29.717	7.9e-18
MQ2101_G02085	TUP1_CANAL	FUNCTION: Represses transcription by RNA polymerase II. Represses genes responsible for initiating filamentous growth and this repression is lifted under inducing environmental conditions.//SIMILARITY: Contains 7 WD repeats.	Candida albicans	Isolated from a wide variety of substrates including humans	animals	invasive candidal disease	invasive candidal disease	24.852	2.19e-08
MQ2101_G02093	Q6XSF5_COCHE	Unknown	Cochliobolus heterostrophus	Zea mays	herb	Southern leaf blight of maize	Leaf Blight	26.224	2.66e-15
MQ2101_G02101	Q9UVU4_CANAL	Unknown	Candida albicans	Isolated from a wide variety of substrates including humans	animals	invasive candidal disease	invasive candidal disease	80.233	1.41e-91
MQ2101_G02103	Q59RR0_CANAL	CAUTION: The sequence shown here is derived from an EMBL/GenBank/DDBJ whole genome shotgun (WGS) entry which is preliminary data.	Candida albicans	Isolated from a wide variety of substrates including humans	animals	invasive candidal disease	invasive candidal disease	43.636	1.96e-07
MQ2101_G02105	SET1_CANAL	FUNCTION: Catalytic component of the COMPASS (Set1C) complex that specifically mono-, di- and trimethylates histone H3 to form H3K4me1/2/3, which subsequently plays a role in telomere length maintenance, transcription elongation regulation and pathogenesis of invasive candidiasis.//CATALYTIC ACTIVITY: S-adenosyl-L-methionine + L-lysine-[histone] = S-adenosyl-L-homocysteine + N(6)-methyl-L-lysine-…	Candida albicans	Isolated from a wide variety of substrates including humans	animals	invasive candidal disease	invasive candidal disease	35.606	8.36e-17
MQ2101_G02108	Q00LS5_PHAND	SIMILARITY: Contains 1 protein kinase domain.	Phaeosphaeria nodorum	Multiple genera of Poaceae and Blysmus compressus (Cyperaceae)	herb	Glume blotch of wheat and other grasses	Glume Blotch	40.884	3.04e-40
MQ2101_G02115	SNF7_CANAL	FUNCTION: Required for the sorting and concentration of proteins resulting in the entry of these proteins into the invaginating vesicles of the multivesicular body (MVB). Also required for the proteolytic cleavage of the transcription factor RIM101 in response to alkaline ambient pH.//SUBUNIT: A component of the endosomal sorting required for transport complex III (ESCRT-III) (By similarity).//SU…	Candida albicans	Isolated from a wide variety of substrates including humans	animals	invasive candidal disease	invasive candidal disease	77.273	1.17e-80
MQ2101_G02117	Q96UM1_ASPFM	FUNCTION: Tubulin is the major constituent of microtubules. It binds two moles of GTP, one at an exchangeable site on the beta chain and one at a non-exchangeable site on the alpha-chain (By similarity).//SUBUNIT: Dimer of alpha and beta chains (By similarity).//SIMILARITY: Belongs to the tubulin family.	Neosartorya fumigata	humans	vertebrata	infection	Infection	79.845	0
MQ2101_G02124	Q7ZA48_9HYPO	Unknown	Verticillium fungicola	humans	vertebrata	Verticillium disease or dry bubble	Verticillium Disease	26.904	3.82e-15
MQ2101_G02131	E9P8N4_YEASX	SIMILARITY: Belongs to the small GTPase superfamily. Rab family.	Saccharomyces cerevisiae	humans	vertebrata	occasional infection	Occasional Infection	38.857	5.86e-36
MQ2101_G02132	TUP1_CANAL	FUNCTION: Represses transcription by RNA polymerase II. Represses genes responsible for initiating filamentous growth and this repression is lifted under inducing environmental conditions.//SIMILARITY: Contains 7 WD repeats.	Candida albicans	Isolated from a wide variety of substrates including humans	animals	invasive candidal disease	invasive candidal disease	30.597	1.51e-09
MQ2101_G02135	Q5AI81_CANAL	CAUTION: The sequence shown here is derived from an EMBL/GenBank/DDBJ whole genome shotgun (WGS) entry which is preliminary data.	Candida albicans	Isolated from a wide variety of substrates including humans	animals	invasive candidal disease	invasive candidal disease	48.315	1.53e-163
MQ2101_G02136	Q9UVN5_ALTAL	Unknown	Alternaria alternata	Plant	plants	Leaf spot, rots	Leaf Spot	25.39	1.34e-47
MQ2101_G02137	Q5AM49_CANAL	Unknown	Candida albicans	Isolated from a wide variety of substrates including humans	animals	invasive candidal disease	invasive candidal disease	35.484	9.38e-20
MQ2101_G02140	Q4PDC7_USTMA	CAUTION: The sequence shown here is derived from an EMBL/GenBank/DDBJ whole genome shotgun (WGS) entry which is preliminary data.	Ustilago maydis	Euchlaena spp., Zea spp. (Poaceae)	herb	Smut. Corn smut	Smut	26.545	9.48e-39
MQ2101_G02143	A9YDN6_MAGGR	SUBCELLULAR LOCATION: Nucleus (By similarity).//SIMILARITY: Contains 1 MADS-box domain.//SIMILARITY: Contains 3 MADS-box domains.	Magnaporthe grisea	Digitaria (Poaceae)	herb	Leaf spot	Leaf Spot	42.424	1.95e-13
MQ2101_G02145	Q5AFM2_CANAL	SIMILARITY: Belongs to the bZIP family.//SIMILARITY: Contains 1 bZIP domain.	Candida albicans	Isolated from a wide variety of substrates including humans	animals	invasive candidal disease	invasive candidal disease	38.605	1.22e-33
MQ2101_G02146	Q01143_MAGGR	CATALYTIC ACTIVITY: ATP + a protein = ADP + a phosphoprotein.//SIMILARITY: Contains 1 AGC-kinase C-terminal domain.	Magnaporthe grisea	Digitaria (Poaceae)	herb	Leaf spot	Leaf Spot	33.735	1e-24
MQ2101_G02154	Q4WEM7_ASPFU	SIMILARITY: Belongs to the class-I aminoacyl-tRNA synthetase family.	Neosartorya fumigata	humans	vertebrata	infection	Infection	36.554	8.41e-69
MQ2101_G02174	DHH1_CRYNV	FUNCTION: ATP-dependent RNA helicase involved in mRNA turnover, and more specifically in mRNA decapping. Is involved in G1/S DNA- damage checkpoint recovery, probably through the regulation of the translational status of a subset of mRNAs. May also have a role in translation and mRNA nuclear export (By similarity). Is involved in virulence.//CATALYTIC ACTIVITY: ATP + H(2)O = ADP + phosphate.//SUB…	Cryptococcus neoformans	humans	vertebrata	cryptococcosis	Cryptococcosis	29.248	2.09e-44
MQ2101_G02188	Q5AB06_CANAL	SIMILARITY: Contains 1 PI3K/PI4K domain.	Candida albicans	Isolated from a wide variety of substrates including humans	animals	invasive candidal disease	invasive candidal disease	50.726	0
MQ2101_G02192	C0S733_PARBP	SIMILARITY: Belongs to the TCP-1 chaperonin family.	Paracoccidioides brasiliensis	humans	vertebrata	Paracoccidioidomycosis	Paracoccidioidomycosis	27.306	2.39e-47
MQ2101_G02193	Q5A0W8_CANAL	CAUTION: The sequence shown here is derived from an EMBL/GenBank/DDBJ whole genome shotgun (WGS) entry which is preliminary data.	Candida albicans	Isolated from a wide variety of substrates including humans	animals	invasive candidal disease	invasive candidal disease	64.696	0
MQ2101_G02206	Q4PDC7_USTMA	CAUTION: The sequence shown here is derived from an EMBL/GenBank/DDBJ whole genome shotgun (WGS) entry which is preliminary data.	Ustilago maydis	Euchlaena spp., Zea spp. (Poaceae)	herb	Smut. Corn smut	Smut	42.984	3.62e-125
MQ2101_G02208	A4QVD7_MAGO7	Unknown	Magnaporthe oryzae	Poaceae, especially important on Oryzae	herb	Rice blast	Rice Blast	33.074	5.56e-44
MQ2101_G02214	Q7Z9J6_CRYNV	Unknown	Cryptococcus neoformans	humans	vertebrata	cryptococcosis	Cryptococcosis	30.601	8.82e-20
MQ2101_G02218	Q2KG56_MAGO7	SIMILARITY: Belongs to the small GTPase superfamily. Rho family.	Magnaporthe oryzae	Poaceae, especially important on Oryzae	herb	Rice blast	Rice Blast	53.684	3.21e-69
MQ2101_G02229	F2QU09_PICP7	Unknown	Pichia pastoris	humans	vertebrata	occasional infection	Occasional Infection	29.818	4.89e-20
MQ2101_G02230	Q5AFI8_CANAL	FUNCTION: Catalyzes the oxidation of 3-carboxy-2-hydroxy-4- methylpentanoate (3-isopropylmalate) to 3-carboxy-4-methyl-2- oxopentanoate. The product decarboxylates to 4-methyl-2 oxopentanoate (By similarity).//CATALYTIC ACTIVITY: (2R,3S)-3-isopropylmalate + NAD(+) = 4-methyl- 2-oxopentanoate + CO(2) + NADH.//COFACTOR: Binds 1 magnesium or manganese ion per subunit (By similarity).//PATHWAY: Amino…	Candida albicans	Isolated from a wide variety of substrates including humans	animals	invasive candidal disease	invasive candidal disease	84.282	0
MQ2101_G02234	TUP1_CANAL	FUNCTION: Represses transcription by RNA polymerase II. Represses genes responsible for initiating filamentous growth and this repression is lifted under inducing environmental conditions.//SIMILARITY: Contains 7 WD repeats.	Candida albicans	Isolated from a wide variety of substrates including humans	animals	invasive candidal disease	invasive candidal disease	34.667	1.82e-06
MQ2101_G02236	O93802_ALTAL	SIMILARITY: Belongs to the short-chain dehydrogenases/reductases (SDR) family.	Alternaria alternata	Plant	plants	Leaf spot, rots	Leaf Spot	28.205	2.91e-08
MQ2101_G02239	A3LXZ6_PICST	Unknown	Scheffersomyces stipitis	humans	vertebrata	occasional infection	Occasional Infection	81.119	1.07e-82
MQ2101_G02242	Q8J286_COLLN	SIMILARITY: Belongs to the cation transport ATPase (P-type) family.	Colletotrichum lindemuthianum	Multiple genera of Fabaceae. Rare reports on other taxa	herb	Leaf, stem and pod anthracnose	Leaf Spot	37.037	3.94e-170
MQ2101_G02244	F2Z6H2_CANGB	SIMILARITY: Contains 1 SAM (sterile alpha motif) domain.//SIMILARITY: Contains 1 protein kinase domain.	Candida glabrata	humans	vertebrata	Occasional invasive candidal disease	Occasional Infection	33.929	8.78e-45
MQ2101_G02251	Q59QW5_CANAL	SIMILARITY: Contains 1 LisH domain.	Candida albicans	Isolated from a wide variety of substrates including humans	animals	invasive candidal disease	invasive candidal disease	43.75	2.23e-07
MQ2101_G02255	Q874K8_CRYNV	Unknown	Cryptococcus neoformans	humans	vertebrata	cryptococcosis	Cryptococcosis	26.607	1.03e-59
MQ2101_G02267	Q71S08_ASPFM	SIMILARITY: Belongs to the bZIP family.	Neosartorya fumigata	humans	vertebrata	infection	Infection	33.333	5.19e-12
MQ2101_G02276	A6R963_AJECN	Unknown	Ajellomyces capsulata	humans	vertebrata	Darling's disease	Darling's Disease	25.941	3.28e-57
MQ2101_G02282	Q9C2Y4_MAGGR	CATALYTIC ACTIVITY: ATP + H(2)O + phospholipid(In) = ADP + phosphate + phospholipid(Out).	Magnaporthe grisea	Digitaria (Poaceae)	herb	Leaf spot	Leaf Spot	32.468	5.75e-67
MQ2101_G02285	A6RDX2_AJECN	Unknown	Ajellomyces capsulata	humans	vertebrata	Darling's disease	Darling's Disease	28.723	4.14e-27
MQ2101_G02289	A6RH34_AJECN	Unknown	Ajellomyces capsulata	humans	vertebrata	Darling's disease	Darling's Disease	24.696	8.51e-12
MQ2101_G02294	Q9C1C6_COCCA	Unknown	Cochliobolus carbonum	Corn, Zea mays, sometimes on Sorghum (Poaceae) and various other plant families	plants	Northern corn leaf spot, ear and kernel rot	Leaf Spot	73.899	9.32e-174
MQ2101_G02298	Q9HFB2_SACKL	COFACTOR: Iron (By similarity).//DOMAIN: The histidine box domains may contain the active site and/or be involved in metal ion binding (By similarity).//SIMILARITY: Belongs to the fatty acid desaturase family.//SIMILARITY: Contains 1 cytochrome b5 heme-binding domain.	Saccharomyces kluyveri	humans	vertebrata	occasional infection	Occasional Infection	34.783	3.33e-12
MQ2101_G02305	C5G9E7_AJEDR	Unknown	Ajellomyces dermatitidis	humans	vertebrata	cutaneous Blastomyces dermatitidis infection	cutaneous Infection	30.435	1.16e-07
MQ2101_G02307	A6REW8_AJECN	FUNCTION: Component of the eukaryotic translation initiation factor 3 (eIF-3) complex (By similarity).//SUBCELLULAR LOCATION: Cytoplasm (By similarity).//SIMILARITY: Belongs to the eIF-3 subunit G family.//SIMILARITY: Contains 1 RRM (RNA recognition motif) domain.	Ajellomyces capsulata	humans	vertebrata	Darling's disease	Darling's Disease	38.351	4.35e-62
MQ2101_G02308	TUP1_CANAL	FUNCTION: Represses transcription by RNA polymerase II. Represses genes responsible for initiating filamentous growth and this repression is lifted under inducing environmental conditions.//SIMILARITY: Contains 7 WD repeats.	Candida albicans	Isolated from a wide variety of substrates including humans	animals	invasive candidal disease	invasive candidal disease	27.326	7.05e-07
MQ2101_G02312	PACC_CANAL	FUNCTION: Transcription factor that mediates regulation of both acid- and alkaline-expressed genes in response to ambient pH. At alkaline ambient pH, activates transcription of alkaline-expressed genes (including RIM101 itself) and represses transcription of acid-expressed genes. Specifically recognizes and binds the consensus sequence 5'-CCAAGAA-3'. Required for the control of alkaline pH-induce…	Candida albicans	Isolated from a wide variety of substrates including humans	animals	invasive candidal disease	invasive candidal disease	39.511	3.81e-85
MQ2101_G02321	PALA_CANAL	FUNCTION: Required for the proteolytic cleavage of the transcription factor RIM101 in response to alkaline ambient pH. May act as a scaffold protein that recruits the calpain-like protease RIM13 via SNF7 to its substrate RIM101 (By similarity). Required for filamentation.//SUBUNIT: Interacts with RIM101 by binding to its two YPX[LI] motifs (By similarity).//SIMILARITY: Belongs to the palA/RIM20 f…	Candida albicans	Isolated from a wide variety of substrates including humans	animals	invasive candidal disease	invasive candidal disease	37.037	1.33e-178
MQ2101_G02326	Q8NJ85_CANAL	SIMILARITY: Belongs to the septin family.	Candida albicans	Isolated from a wide variety of substrates including humans	animals	invasive candidal disease	invasive candidal disease	28.814	1.25e-12
MQ2101_G02329	Q59W09_CANAL	CAUTION: The sequence shown here is derived from an EMBL/GenBank/DDBJ whole genome shotgun (WGS) entry which is preliminary data.	Candida albicans	Isolated from a wide variety of substrates including humans	animals	invasive candidal disease	invasive candidal disease	53.151	2.13e-125
MQ2101_G02339	Q5A661_CANAL	CAUTION: The sequence shown here is derived from an EMBL/GenBank/DDBJ whole genome shotgun (WGS) entry which is preliminary data.	Candida albicans	Isolated from a wide variety of substrates including humans	animals	invasive candidal disease	invasive candidal disease	42.398	6.72e-136
MQ2101_G02344	A9YLC3_CANPA	Unknown	Candida parapsilosis	humans	vertebrata	invasive candidal disease	invasive candidal disease	79.771	0
MQ2101_G02346	A4QRN5_MAGO7	Unknown	Magnaporthe oryzae	Poaceae, especially important on Oryzae	herb	Rice blast	Rice Blast	23.367	2.09e-13
MQ2101_G02353	PACC_EMENI	FUNCTION: Transcription factor that mediates regulation of both acid- and alkaline-expressed genes in response to ambient pH. At alkaline ambient pH, activates transcription of alkaline-expressed genes (including pacC itself) and represses transcription of acid- expressed genes. Specifically recognizes and binds the consensus sequence 5'-GCCARG-3'. Required for virulence in invasive pulmonary asp…	Emericella nidulans	humans	vertebrata	chronic granulomatous diseas	Granulomatous Diseas	32.407	2.58e-09
MQ2101_G02355	Q59RQ6_CANAL	CATALYTIC ACTIVITY: Protein N(6)-(dihydrolipoyl)lysine + NAD(+) = protein N(6)-(lipoyl)lysine + NADH.//COFACTOR: Binds 1 FAD per subunit (By similarity).//MISCELLANEOUS: The active site is a redox-active disulfide bond (By similarity).//SIMILARITY: Belongs to the class-I pyridine nucleotide-disulfide oxidoreductase family.//CAUTION: The sequence shown here is derived from an EMBL/GenBank/DDBJ who…	Candida albicans	Isolated from a wide variety of substrates including humans	animals	invasive candidal disease	invasive candidal disease	77.079	0
MQ2101_G02356	Q59WF4_CANAL	CAUTION: The sequence shown here is derived from an EMBL/GenBank/DDBJ whole genome shotgun (WGS) entry which is preliminary data.	Candida albicans	Isolated from a wide variety of substrates including humans	animals	invasive candidal disease	invasive candidal disease	36.395	1.52e-55
MQ2101_G02361	STE20_CANAL	FUNCTION: MAP4K component of the MAPK pathway required for the mating pheromone response, and the regulation of cell polarity and cell cycle. Phosphorylates histone H2B to form H2BS10ph (By similarity). Required for hyphal formation and virulence.//CATALYTIC ACTIVITY: ATP + a protein = ADP + a phosphoprotein.//SUBCELLULAR LOCATION: Cytoplasm (By similarity). Nucleus (By similarity).//SIMILARITY: …	Candida albicans	Isolated from a wide variety of substrates including humans	animals	invasive candidal disease	invasive candidal disease	78.683	1.01e-173
MQ2101_G02370	Q9C1T0_FUSOX	Unknown	Fusarium oxysporum	Multiple genera in multiple families	plants	Blights, wilts, rots of various sorts	Blight	55.652	0
MQ2101_G02374	C5GH04_AJEDR	SIMILARITY: Belongs to the DEAD box helicase family.	Ajellomyces dermatitidis	humans	vertebrata	cutaneous Blastomyces dermatitidis infection	cutaneous Infection	31.139	3.17e-43
MQ2101_G02378	Q59ZX1_CANAL	SIMILARITY: Contains 1 SET domain.	Candida albicans	Isolated from a wide variety of substrates including humans	animals	invasive candidal disease	invasive candidal disease	38.71	2.47e-08
MQ2101_G02384	TUP1_CANAL	FUNCTION: Represses transcription by RNA polymerase II. Represses genes responsible for initiating filamentous growth and this repression is lifted under inducing environmental conditions.//SIMILARITY: Contains 7 WD repeats.	Candida albicans	Isolated from a wide variety of substrates including humans	animals	invasive candidal disease	invasive candidal disease	23.558	2.06e-14
MQ2101_G02385	Q5A4F3_CANAL	Unknown	Candida albicans	Isolated from a wide variety of substrates including humans	animals	invasive candidal disease	invasive candidal disease	59.459	1.52e-09
MQ2101_G02392	Q9P8W9_CRYNE	FUNCTION: PPIases accelerate the folding of proteins (By similarity).//FUNCTION: PPIases accelerate the folding of proteins. It catalyzes the cis-trans isomerization of proline imidic peptide bonds in oligopeptides (By similarity).//CATALYTIC ACTIVITY: Peptidylproline (omega=180) = peptidylproline (omega=0).//SIMILARITY: Belongs to the cyclophilin-type PPIase family.//SIMILARITY: Contains 1 PPIas…	Cryptococcus neoformans	humans	vertebrata	cryptococcosis	Cryptococcosis	74.691	6.04e-90
MQ2101_G02396	Q9UW87_CANAL	SIMILARITY: Belongs to the ABC transporter superfamily.	Candida albicans	Isolated from a wide variety of substrates including humans	animals	invasive candidal disease	invasive candidal disease	39.199	0
MQ2101_G02400	O42695_CANAL	SIMILARITY: Contains 1 histidine kinase domain.	Candida albicans	Isolated from a wide variety of substrates including humans	animals	invasive candidal disease	invasive candidal disease	55.459	0
MQ2101_G02401	DPP4_ASPFU	FUNCTION: Extracellular dipeptidyl-peptidase which removes N- terminal dipeptides sequentially from polypeptides having unsubstituted N-termini provided that the penultimate residue is proline. Contributes to pathogenicity (By similarity).//CATALYTIC ACTIVITY: Release of an N-terminal dipeptide, Xaa-Yaa-|- Zaa-, from a polypeptide, preferentially when Yaa is Pro, provided Zaa is neither Pro nor h…	Neosartorya fumigata	humans	vertebrata	infection	Infection	35.188	1.48e-130
MQ2101_G02408	Q99324_SEPLY	Unknown	Septoria lycopersici	Primarily tomato, Lycopersicon esculentum, also Solanum spp. and other Solanaceae	herb	Leaf spot	Leaf Spot	34.93	1.93e-135
MQ2101_G02410	A3GH04_PICST	CAUTION: The sequence shown here is derived from an EMBL/GenBank/DDBJ whole genome shotgun (WGS) entry which is preliminary data.	Scheffersomyces stipitis	humans	vertebrata	occasional infection	Occasional Infection	41.084	1.43e-165
MQ2101_G02415	Q96WM3_CRYNE	Unknown	Cryptococcus neoformans	humans	vertebrata	cryptococcosis	Cryptococcosis	46.875	1.24e-126
MQ2101_G02429	TPS1_CANAL	CATALYTIC ACTIVITY: UDP-glucose + D-glucose 6-phosphate = UDP + alpha,alpha-trehalose 6-phosphate.//INDUCTION: By heat shock.//SIMILARITY: Belongs to the glycosyltransferase 20 family.	Candida albicans	Isolated from a wide variety of substrates including humans	animals	invasive candidal disease	invasive candidal disease	78.038	0
MQ2101_G02431	Q5APH9_CANAL	SIMILARITY: Belongs to the PP2C family.//CAUTION: The sequence shown here is derived from an EMBL/GenBank/DDBJ whole genome shotgun (WGS) entry which is preliminary data.	Candida albicans	Isolated from a wide variety of substrates including humans	animals	invasive candidal disease	invasive candidal disease	26.1	7.18e-27
MQ2101_G02435	A3LS85_PICST	Unknown	Scheffersomyces stipitis	humans	vertebrata	occasional infection	Occasional Infection	27.041	3.88e-30
MQ2101_G02436	Q875L6_USTMD	SIMILARITY: Contains 1 N-terminal Ras-GEF domain.//SIMILARITY: Contains 1 Ras-GEF domain.	Ustilago maydis	Euchlaena spp., Zea spp. (Poaceae)	herb	Smut. Corn smut	Smut	31.847	4.38e-25
MQ2101_G02440	KAPR_USTMA	SUBUNIT: Tetramer, composed of 2 regulatory (R) and 2 catalytic (C) subunits. In the presence of cAMP it dissociates into 2 active monomeric C subunits and an R dimer (By similarity).//SIMILARITY: Belongs to the cAMP-dependent kinase regulatory chain family.//SIMILARITY: Contains 2 cyclic nucleotide-binding domains.//SEQUENCE CAUTION: Sequence=AAA57470.1; Type=Frameshift; Positions=460, 488, 492;	Ustilago maydis	Euchlaena spp., Zea spp. (Poaceae)	herb	Smut. Corn smut	Smut	34.568	1.49e-07
MQ2101_G02448	Q59LF3_CANAL	SIMILARITY: Contains 1 SH3 domain.//CAUTION: The sequence shown here is derived from an EMBL/GenBank/DDBJ whole genome shotgun (WGS) entry which is preliminary data.	Candida albicans	Isolated from a wide variety of substrates including humans	animals	invasive candidal disease	invasive candidal disease	28.777	8.13e-10
MQ2101_G02455	Q5AK12_CANAL	CAUTION: The sequence shown here is derived from an EMBL/GenBank/DDBJ whole genome shotgun (WGS) entry which is preliminary data.	Candida albicans	Isolated from a wide variety of substrates including humans	animals	invasive candidal disease	invasive candidal disease	73.81	4.37e-85
MQ2101_G02457	Q5KB00_CRYNJ	SIMILARITY: Contains 1 DH (DBL-homology) domain.	Cryptococcus neoformans	humans	vertebrata	cryptococcosis	Cryptococcosis	22.817	4.63e-13
MQ2101_G02464	DHH1_CRYNV	FUNCTION: ATP-dependent RNA helicase involved in mRNA turnover, and more specifically in mRNA decapping. Is involved in G1/S DNA- damage checkpoint recovery, probably through the regulation of the translational status of a subset of mRNAs. May also have a role in translation and mRNA nuclear export (By similarity). Is involved in virulence.//CATALYTIC ACTIVITY: ATP + H(2)O = ADP + phosphate.//SUB…	Cryptococcus neoformans	humans	vertebrata	cryptococcosis	Cryptococcosis	37.209	9.48e-21
MQ2101_G02467	Q5ADV7_CANAL	CAUTION: The sequence shown here is derived from an EMBL/GenBank/DDBJ whole genome shotgun (WGS) entry which is preliminary data.	Candida albicans	Isolated from a wide variety of substrates including humans	animals	invasive candidal disease	invasive candidal disease	52.473	3.88e-145
MQ2101_G02471	A3LS85_PICST	Unknown	Scheffersomyces stipitis	humans	vertebrata	occasional infection	Occasional Infection	83.707	0
MQ2101_G02475	O74686_AJECA	Unknown	Ajellomyces capsulata	humans	vertebrata	Darling's disease	Darling's Disease	46.957	7.03e-75
MQ2101_G02478	TUP1_CANAL	FUNCTION: Represses transcription by RNA polymerase II. Represses genes responsible for initiating filamentous growth and this repression is lifted under inducing environmental conditions.//SIMILARITY: Contains 7 WD repeats.	Candida albicans	Isolated from a wide variety of substrates including humans	animals	invasive candidal disease	invasive candidal disease	29.181	2.05e-21
MQ2101_G02480	SUB8_COCP7	FUNCTION: Secreted subtilisin-like serine protease with keratinolytic activity that contributes to pathogenicity (By similarity).//SUBCELLULAR LOCATION: Secreted (By similarity).//SIMILARITY: Belongs to the peptidase S8 family.//SIMILARITY: Contains 1 peptidase S8 domain.	Coccidioides posadasii	humans	vertebrata	coccidiomycosis	Coccidiomycosis	45.714	3.43e-114
MQ2101_G02485	Q9P872_CANAL	SIMILARITY: Belongs to the cation transport ATPase (P-type) family.	Candida albicans	Isolated from a wide variety of substrates including humans	animals	invasive candidal disease	invasive candidal disease	23.918	1.57e-27
MQ2101_G02493	GPA1_USTMA	FUNCTION: Guanine nucleotide-binding proteins (G proteins) are involved as modulators or transducers in various transmembrane signaling systems.//SUBUNIT: G proteins are composed of 3 units; alpha, beta and gamma. The alpha chain contains the guanine nucleotide binding site.//SIMILARITY: Belongs to the G-alpha family.//SEQUENCE CAUTION: Sequence=EAK82997.1; Type=Erroneous gene model prediction; S…	Ustilago maydis	Euchlaena spp., Zea spp. (Poaceae)	herb	Smut. Corn smut	Smut	38.702	5.45e-100
MQ2101_G02502	Q5ABD7_CANAL	CATALYTIC ACTIVITY: A phosphoprotein + H(2)O = a protein + phosphate.//SIMILARITY: Belongs to the PPP phosphatase family.	Candida albicans	Isolated from a wide variety of substrates including humans	animals	invasive candidal disease	invasive candidal disease	31.047	8.92e-32
MQ2101_G02503	Q9C1R5_CRYNE	Unknown	Cryptococcus neoformans	humans	vertebrata	cryptococcosis	Cryptococcosis	33.333	1.14e-13
MQ2101_G02506	P87199_USTMD	SIMILARITY: Belongs to the kinesin-like protein family.//SIMILARITY: Contains 1 kinesin-motor domain.	Ustilago maydis	Euchlaena spp., Zea spp. (Poaceae)	herb	Smut. Corn smut	Smut	41.912	7.69e-54
MQ2101_G02511	O93800_ALTAL	Unknown	Alternaria alternata	Plant	plants	Leaf spot, rots	Leaf Spot	24.318	1.67e-14
MQ2101_G02531	CLA4_CANAL	FUNCTION: Essential for virulence and morphological switching (hyphal formation) of C.albicans.//CATALYTIC ACTIVITY: ATP + a protein = ADP + a phosphoprotein.//SIMILARITY: Belongs to the protein kinase superfamily. STE Ser/Thr protein kinase family. STE20 subfamily.//SIMILARITY: Contains 1 CRIB domain.//SIMILARITY: Contains 1 PH domain.//SIMILARITY: Contains 1 protein kinase domain.	Candida albicans	Isolated from a wide variety of substrates including humans	animals	invasive candidal disease	invasive candidal disease	78.551	0
MQ2101_G02532	A9Z1V6_PHAND	Unknown	Phaeosphaeria nodorum	Multiple genera of Poaceae and Blysmus compressus (Cyperaceae)	herb	Glume blotch of wheat and other grasses	Glume Blotch	26.263	5.22e-12
MQ2101_G02533	Q5AP71_CANAL	CATALYTIC ACTIVITY: ATP + a protein = ADP + a phosphoprotein.//SIMILARITY: Contains 1 AGC-kinase C-terminal domain.//CAUTION: The sequence shown here is derived from an EMBL/GenBank/DDBJ whole genome shotgun (WGS) entry which is preliminary data.	Candida albicans	Isolated from a wide variety of substrates including humans	animals	invasive candidal disease	invasive candidal disease	74.702	5.72e-180
MQ2101_G02540	TUP1_CANAL	FUNCTION: Represses transcription by RNA polymerase II. Represses genes responsible for initiating filamentous growth and this repression is lifted under inducing environmental conditions.//SIMILARITY: Contains 7 WD repeats.	Candida albicans	Isolated from a wide variety of substrates including humans	animals	invasive candidal disease	invasive candidal disease	27.523	5.36e-12
MQ2101_G02543	Q1WN54_COPDI	Unknown	Coprinellus disseminatus	woody tissue	xyloid	no disease symptoms	No Symptoms	36.424	8.85e-19
MQ2101_G02557	BUR1_CANAL	FUNCTION: Serine/threonine-protein kinase involved in transcription regulation. Phosphorylates the UBC2/RAD6 ubiquitin- conjugating enzyme (E2), leading to monoubiquitination of histone H2B and the silencing of telomeric-associated genes. Also required for histone H3 methylation. Necessary for the recovery from pheromone-induced growth arrest in the cell cycle G1 phase (By similarity). Required f…	Candida albicans	Isolated from a wide variety of substrates including humans	animals	invasive candidal disease	invasive candidal disease	67.236	6.78e-174
MQ2101_G02558	Q5ANE1_CANAL	SIMILARITY: Belongs to the major facilitator superfamily. Sugar transporter (TC 2.A.1.1) family.//CAUTION: The sequence shown here is derived from an EMBL/GenBank/DDBJ whole genome shotgun (WGS) entry which is preliminary data.	Candida albicans	Isolated from a wide variety of substrates including humans	animals	invasive candidal disease	invasive candidal disease	29.025	4.61e-42
MQ2101_G02561	Q9P872_CANAL	SIMILARITY: Belongs to the cation transport ATPase (P-type) family.	Candida albicans	Isolated from a wide variety of substrates including humans	animals	invasive candidal disease	invasive candidal disease	28.184	3.24e-88
MQ2101_G02569	Q5ABU7_CANAL	Unknown	Candida albicans	Isolated from a wide variety of substrates including humans	animals	invasive candidal disease	invasive candidal disease	45.39	0
MQ2101_G02570	Q59LF3_CANAL	SIMILARITY: Contains 1 SH3 domain.//CAUTION: The sequence shown here is derived from an EMBL/GenBank/DDBJ whole genome shotgun (WGS) entry which is preliminary data.	Candida albicans	Isolated from a wide variety of substrates including humans	animals	invasive candidal disease	invasive candidal disease	36.471	4.73e-10
MQ2101_G02585	Q0PND8_MAGGR	SIMILARITY: Belongs to the AAA ATPase family.	Magnaporthe grisea	Digitaria (Poaceae)	herb	Leaf spot	Leaf Spot	32.536	1.8e-50
MQ2101_G02596	C0S6J0_PARBP	CATALYTIC ACTIVITY: ATP + D-ribose 5-phosphate = AMP + 5-phospho- alpha-D-ribose 1-diphosphate.//SIMILARITY: Belongs to the ribose-phosphate pyrophosphokinase family.	Paracoccidioides brasiliensis	humans	vertebrata	Paracoccidioidomycosis	Paracoccidioidomycosis	40.823	1.43e-66
MQ2101_G02604	Q5AG71_CANAL	CAUTION: The sequence shown here is derived from an EMBL/GenBank/DDBJ whole genome shotgun (WGS) entry which is preliminary data.	Candida albicans	Isolated from a wide variety of substrates including humans	animals	invasive candidal disease	invasive candidal disease	26.639	1.94e-18
MQ2101_G02619	B9WMS9_CANDC	FUNCTION: Tubulin is the major constituent of microtubules. It binds two moles of GTP, one at an exchangeable site on the beta chain and one at a non-exchangeable site on the alpha-chain (By similarity).//SUBUNIT: Dimer of alpha and beta chains (By similarity).//SIMILARITY: Belongs to the tubulin family.	Candida dubliniensis	humans	vertebrata	leptomeningeal disease,occasional invasive candidal disease	Leptomeningeal Disease	80.6	0
MQ2101_G02620	Q86ZP4_GIBZA	Unknown	Gibberella zeae	Principal hosts: Poaceae, including Zea mays (corn), Triticum aestivum (wheat), and Oryza sativa (rice). Additional hosts: various plant families	herb	Seedling blight, pre- and post-emergence blight, root and foot rot, brown rot, culm decay, head or kernel blight (scab or ear scab) of cereals. Leaf	Seedling Blight	37.179	1.99e-23
MQ2101_G02621	Q8NKE9_USTMD	Unknown	Ustilago maydis	Euchlaena spp., Zea spp. (Poaceae)	herb	Smut. Corn smut	Smut	27.385	3.86e-21
MQ2101_G02629	Q59W43_CANAL	SIMILARITY: Belongs to the bZIP family.	Candida albicans	Isolated from a wide variety of substrates including humans	animals	invasive candidal disease	invasive candidal disease	44.706	1.07e-109
MQ2101_G02630	TUP1_CANAL	FUNCTION: Represses transcription by RNA polymerase II. Represses genes responsible for initiating filamentous growth and this repression is lifted under inducing environmental conditions.//SIMILARITY: Contains 7 WD repeats.	Candida albicans	Isolated from a wide variety of substrates including humans	animals	invasive candidal disease	invasive candidal disease	25.664	1.26e-12
MQ2101_G02635	Q5A0Z0_CANAL	CAUTION: The sequence shown here is derived from an EMBL/GenBank/DDBJ whole genome shotgun (WGS) entry which is preliminary data.	Candida albicans	Isolated from a wide variety of substrates including humans	animals	invasive candidal disease	invasive candidal disease	67.871	2.67e-128
MQ2101_G02637	C4YR14_CANAW	Unknown	Candida albicans	Isolated from a wide variety of substrates including humans	animals	invasive candidal disease	invasive candidal disease	56.688	0
MQ2101_G02644	Q5AHF9_CANAL	CAUTION: The sequence shown here is derived from an EMBL/GenBank/DDBJ whole genome shotgun (WGS) entry which is preliminary data.	Candida albicans	Isolated from a wide variety of substrates including humans	animals	invasive candidal disease	invasive candidal disease	60.938	1.78e-56
MQ2101_G02645	Q00LS5_PHAND	SIMILARITY: Contains 1 protein kinase domain.	Phaeosphaeria nodorum	Multiple genera of Poaceae and Blysmus compressus (Cyperaceae)	herb	Glume blotch of wheat and other grasses	Glume Blotch	27.215	1.67e-14
MQ2101_G02646	Q4P8E7_USTMA	CAUTION: The sequence shown here is derived from an EMBL/GenBank/DDBJ whole genome shotgun (WGS) entry which is preliminary data.	Ustilago maydis	Euchlaena spp., Zea spp. (Poaceae)	herb	Smut. Corn smut	Smut	28.947	3.01e-46
MQ2101_G02650	B9WDI5_CANDC	Unknown	Candida dubliniensis	humans	vertebrata	leptomeningeal disease,occasional invasive candidal disease	Leptomeningeal Disease	83.245	0
MQ2101_G02652	Q5J7N6_COCHE	SIMILARITY: Belongs to the bZIP family.	Cochliobolus heterostrophus	Zea mays	herb	Southern leaf blight of maize	Leaf Blight	48.421	3.72e-17
MQ2101_G02656	C1G8Q1_PARBD	Unknown	Paracoccidioides brasiliensis	humans	vertebrata	Paracoccidioidomycosis	Paracoccidioidomycosis	37.828	2.11e-56
MQ2101_G02657	A3LUH0_PICST	Unknown	Scheffersomyces stipitis	humans	vertebrata	occasional infection	Occasional Infection	83.211	0
MQ2101_G02666	Q6XVN4_CRYNV	COFACTOR: Zinc (By similarity).	Cryptococcus neoformans	humans	vertebrata	cryptococcosis	Cryptococcosis	64.615	2.86e-137
MQ2101_G02677	Q9P932_CANAL	CATALYTIC ACTIVITY: ATP + a protein = ADP + a phosphoprotein.//SIMILARITY: Contains 1 AGC-kinase C-terminal domain.	Candida albicans	Isolated from a wide variety of substrates including humans	animals	invasive candidal disease	invasive candidal disease	71.951	1.37e-75
MQ2101_G02680	Q59Z94_CANAL	SIMILARITY: Contains 1 protein kinase domain.//CAUTION: The sequence shown here is derived from an EMBL/GenBank/DDBJ whole genome shotgun (WGS) entry which is preliminary data.	Candida albicans	Isolated from a wide variety of substrates including humans	animals	invasive candidal disease	invasive candidal disease	48.731	3.84e-155
MQ2101_G02682	A0ST42_CERNC	Unknown	Cercospora nicotianae	Numerous taxa in Solanaceae	xyloid	Leaf spot	Leaf Spot	36.188	2.1e-63
MQ2101_G02685	F2QZS1_PICP7	COFACTOR: Iron (By similarity).//DOMAIN: The histidine box domains may contain the active site and/or be involved in metal ion binding (By similarity).//SIMILARITY: Belongs to the fatty acid desaturase family.//SIMILARITY: Contains 1 cytochrome b5 heme-binding domain.	Pichia pastoris	humans	vertebrata	occasional infection	Occasional Infection	44.395	6.08e-60
MQ2101_G02686	Q92217_COCHE	Unknown	Cochliobolus heterostrophus	Zea mays	herb	Southern leaf blight of maize	Leaf Blight	30.357	1.09e-20
MQ2101_G02695	Q3Y5V5_MAGGR	SIMILARITY: Belongs to the ABC transporter superfamily.	Magnaporthe grisea	Digitaria (Poaceae)	herb	Leaf spot	Leaf Spot	30.657	3.3e-06
MQ2101_G02697	Q9HFV9_CRYNE	Unknown	Cryptococcus neoformans	humans	vertebrata	cryptococcosis	Cryptococcosis	33.814	1.27e-72
MQ2101_G02698	Q8J2N0_FUSOX	Unknown	Fusarium oxysporum	Multiple genera in multiple families	plants	Blights, wilts, rots of various sorts	Blight	28.244	3.23e-23
MQ2101_G02717	Q5APH9_CANAL	SIMILARITY: Belongs to the PP2C family.//CAUTION: The sequence shown here is derived from an EMBL/GenBank/DDBJ whole genome shotgun (WGS) entry which is preliminary data.	Candida albicans	Isolated from a wide variety of substrates including humans	animals	invasive candidal disease	invasive candidal disease	61.905	3.58e-130
MQ2101_G02718	Q8J286_COLLN	SIMILARITY: Belongs to the cation transport ATPase (P-type) family.	Colletotrichum lindemuthianum	Multiple genera of Fabaceae. Rare reports on other taxa	herb	Leaf, stem and pod anthracnose	Leaf Spot	34.458	1.24e-93
MQ2101_G02719	A3LRS6_PICST	Unknown	Scheffersomyces stipitis	humans	vertebrata	occasional infection	Occasional Infection	65.238	1e-96
MQ2101_G02721	Q59TT3_CANAL	CAUTION: The sequence shown here is derived from an EMBL/GenBank/DDBJ whole genome shotgun (WGS) entry which is preliminary data.	Candida albicans	Isolated from a wide variety of substrates including humans	animals	invasive candidal disease	invasive candidal disease	51.724	0
MQ2101_G02726	IRS4_CANAL	FUNCTION: Positive regulator of phosphatidylinositol 4,5- bisphosphate turnover and negatively regulates signaling through the cell integrity pathway. Involved in rDNA silencing (By similarity).//SIMILARITY: Belongs to the IRS4 family.//SIMILARITY: Contains 1 EH domain.	Candida albicans	Isolated from a wide variety of substrates including humans	animals	invasive candidal disease	invasive candidal disease	38.235	1.11e-08
MQ2101_G02747	Q9UW03_BOTFU	SIMILARITY: Belongs to the ABC transporter superfamily.	Botryotinia fuckeliana	Various plant families	plants	Grey mould. Parasite or saprophyte	Gray Mould	28.705	1.17e-49
MQ2101_G02749	Q59M50_CANAL	CAUTION: The sequence shown here is derived from an EMBL/GenBank/DDBJ whole genome shotgun (WGS) entry which is preliminary data.	Candida albicans	Isolated from a wide variety of substrates including humans	animals	invasive candidal disease	invasive candidal disease	26.667	6.19e-20
MQ2101_G02759	DHH1_CRYNV	FUNCTION: ATP-dependent RNA helicase involved in mRNA turnover, and more specifically in mRNA decapping. Is involved in G1/S DNA- damage checkpoint recovery, probably through the regulation of the translational status of a subset of mRNAs. May also have a role in translation and mRNA nuclear export (By similarity). Is involved in virulence.//CATALYTIC ACTIVITY: ATP + H(2)O = ADP + phosphate.//SUB…	Cryptococcus neoformans	humans	vertebrata	cryptococcosis	Cryptococcosis	70.545	0
MQ2101_G02760	Q5AD07_CANAL	FUNCTION: Destroys radicals which are normally produced within the cells and which are toxic to biological systems (By similarity).//CATALYTIC ACTIVITY: 2 superoxide + 2 H(+) = O(2) + H(2)O(2).//COFACTOR: Binds 1 copper ion per subunit (By similarity).//COFACTOR: Binds 1 zinc ion per subunit (By similarity).//SIMILARITY: Belongs to the Cu-Zn superoxide dismutase family.//CAUTION: The sequence sho…	Candida albicans	Isolated from a wide variety of substrates including humans	animals	invasive candidal disease	invasive candidal disease	47.368	1.62e-44
MQ2101_G02761	PACC_FUSOX	FUNCTION: Transcription factor that mediates regulation of both acid- and alkaline-expressed genes in response to ambient pH. At alkaline ambient pH, activates transcription of alkaline-expressed genes (including pacC itself) and represses transcription of acid- expressed genes. Specifically recognizes and binds the consensus sequence 5'-GCCARG-3'. May act as a negative regulator of virulence to …	Fusarium oxysporum	Multiple genera in multiple families	plants	Blights, wilts, rots of various sorts	Blight	39.286	1.21e-07
MQ2101_G02763	C4YII6_CANAW	SIMILARITY: Belongs to the DEAD box helicase family.	Candida albicans	Isolated from a wide variety of substrates including humans	animals	invasive candidal disease	invasive candidal disease	31.54	1.25e-45
MQ2101_G02770	C4YET9_CANAW	Unknown	Candida albicans	Isolated from a wide variety of substrates including humans	animals	invasive candidal disease	invasive candidal disease	32.468	7.32e-09
MQ2101_G02771	Q5ADT0_CANAL	Unknown	Candida albicans	Isolated from a wide variety of substrates including humans	animals	invasive candidal disease	invasive candidal disease	50.253	5.12e-106
MQ2101_G02772	Q5ADT1_CANAL	CAUTION: The sequence shown here is derived from an EMBL/GenBank/DDBJ whole genome shotgun (WGS) entry which is preliminary data.	Candida albicans	Isolated from a wide variety of substrates including humans	animals	invasive candidal disease	invasive candidal disease	48.523	0
MQ2101_G02778	B9WEI2_CANDC	Unknown	Candida dubliniensis	humans	vertebrata	leptomeningeal disease,occasional invasive candidal disease	Leptomeningeal Disease	29.57	9.95e-15
MQ2101_G02785	Q5A5Q6_CANAL	Unknown	Candida albicans	Isolated from a wide variety of substrates including humans	animals	invasive candidal disease	invasive candidal disease	47.536	1.33e-90
MQ2101_G02787	Q59SU1_CANAL	SIMILARITY: Belongs to the peptidase A1 family.//CAUTION: The sequence shown here is derived from an EMBL/GenBank/DDBJ whole genome shotgun (WGS) entry which is preliminary data.	Candida albicans	Isolated from a wide variety of substrates including humans	animals	invasive candidal disease	invasive candidal disease	41.964	7.96e-44
MQ2101_G02802	Q59PJ5_CANAL	CAUTION: The sequence shown here is derived from an EMBL/GenBank/DDBJ whole genome shotgun (WGS) entry which is preliminary data.	Candida albicans	Isolated from a wide variety of substrates including humans	animals	invasive candidal disease	invasive candidal disease	57.353	2.55e-72
MQ2101_G02803	Q2KG56_MAGO7	SIMILARITY: Belongs to the small GTPase superfamily. Rho family.	Magnaporthe oryzae	Poaceae, especially important on Oryzae	herb	Rice blast	Rice Blast	60.526	4.01e-83
MQ2101_G02807	Q1HGK2_MAGGR	Unknown	Magnaporthe grisea	Digitaria (Poaceae)	herb	Leaf spot	Leaf Spot	32.195	8.49e-24
MQ2101_G02813	Q5A747_CANAL	COFACTOR: Iron (By similarity).//DOMAIN: The histidine box domains may contain the active site and/or be involved in metal ion binding (By similarity).//SIMILARITY: Belongs to the fatty acid desaturase family.//SIMILARITY: Contains 1 cytochrome b5 heme-binding domain.	Candida albicans	Isolated from a wide variety of substrates including humans	animals	invasive candidal disease	invasive candidal disease	75.826	0
MQ2101_G02814	Q59ZX2_CANAL	CAUTION: The sequence shown here is derived from an EMBL/GenBank/DDBJ whole genome shotgun (WGS) entry which is preliminary data.	Candida albicans	Isolated from a wide variety of substrates including humans	animals	invasive candidal disease	invasive candidal disease	69.542	0
MQ2101_G02816	A4QVF8_MAGO7	COFACTOR: Zinc (By similarity).	Magnaporthe oryzae	Poaceae, especially important on Oryzae	herb	Rice blast	Rice Blast	31.977	1.99e-51
MQ2101_G02819	Q5A755_CANAL	CAUTION: The sequence shown here is derived from an EMBL/GenBank/DDBJ whole genome shotgun (WGS) entry which is preliminary data.	Candida albicans	Isolated from a wide variety of substrates including humans	animals	invasive candidal disease	invasive candidal disease	41.538	5.11e-63
MQ2101_G02821	TUP1_CANAL	FUNCTION: Represses transcription by RNA polymerase II. Represses genes responsible for initiating filamentous growth and this repression is lifted under inducing environmental conditions.//SIMILARITY: Contains 7 WD repeats.	Candida albicans	Isolated from a wide variety of substrates including humans	animals	invasive candidal disease	invasive candidal disease	26.176	1.33e-19
MQ2101_G02834	Q0PND8_MAGGR	SIMILARITY: Belongs to the AAA ATPase family.	Magnaporthe grisea	Digitaria (Poaceae)	herb	Leaf spot	Leaf Spot	37.769	0
MQ2101_G02840	TUP1_CANAL	FUNCTION: Represses transcription by RNA polymerase II. Represses genes responsible for initiating filamentous growth and this repression is lifted under inducing environmental conditions.//SIMILARITY: Contains 7 WD repeats.	Candida albicans	Isolated from a wide variety of substrates including humans	animals	invasive candidal disease	invasive candidal disease	34.884	2.26e-10
MQ2101_G02849	Q9P8W9_CRYNE	FUNCTION: PPIases accelerate the folding of proteins (By similarity).//FUNCTION: PPIases accelerate the folding of proteins. It catalyzes the cis-trans isomerization of proline imidic peptide bonds in oligopeptides (By similarity).//CATALYTIC ACTIVITY: Peptidylproline (omega=180) = peptidylproline (omega=0).//SIMILARITY: Belongs to the cyclophilin-type PPIase family.//SIMILARITY: Contains 1 PPIas…	Cryptococcus neoformans	humans	vertebrata	cryptococcosis	Cryptococcosis	66.46	2.57e-78
MQ2101_G02867	A3LRF3_PICST	SIMILARITY: Belongs to the small GTPase superfamily. Rab family.	Scheffersomyces stipitis	humans	vertebrata	occasional infection	Occasional Infection	78.261	4.19e-41
MQ2101_G02872	B2C6F1_CRYGA	Unknown	Cryptococcus gattii	humans	vertebrata	pulmonary cryptococcosis, basal meningitis, and cerebral cryptococcomas	Cryptococcosis	27.529	5.02e-45
MQ2101_G02873	A0ST44_CERNC	Unknown	Cercospora nicotianae	Numerous taxa in Solanaceae	xyloid	Leaf spot	Leaf Spot	28.625	1.16e-13
MQ2101_G02884	Q5ABU7_CANAL	Unknown	Candida albicans	Isolated from a wide variety of substrates including humans	animals	invasive candidal disease	invasive candidal disease	23.913	4.6e-14
MQ2101_G02888	Q5AM49_CANAL	Unknown	Candida albicans	Isolated from a wide variety of substrates including humans	animals	invasive candidal disease	invasive candidal disease	44.173	2.15e-143
MQ2101_G02899	Q59ZX2_CANAL	CAUTION: The sequence shown here is derived from an EMBL/GenBank/DDBJ whole genome shotgun (WGS) entry which is preliminary data.	Candida albicans	Isolated from a wide variety of substrates including humans	animals	invasive candidal disease	invasive candidal disease	69.554	0
MQ2101_G02908	Q9UVJ0_CANAL	Unknown	Candida albicans	Isolated from a wide variety of substrates including humans	animals	invasive candidal disease	invasive candidal disease	28.079	3.65e-06
MQ2101_G02910	Q9UVI6_CANAL	Unknown	Candida albicans	Isolated from a wide variety of substrates including humans	animals	invasive candidal disease	invasive candidal disease	34.684	6.54e-92
MQ2101_G02918	Q3Y5V5_MAGGR	SIMILARITY: Belongs to the ABC transporter superfamily.	Magnaporthe grisea	Digitaria (Poaceae)	herb	Leaf spot	Leaf Spot	31.887	9.45e-60
MQ2101_G02919	A3LR19_PICST	Unknown	Scheffersomyces stipitis	humans	vertebrata	occasional infection	Occasional Infection	73.617	0
MQ2101_G02929	Q5AI14_CANAL	Unknown	Candida albicans	Isolated from a wide variety of substrates including humans	animals	invasive candidal disease	invasive candidal disease	64.878	0
MQ2101_G02930	C4YET9_CANAW	Unknown	Candida albicans	Isolated from a wide variety of substrates including humans	animals	invasive candidal disease	invasive candidal disease	75.801	0
MQ2101_G02931	Q5AM49_CANAL	Unknown	Candida albicans	Isolated from a wide variety of substrates including humans	animals	invasive candidal disease	invasive candidal disease	43.227	2.97e-120
MQ2101_G02936	Q59NP5_CANAL	CAUTION: The sequence shown here is derived from an EMBL/GenBank/DDBJ whole genome shotgun (WGS) entry which is preliminary data.	Candida albicans	Isolated from a wide variety of substrates including humans	animals	invasive candidal disease	invasive candidal disease	34.4	3.58e-26
MQ2101_G02938	CDC10_CANAL	FUNCTION: Plays a role in the cell cycle. Involved in the formation of the ring of filaments in the neck region at the mother-bud junction during mitosis.//SUBCELLULAR LOCATION: Bud neck (By similarity). Note=Present at the bud neck during cell division (By similarity).//DEVELOPMENTAL STAGE: Expressed at higher levels in cells growing as hyphae than in those growing as budding yeasts.//SIMILARITY…	Candida albicans	Isolated from a wide variety of substrates including humans	animals	invasive candidal disease	invasive candidal disease	38.211	3.73e-17
MQ2101_G02939	1433_CANAL	SIMILARITY: Belongs to the 14-3-3 family.	Candida albicans	Isolated from a wide variety of substrates including humans	animals	invasive candidal disease	invasive candidal disease	92.248	1.4e-177
MQ2101_G02945	Q59QA6_CANAL	CAUTION: The sequence shown here is derived from an EMBL/GenBank/DDBJ whole genome shotgun (WGS) entry which is preliminary data.	Candida albicans	Isolated from a wide variety of substrates including humans	animals	invasive candidal disease	invasive candidal disease	37.216	0
MQ2101_G02947	Q2I0M6_CERNC	Unknown	Cercospora nicotianae	Numerous taxa in Solanaceae	xyloid	Leaf spot	Leaf Spot	24.155	7.75e-10
MQ2101_G02948	Q5A4F3_CANAL	Unknown	Candida albicans	Isolated from a wide variety of substrates including humans	animals	invasive candidal disease	invasive candidal disease	38.776	1.77e-06
MQ2101_G02949	Q5GFD3_PHAND	Unknown	Phaeosphaeria nodorum	Multiple genera of Poaceae and Blysmus compressus (Cyperaceae)	herb	Glume blotch of wheat and other grasses	Glume Blotch	22.938	9.7e-07
MQ2101_G02961	Q5APH6_CANAL	PATHWAY: Amino-acid biosynthesis; L-arginine biosynthesis; N(2)- acetyl-L-ornithine from L-glutamate.//CAUTION: The sequence shown here is derived from an EMBL/GenBank/DDBJ whole genome shotgun (WGS) entry which is preliminary data.	Candida albicans	Isolated from a wide variety of substrates including humans	animals	invasive candidal disease	invasive candidal disease	77.696	0
MQ2101_G02964	F2QYD1_PICP7	SIMILARITY: Belongs to the DEAD box helicase family.	Pichia pastoris	humans	vertebrata	occasional infection	Occasional Infection	29.108	5.57e-38
MQ2101_G02967	CATA_CANAL	FUNCTION: Occurs in almost all aerobically respiring organisms and serves to protect cells from the toxic effects of hydrogen peroxide. Required for hyphal growth.//CATALYTIC ACTIVITY: 2 H(2)O(2) = O(2) + 2 H(2)O.//COFACTOR: Heme group.//SUBUNIT: Homotetramer (By similarity).//SUBCELLULAR LOCATION: Peroxisome (By similarity).//SIMILARITY: Belongs to the catalase family.	Candida albicans	Isolated from a wide variety of substrates including humans	animals	invasive candidal disease	invasive candidal disease	77.178	0
MQ2101_G02973	Q59PP4_CANAL	Unknown	Candida albicans	Isolated from a wide variety of substrates including humans	animals	invasive candidal disease	invasive candidal disease	35.253	1.95e-76
MQ2101_G02977	Q5A7S7_CANAL	SIMILARITY: Contains 1 fork-head DNA-binding domain.//CAUTION: The sequence shown here is derived from an EMBL/GenBank/DDBJ whole genome shotgun (WGS) entry which is preliminary data.	Candida albicans	Isolated from a wide variety of substrates including humans	animals	invasive candidal disease	invasive candidal disease	52.326	8.13e-22
MQ2101_G02982	Q59WE5_CANAL	CAUTION: The sequence shown here is derived from an EMBL/GenBank/DDBJ whole genome shotgun (WGS) entry which is preliminary data.	Candida albicans	Isolated from a wide variety of substrates including humans	animals	invasive candidal disease	invasive candidal disease	23.121	6.24e-08
MQ2101_G02988	Q5AM49_CANAL	Unknown	Candida albicans	Isolated from a wide variety of substrates including humans	animals	invasive candidal disease	invasive candidal disease	34.228	8.96e-21
MQ2101_G02994	A4R553_MAGO7	SIMILARITY: Contains 1 SH3 domain.	Magnaporthe oryzae	Poaceae, especially important on Oryzae	herb	Rice blast	Rice Blast	23.718	2.34e-06
MQ2101_G03000	Q59KS4_CANAL	CAUTION: The sequence shown here is derived from an EMBL/GenBank/DDBJ whole genome shotgun (WGS) entry which is preliminary data.	Candida albicans	Isolated from a wide variety of substrates including humans	animals	invasive candidal disease	invasive candidal disease	60.194	0
MQ2101_G03007	DHH1_CRYNV	FUNCTION: ATP-dependent RNA helicase involved in mRNA turnover, and more specifically in mRNA decapping. Is involved in G1/S DNA- damage checkpoint recovery, probably through the regulation of the translational status of a subset of mRNAs. May also have a role in translation and mRNA nuclear export (By similarity). Is involved in virulence.//CATALYTIC ACTIVITY: ATP + H(2)O = ADP + phosphate.//SUB…	Cryptococcus neoformans	humans	vertebrata	cryptococcosis	Cryptococcosis	37.435	1.03e-74
MQ2101_G03010	Q9HFW4_USTMD	SIMILARITY: Contains 1 ARID domain.//SIMILARITY: Contains 1 JmjC domain.	Ustilago maydis	Euchlaena spp., Zea spp. (Poaceae)	herb	Smut. Corn smut	Smut	38.802	6.01e-82
MQ2101_G03015	Q5APH9_CANAL	SIMILARITY: Belongs to the PP2C family.//CAUTION: The sequence shown here is derived from an EMBL/GenBank/DDBJ whole genome shotgun (WGS) entry which is preliminary data.	Candida albicans	Isolated from a wide variety of substrates including humans	animals	invasive candidal disease	invasive candidal disease	28.664	1.2e-23
MQ2101_G03017	Q5A9D4_CANAL	CAUTION: The sequence shown here is derived from an EMBL/GenBank/DDBJ whole genome shotgun (WGS) entry which is preliminary data.	Candida albicans	Isolated from a wide variety of substrates including humans	animals	invasive candidal disease	invasive candidal disease	25.946	1.34e-20
MQ2101_G03031	Q5ANE1_CANAL	SIMILARITY: Belongs to the major facilitator superfamily. Sugar transporter (TC 2.A.1.1) family.//CAUTION: The sequence shown here is derived from an EMBL/GenBank/DDBJ whole genome shotgun (WGS) entry which is preliminary data.	Candida albicans	Isolated from a wide variety of substrates including humans	animals	invasive candidal disease	invasive candidal disease	25.202	1.08e-30
MQ2101_G03033	Q9P872_CANAL	SIMILARITY: Belongs to the cation transport ATPase (P-type) family.	Candida albicans	Isolated from a wide variety of substrates including humans	animals	invasive candidal disease	invasive candidal disease	31.161	2.52e-118
MQ2101_G03048	Q59LF3_CANAL	SIMILARITY: Contains 1 SH3 domain.//CAUTION: The sequence shown here is derived from an EMBL/GenBank/DDBJ whole genome shotgun (WGS) entry which is preliminary data.	Candida albicans	Isolated from a wide variety of substrates including humans	animals	invasive candidal disease	invasive candidal disease	32.895	3.17e-06
MQ2101_G03049	Q5AMT2_CANAL	SIMILARITY: Belongs to the glycosyl hydrolase 17 family.//CAUTION: The sequence shown here is derived from an EMBL/GenBank/DDBJ whole genome shotgun (WGS) entry which is preliminary data.	Candida albicans	Isolated from a wide variety of substrates including humans	animals	invasive candidal disease	invasive candidal disease	63.333	4.94e-104
MQ2101_G03059	A4ULI4_MYCGR	COFACTOR: Heme group (By similarity).//SIMILARITY: Belongs to the cytochrome P450 family.	Mycosphaerella graminicola	Triticum and possibly a few other grasses	herb	Leaf spot or speckled leaf blotch of wheat	Leaf Spot	44.03	6.13e-71
MQ2101_G03063	C0S733_PARBP	SIMILARITY: Belongs to the TCP-1 chaperonin family.	Paracoccidioides brasiliensis	humans	vertebrata	Paracoccidioidomycosis	Paracoccidioidomycosis	26.519	2.57e-33
MQ2101_G03064	Q873Z8_FUSOX	Unknown	Fusarium oxysporum	Multiple genera in multiple families	plants	Blights, wilts, rots of various sorts	Blight	24.457	7.53e-22
MQ2101_G03071	Q59VG6_CANAL	CAUTION: The sequence shown here is derived from an EMBL/GenBank/DDBJ whole genome shotgun (WGS) entry which is preliminary data.	Candida albicans	Isolated from a wide variety of substrates including humans	animals	invasive candidal disease	invasive candidal disease	27.835	5.23e-07
MQ2101_G03077	C5MK57_MYCGR	Unknown	Mycosphaerella graminicola	Triticum and possibly a few other grasses	herb	Leaf spot or speckled leaf blotch of wheat	Leaf Spot	47.436	1.69e-83
MQ2101_G03081	Q5AGE4_CANAL	CAUTION: The sequence shown here is derived from an EMBL/GenBank/DDBJ whole genome shotgun (WGS) entry which is preliminary data.	Candida albicans	Isolated from a wide variety of substrates including humans	animals	invasive candidal disease	invasive candidal disease	29.494	2.76e-47
MQ2101_G03086	Q8NKF1_CANAL	SIMILARITY: Belongs to the peptidase A1 family.	Candida albicans	Isolated from a wide variety of substrates including humans	animals	invasive candidal disease	invasive candidal disease	35.938	2.51e-45
MQ2101_G03089	Q7Z9J3_9PEZI	Unknown	Cercospora zeae-maydis	Zea mays (Poaceae)	herb	Gray leaf spot of corn	Gray Leaf Spot	30.043	7.46e-13
MQ2101_G03091	A4QVF8_MAGO7	COFACTOR: Zinc (By similarity).	Magnaporthe oryzae	Poaceae, especially important on Oryzae	herb	Rice blast	Rice Blast	32.267	6.27e-52
MQ2101_G03094	A4QRN5_MAGO7	Unknown	Magnaporthe oryzae	Poaceae, especially important on Oryzae	herb	Rice blast	Rice Blast	28.754	1.25e-29
MQ2101_G03096	P87199_USTMD	SIMILARITY: Belongs to the kinesin-like protein family.//SIMILARITY: Contains 1 kinesin-motor domain.	Ustilago maydis	Euchlaena spp., Zea spp. (Poaceae)	herb	Smut. Corn smut	Smut	40.614	1.35e-56
MQ2101_G03107	A7A233_YEAS7	SIMILARITY: Belongs to the small GTPase superfamily. Rab family.	Saccharomyces cerevisiae	humans	vertebrata	occasional infection	Occasional Infection	30.556	4e-24
MQ2101_G03111	Q5ABP4_CANAL	CATALYTIC ACTIVITY: A phosphoprotein + H(2)O = a protein + phosphate.//SIMILARITY: Belongs to the PPP phosphatase family.	Candida albicans	Isolated from a wide variety of substrates including humans	animals	invasive candidal disease	invasive candidal disease	63.756	0
MQ2101_G03112	Q9UVG2_PHAND	CATALYTIC ACTIVITY: L-ornithine = putrescine + CO(2).//COFACTOR: Pyridoxal phosphate (By similarity).//PATHWAY: Amine and polyamine biosynthesis; putrescine biosynthesis via L-ornithine pathway; putrescine from L-ornithine: step 1/1.//SIMILARITY: Belongs to the Orn/Lys/Arg decarboxylase class-II family.	Phaeosphaeria nodorum	Multiple genera of Poaceae and Blysmus compressus (Cyperaceae)	herb	Glume blotch of wheat and other grasses	Glume Blotch	46.053	2.51e-141
MQ2101_G03113	VPS27_CANAL	FUNCTION: Component of the ESCRT-0 complex which is the sorting receptor for ubiquitinated cargo proteins at the multivesicular body (MVB) and recruits ESCRT-I to the MVB outer membrane (By similarity).//SUBUNIT: Component of the ESCRT-0 complex composed of HSE1 and VPS27.//SUBCELLULAR LOCATION: Endosome membrane; Peripheral membrane protein; Cytoplasmic side (By similarity).//DOMAIN: The FYVE do…	Candida albicans	Isolated from a wide variety of substrates including humans	animals	invasive candidal disease	invasive candidal disease	40.182	1.31e-122
MQ2101_G03114	A3QX02_ASPFM	Unknown	Neosartorya fumigata	humans	vertebrata	infection	Infection	31.818	1.62e-13
MQ2101_G03116	Q5ABE2_CANAL	SIMILARITY: Belongs to the cyclin family.//CAUTION: The sequence shown here is derived from an EMBL/GenBank/DDBJ whole genome shotgun (WGS) entry which is preliminary data.	Candida albicans	Isolated from a wide variety of substrates including humans	animals	invasive candidal disease	invasive candidal disease	38.507	9.51e-84
MQ2101_G03118	ERG2_USTMA	FUNCTION: Catalyzes the reaction which results in unsaturation at C-7 in the B ring of sterols.//PATHWAY: Steroid metabolism; ergosterol biosynthesis; ergosterol from zymosterol: step 2/5.//SUBCELLULAR LOCATION: Endoplasmic reticulum membrane; Single-pass membrane protein (By similarity).//SIMILARITY: Belongs to the ERG2 family.	Ustilago maydis	Euchlaena spp., Zea spp. (Poaceae)	herb	Smut. Corn smut	Smut	50.901	5.2e-65
MQ2101_G03128	Q2PEN8_9HYPO	SIMILARITY: Contains 1 FAD-binding FR-type domain.//SIMILARITY: Contains 1 ferric oxidoreductase domain.	Epichloe festucae	plants	plants	cool-season grasses	Cool-season Grasses	24.051	6.69e-09
MQ2101_G03138	Q8J2N0_FUSOX	Unknown	Fusarium oxysporum	Multiple genera in multiple families	plants	Blights, wilts, rots of various sorts	Blight	26.688	1.06e-13
MQ2101_G03143	HSP90_CANAL	FUNCTION: Molecular chaperone that promotes the maturation, structural maintenance and proper regulation of specific target proteins involved for instance in cell cycle control and signal transduction. Undergoes a functional cycle that is linked to its ATPase activity. This cycle probably induces conformational changes in the client proteins, thereby causing their activation. Interacts dynamicall…	Candida albicans	Isolated from a wide variety of substrates including humans	animals	invasive candidal disease	invasive candidal disease	84.387	3.86e-153
MQ2101_G03144	A3LS85_PICST	Unknown	Scheffersomyces stipitis	humans	vertebrata	occasional infection	Occasional Infection	25.466	5.46e-26
MQ2101_G03145	Q5A762_CANAL	SIMILARITY: Belongs to the ABC transporter superfamily.//CAUTION: The sequence shown here is derived from an EMBL/GenBank/DDBJ whole genome shotgun (WGS) entry which is preliminary data.	Candida albicans	Isolated from a wide variety of substrates including humans	animals	invasive candidal disease	invasive candidal disease	45.434	0
MQ2101_G03156	Q9P872_CANAL	SIMILARITY: Belongs to the cation transport ATPase (P-type) family.	Candida albicans	Isolated from a wide variety of substrates including humans	animals	invasive candidal disease	invasive candidal disease	30.276	1.9e-116
MQ2101_G03158	Q0WXM3_FUSOX	SIMILARITY: Contains 1 Zn(2)-C6 fungal-type DNA-binding domain.	Fusarium oxysporum	Multiple genera in multiple families	plants	Blights, wilts, rots of various sorts	Blight	38.095	5.34e-06
MQ2101_G03159	Q5ANE1_CANAL	SIMILARITY: Belongs to the major facilitator superfamily. Sugar transporter (TC 2.A.1.1) family.//CAUTION: The sequence shown here is derived from an EMBL/GenBank/DDBJ whole genome shotgun (WGS) entry which is preliminary data.	Candida albicans	Isolated from a wide variety of substrates including humans	animals	invasive candidal disease	invasive candidal disease	30.608	1.42e-53
MQ2101_G03164	Q5A8L5_CANAL	CAUTION: The sequence shown here is derived from an EMBL/GenBank/DDBJ whole genome shotgun (WGS) entry which is preliminary data.	Candida albicans	Isolated from a wide variety of substrates including humans	animals	invasive candidal disease	invasive candidal disease	62.08	1.58e-138
MQ2101_G03178	Q5A661_CANAL	CAUTION: The sequence shown here is derived from an EMBL/GenBank/DDBJ whole genome shotgun (WGS) entry which is preliminary data.	Candida albicans	Isolated from a wide variety of substrates including humans	animals	invasive candidal disease	invasive candidal disease	62.5	0
MQ2101_G03192	DNLI4_CANAL	FUNCTION: Involved in ds DNA break (DSB) repair. Has a role in non-homologous integration (NHI) pathways where it is required in the final step of non-homologus end-joining (NHEJ). Not required for the repair of DSBs induced by ionizing radiation or UV light. Has a important role in morphogenesis, positively affecting the capacity to form hyphae.//CATALYTIC ACTIVITY: ATP + (deoxyribonucleotide)(n…	Candida albicans	Isolated from a wide variety of substrates including humans	animals	invasive candidal disease	invasive candidal disease	34.805	0
MQ2101_G03203	Q5AM49_CANAL	Unknown	Candida albicans	Isolated from a wide variety of substrates including humans	animals	invasive candidal disease	invasive candidal disease	32.472	4.17e-80
MQ2101_G03208	C5MK57_MYCGR	Unknown	Mycosphaerella graminicola	Triticum and possibly a few other grasses	herb	Leaf spot or speckled leaf blotch of wheat	Leaf Spot	41.877	1.77e-65
MQ2101_G03221	Q5AHJ0_CANAL	FUNCTION: Subunit of the peripheral V1 complex of vacuolar ATPase essential for assembly or catalytic function. V-ATPase is responsible for acidifying a variety of intracellular compartments in eukaryotic cells (By similarity).//SUBUNIT: V-ATPase is an heteromultimeric enzyme composed of a peripheral catalytic V1 complex (components A to H) attached to an integral membrane V0 proton pore complex …	Candida albicans	Isolated from a wide variety of substrates including humans	animals	invasive candidal disease	invasive candidal disease	80.165	1.23e-72
MQ2101_G03228	Q8NK86_MAGGR	Unknown	Magnaporthe grisea	Digitaria (Poaceae)	herb	Leaf spot	Leaf Spot	41.872	3.88e-50
MQ2101_G03231	Q59ZY7_CANAL	CAUTION: The sequence shown here is derived from an EMBL/GenBank/DDBJ whole genome shotgun (WGS) entry which is preliminary data.	Candida albicans	Isolated from a wide variety of substrates including humans	animals	invasive candidal disease	invasive candidal disease	41.27	6.07e-06
MQ2101_G03239	Q59KY8_CANAL	CATALYTIC ACTIVITY: A phosphoprotein + H(2)O = a protein + phosphate.//SIMILARITY: Belongs to the PPP phosphatase family.//CAUTION: The sequence shown here is derived from an EMBL/GenBank/DDBJ whole genome shotgun (WGS) entry which is preliminary data.	Candida albicans	Isolated from a wide variety of substrates including humans	animals	invasive candidal disease	invasive candidal disease	90.127	0
MQ2101_G03240	Q59KZ0_CANAL	CAUTION: The sequence shown here is derived from an EMBL/GenBank/DDBJ whole genome shotgun (WGS) entry which is preliminary data.	Candida albicans	Isolated from a wide variety of substrates including humans	animals	invasive candidal disease	invasive candidal disease	61.957	0
MQ2101_G03246	A6ZLA2_YEAS7	Unknown	Saccharomyces cerevisiae	humans	vertebrata	occasional infection	Occasional Infection	54.795	1.22e-112
MQ2101_G03248	Q59RB8_CANAL	SIMILARITY: Belongs to the isocitrate lyase/PEP mutase superfamily. Isocitrate lyase family.	Candida albicans	Isolated from a wide variety of substrates including humans	animals	invasive candidal disease	invasive candidal disease	77.19	0
MQ2101_G03256	O93800_ALTAL	Unknown	Alternaria alternata	Plant	plants	Leaf spot, rots	Leaf Spot	23.417	1.43e-15
MQ2101_G03257	Q4PDC7_USTMA	CAUTION: The sequence shown here is derived from an EMBL/GenBank/DDBJ whole genome shotgun (WGS) entry which is preliminary data.	Ustilago maydis	Euchlaena spp., Zea spp. (Poaceae)	herb	Smut. Corn smut	Smut	42.984	7.86e-118
MQ2101_G03258	Q9Y880_COCCA	Unknown	Cochliobolus carbonum	Corn, Zea mays, sometimes on Sorghum (Poaceae) and various other plant families	plants	Northern corn leaf spot, ear and kernel rot	Leaf Spot	27.665	1.68e-19
MQ2101_G03259	Q5AG71_CANAL	CAUTION: The sequence shown here is derived from an EMBL/GenBank/DDBJ whole genome shotgun (WGS) entry which is preliminary data.	Candida albicans	Isolated from a wide variety of substrates including humans	animals	invasive candidal disease	invasive candidal disease	28.571	1.72e-33
MQ2101_G03265	Q59KP3_CANAL	CAUTION: The sequence shown here is derived from an EMBL/GenBank/DDBJ whole genome shotgun (WGS) entry which is preliminary data.	Candida albicans	Isolated from a wide variety of substrates including humans	animals	invasive candidal disease	invasive candidal disease	79.63	0
MQ2101_G03267	PMT1_CANAL	FUNCTION: Transfers mannose from Dol-P-mannose to Ser or Thr residues on proteins.//CATALYTIC ACTIVITY: Dolichyl phosphate D-mannose + protein = dolichyl phosphate + O-D-mannosylprotein.//PATHWAY: Protein modification; protein glycosylation.//SUBCELLULAR LOCATION: Endoplasmic reticulum membrane; Multi-pass membrane protein.//SIMILARITY: Belongs to the glycosyltransferase 39 family.//SIMILARITY: C…	Candida albicans	Isolated from a wide variety of substrates including humans	animals	invasive candidal disease	invasive candidal disease	54.589	0
MQ2101_G03271	A6ZUW0_YEAS7	CAUTION: The sequence shown here is derived from an EMBL/GenBank/DDBJ whole genome shotgun (WGS) entry which is preliminary data.	Saccharomyces cerevisiae	humans	vertebrata	occasional infection	Occasional Infection	38.824	1.17e-13
MQ2101_G03276	WHS11_CANAL	INDUCTION: By temperature-induced mass conversion from opaque to white colonies. WH11 is abruptly activated at the second cell doubling.//SIMILARITY: To yeast HSP12/GLP1 and S.pombe hsp9.	Candida albicans	Isolated from a wide variety of substrates including humans	animals	invasive candidal disease	invasive candidal disease	41.379	1.3e-08
MQ2101_G03280	Q59WF4_CANAL	CAUTION: The sequence shown here is derived from an EMBL/GenBank/DDBJ whole genome shotgun (WGS) entry which is preliminary data.	Candida albicans	Isolated from a wide variety of substrates including humans	animals	invasive candidal disease	invasive candidal disease	55.512	0
MQ2101_G03291	Q6XSF5_COCHE	Unknown	Cochliobolus heterostrophus	Zea mays	herb	Southern leaf blight of maize	Leaf Blight	24.8	1.56e-12
MQ2101_G03295	Q5A4F3_CANAL	Unknown	Candida albicans	Isolated from a wide variety of substrates including humans	animals	invasive candidal disease	invasive candidal disease	44.348	5.17e-20
MQ2101_G03300	Q5AEW4_CANAL	CAUTION: The sequence shown here is derived from an EMBL/GenBank/DDBJ whole genome shotgun (WGS) entry which is preliminary data.	Candida albicans	Isolated from a wide variety of substrates including humans	animals	invasive candidal disease	invasive candidal disease	39.612	0
MQ2101_G03314	A8QJI7_FUSOX	SIMILARITY: Contains 1 Zn(2)-C6 fungal-type DNA-binding domain.	Fusarium oxysporum	Multiple genera in multiple families	plants	Blights, wilts, rots of various sorts	Blight	46.939	4.99e-08
MQ2101_G03316	Q59W43_CANAL	SIMILARITY: Belongs to the bZIP family.	Candida albicans	Isolated from a wide variety of substrates including humans	animals	invasive candidal disease	invasive candidal disease	41.86	6.38e-10
MQ2101_G03318	Q59W09_CANAL	CAUTION: The sequence shown here is derived from an EMBL/GenBank/DDBJ whole genome shotgun (WGS) entry which is preliminary data.	Candida albicans	Isolated from a wide variety of substrates including humans	animals	invasive candidal disease	invasive candidal disease	38.095	8.61e-17
MQ2101_G03321	CDC10_CANAL	FUNCTION: Plays a role in the cell cycle. Involved in the formation of the ring of filaments in the neck region at the mother-bud junction during mitosis.//SUBCELLULAR LOCATION: Bud neck (By similarity). Note=Present at the bud neck during cell division (By similarity).//DEVELOPMENTAL STAGE: Expressed at higher levels in cells growing as hyphae than in those growing as budding yeasts.//SIMILARITY…	Candida albicans	Isolated from a wide variety of substrates including humans	animals	invasive candidal disease	invasive candidal disease	78.37	0
MQ2101_G03327	D1MYV6_MAGGR	SIMILARITY: Contains 3 chitin-binding type-1 domains.	Magnaporthe grisea	Digitaria (Poaceae)	herb	Leaf spot	Leaf Spot	27.451	8.84e-18
MQ2101_G03336	Q5EMY3_MAGGR	SIMILARITY: Belongs to the AAA ATPase family.	Magnaporthe grisea	Digitaria (Poaceae)	herb	Leaf spot	Leaf Spot	50.68	2.11e-94
MQ2101_G03346	Q5ALS7_CANAL	SIMILARITY: Contains 1 Zn(2)-C6 fungal-type DNA-binding domain.//CAUTION: The sequence shown here is derived from an EMBL/GenBank/DDBJ whole genome shotgun (WGS) entry which is preliminary data.	Candida albicans	Isolated from a wide variety of substrates including humans	animals	invasive candidal disease	invasive candidal disease	69.709	0
MQ2101_G03360	Q59VF3_CANAL	CAUTION: The sequence shown here is derived from an EMBL/GenBank/DDBJ whole genome shotgun (WGS) entry which is preliminary data.	Candida albicans	Isolated from a wide variety of substrates including humans	animals	invasive candidal disease	invasive candidal disease	23.947	1.89e-07
MQ2101_G03364	Q8NKE9_USTMD	Unknown	Ustilago maydis	Euchlaena spp., Zea spp. (Poaceae)	herb	Smut. Corn smut	Smut	33.333	3.95e-34
MQ2101_G03390	O59918_USTMD	CATALYTIC ACTIVITY: ATP + a protein = ADP + a phosphoprotein.//SIMILARITY: Contains 1 AGC-kinase C-terminal domain.	Ustilago maydis	Euchlaena spp., Zea spp. (Poaceae)	herb	Smut. Corn smut	Smut	35.862	7.23e-23
MQ2101_G03393	Q5AM49_CANAL	Unknown	Candida albicans	Isolated from a wide variety of substrates including humans	animals	invasive candidal disease	invasive candidal disease	30.674	4.48e-73
MQ2101_G03395	A4RED5_MAGO7	Unknown	Magnaporthe oryzae	Poaceae, especially important on Oryzae	herb	Rice blast	Rice Blast	68.376	9.78e-56
MQ2101_G03399	A4R2P0_MAGO7	SIMILARITY: Contains 1 SH3 domain.	Magnaporthe oryzae	Poaceae, especially important on Oryzae	herb	Rice blast	Rice Blast	28.065	6.45e-28
MQ2101_G03406	DNLI4_CANAL	FUNCTION: Involved in ds DNA break (DSB) repair. Has a role in non-homologous integration (NHI) pathways where it is required in the final step of non-homologus end-joining (NHEJ). Not required for the repair of DSBs induced by ionizing radiation or UV light. Has a important role in morphogenesis, positively affecting the capacity to form hyphae.//CATALYTIC ACTIVITY: ATP + (deoxyribonucleotide)(n…	Candida albicans	Isolated from a wide variety of substrates including humans	animals	invasive candidal disease	invasive candidal disease	22.823	4.42e-13
MQ2101_G03407	Q8J2N0_FUSOX	Unknown	Fusarium oxysporum	Multiple genera in multiple families	plants	Blights, wilts, rots of various sorts	Blight	31.803	2.57e-33
MQ2101_G03408	Q5A839_CANAL	CATALYTIC ACTIVITY: Hydrolysis of an N(6)-acetyl-lysine residue of a histone to yield a deacetylated histone.//SUBCELLULAR LOCATION: Nucleus (By similarity).//SIMILARITY: Belongs to the histone deacetylase family. HD Type 1 subfamily.//CAUTION: The sequence shown here is derived from an EMBL/GenBank/DDBJ whole genome shotgun (WGS) entry which is preliminary data.	Candida albicans	Isolated from a wide variety of substrates including humans	animals	invasive candidal disease	invasive candidal disease	75.179	0
MQ2101_G03410	Q59LS4_CANAL	CAUTION: The sequence shown here is derived from an EMBL/GenBank/DDBJ whole genome shotgun (WGS) entry which is preliminary data.	Candida albicans	Isolated from a wide variety of substrates including humans	animals	invasive candidal disease	invasive candidal disease	25.38	1.11e-41
MQ2101_G03411	Q5A4F3_CANAL	Unknown	Candida albicans	Isolated from a wide variety of substrates including humans	animals	invasive candidal disease	invasive candidal disease	47.222	4.6e-06
MQ2101_G03412	A4QTS1_MAGO7	Unknown	Magnaporthe oryzae	Poaceae, especially important on Oryzae	herb	Rice blast	Rice Blast	27.815	7.09e-43
MQ2101_G03413	Q9P872_CANAL	SIMILARITY: Belongs to the cation transport ATPase (P-type) family.	Candida albicans	Isolated from a wide variety of substrates including humans	animals	invasive candidal disease	invasive candidal disease	28.333	7.69e-39
MQ2101_G03414	Q5A409_CANAL	CAUTION: The sequence shown here is derived from an EMBL/GenBank/DDBJ whole genome shotgun (WGS) entry which is preliminary data.	Candida albicans	Isolated from a wide variety of substrates including humans	animals	invasive candidal disease	invasive candidal disease	51.804	0
MQ2101_G03416	Q5A7S7_CANAL	SIMILARITY: Contains 1 fork-head DNA-binding domain.//CAUTION: The sequence shown here is derived from an EMBL/GenBank/DDBJ whole genome shotgun (WGS) entry which is preliminary data.	Candida albicans	Isolated from a wide variety of substrates including humans	animals	invasive candidal disease	invasive candidal disease	65.06	7.66e-156
MQ2101_G03417	RSE1_CANAL	FUNCTION: Involved in pre-mRNA splicing and cell cycle control (By similarity).//SUBUNIT: Associated with the spliceosome (By similarity).//SUBCELLULAR LOCATION: Nucleus (By similarity).//SIMILARITY: Belongs to the RSE1 family.	Candida albicans	Isolated from a wide variety of substrates including humans	animals	invasive candidal disease	invasive candidal disease	42.122	0
MQ2101_G03423	Q59SI6_CANAL	CAUTION: The sequence shown here is derived from an EMBL/GenBank/DDBJ whole genome shotgun (WGS) entry which is preliminary data.	Candida albicans	Isolated from a wide variety of substrates including humans	animals	invasive candidal disease	invasive candidal disease	32.692	7.08e-17
MQ2101_G03426	Q9C1C6_COCCA	Unknown	Cochliobolus carbonum	Corn, Zea mays, sometimes on Sorghum (Poaceae) and various other plant families	plants	Northern corn leaf spot, ear and kernel rot	Leaf Spot	38.816	6.33e-60
MQ2101_G03427	CANB_CRYNJ	FUNCTION: Regulatory subunit of calcineurin, a calcium-dependent, calmodulin stimulated protein phosphatase. Confers calcium sensitivity. Plays a central role in virulence and antifungal drug action.//SUBUNIT: Composed of a catalytic subunit (A) and a regulatory subunit (B) (By similarity).//MISCELLANEOUS: This protein has four functional calcium-binding sites (By similarity).//SIMILARITY: Belong…	Cryptococcus neoformans	humans	vertebrata	cryptococcosis	Cryptococcosis	31.013	2.45e-15
MQ2101_G03430	Q5A688_CANAL	CAUTION: The sequence shown here is derived from an EMBL/GenBank/DDBJ whole genome shotgun (WGS) entry which is preliminary data.	Candida albicans	Isolated from a wide variety of substrates including humans	animals	invasive candidal disease	invasive candidal disease	54.627	0
MQ2101_G03437	CCR4_CANAL	FUNCTION: Acts as catalytic component of the CCR4-NOT core complex, which in the nucleus seems to be a general transcription factor, and in the cytoplasm the major mRNA deadenylase involved in mRNA turnover. Ccr4 has 3'-5' RNase activity with a strong preference for polyadenylated substrates and also low exonuclease activity towards single stranded DNA. Discovered because of its role in the contr…	Candida albicans	Isolated from a wide variety of substrates including humans	animals	invasive candidal disease	invasive candidal disease	64.182	0
MQ2101_G03445	Q9Y880_COCCA	Unknown	Cochliobolus carbonum	Corn, Zea mays, sometimes on Sorghum (Poaceae) and various other plant families	plants	Northern corn leaf spot, ear and kernel rot	Leaf Spot	30.249	4.07e-35
MQ2101_G03450	C5GH04_AJEDR	SIMILARITY: Belongs to the DEAD box helicase family.	Ajellomyces dermatitidis	humans	vertebrata	cutaneous Blastomyces dermatitidis infection	cutaneous Infection	31.455	4.72e-48
MQ2101_G03458	CANB_CRYNJ	FUNCTION: Regulatory subunit of calcineurin, a calcium-dependent, calmodulin stimulated protein phosphatase. Confers calcium sensitivity. Plays a central role in virulence and antifungal drug action.//SUBUNIT: Composed of a catalytic subunit (A) and a regulatory subunit (B) (By similarity).//MISCELLANEOUS: This protein has four functional calcium-binding sites (By similarity).//SIMILARITY: Belong…	Cryptococcus neoformans	humans	vertebrata	cryptococcosis	Cryptococcosis	30.168	1.61e-14
MQ2101_G03461	C5GPL4_AJEDR	Unknown	Ajellomyces dermatitidis	humans	vertebrata	cutaneous Blastomyces dermatitidis infection	cutaneous Infection	40	6.88e-07
MQ2101_G03464	CARP3_CANAL	CATALYTIC ACTIVITY: Preferential cleavage at the carboxyl of hydrophobic amino acids, but fails to cleave 15-Leu-|-Tyr-16, 16- Tyr-|-Leu-17 and 24-Phe-|-Phe-25 of insulin B chain. Activates trypsinogen, and degrades keratin.//SUBCELLULAR LOCATION: Secreted.//PTM: O-glycosylated (By similarity).//MISCELLANEOUS: Expressed exclusively in O (opaque) cells and not in W (white) cells of strain WO-1.//S…	Candida albicans	Isolated from a wide variety of substrates including humans	animals	invasive candidal disease	invasive candidal disease	37.008	2.08e-53
MQ2101_G03469	Q59RQ6_CANAL	CATALYTIC ACTIVITY: Protein N(6)-(dihydrolipoyl)lysine + NAD(+) = protein N(6)-(lipoyl)lysine + NADH.//COFACTOR: Binds 1 FAD per subunit (By similarity).//MISCELLANEOUS: The active site is a redox-active disulfide bond (By similarity).//SIMILARITY: Belongs to the class-I pyridine nucleotide-disulfide oxidoreductase family.//CAUTION: The sequence shown here is derived from an EMBL/GenBank/DDBJ who…	Candida albicans	Isolated from a wide variety of substrates including humans	animals	invasive candidal disease	invasive candidal disease	32.258	4.83e-43
MQ2101_G03471	Q59M50_CANAL	CAUTION: The sequence shown here is derived from an EMBL/GenBank/DDBJ whole genome shotgun (WGS) entry which is preliminary data.	Candida albicans	Isolated from a wide variety of substrates including humans	animals	invasive candidal disease	invasive candidal disease	27.711	7.4e-06
MQ2101_G03478	Q8J2N0_FUSOX	Unknown	Fusarium oxysporum	Multiple genera in multiple families	plants	Blights, wilts, rots of various sorts	Blight	28.244	6.88e-15
MQ2101_G03482	Q5AEM6_CANAL	SIMILARITY: Belongs to the peptidase A1 family.//CAUTION: The sequence shown here is derived from an EMBL/GenBank/DDBJ whole genome shotgun (WGS) entry which is preliminary data.	Candida albicans	Isolated from a wide variety of substrates including humans	animals	invasive candidal disease	invasive candidal disease	36.486	6.79e-09
MQ2101_G03488	Q5A415_CANAL	SIMILARITY: Belongs to the actin family.	Candida albicans	Isolated from a wide variety of substrates including humans	animals	invasive candidal disease	invasive candidal disease	90.582	0
MQ2101_G03489	Q1HGK2_MAGGR	Unknown	Magnaporthe grisea	Digitaria (Poaceae)	herb	Leaf spot	Leaf Spot	25.714	3.08e-21
MQ2101_G03491	Q59WF4_CANAL	CAUTION: The sequence shown here is derived from an EMBL/GenBank/DDBJ whole genome shotgun (WGS) entry which is preliminary data.	Candida albicans	Isolated from a wide variety of substrates including humans	animals	invasive candidal disease	invasive candidal disease	35.106	4.95e-56
MQ2101_G03493	SUB8_COCP7	FUNCTION: Secreted subtilisin-like serine protease with keratinolytic activity that contributes to pathogenicity (By similarity).//SUBCELLULAR LOCATION: Secreted (By similarity).//SIMILARITY: Belongs to the peptidase S8 family.//SIMILARITY: Contains 1 peptidase S8 domain.	Coccidioides posadasii	humans	vertebrata	coccidiomycosis	Coccidiomycosis	55.629	3.67e-160
MQ2101_G03499	Q59NP5_CANAL	CAUTION: The sequence shown here is derived from an EMBL/GenBank/DDBJ whole genome shotgun (WGS) entry which is preliminary data.	Candida albicans	Isolated from a wide variety of substrates including humans	animals	invasive candidal disease	invasive candidal disease	44.156	5.96e-97
MQ2101_G03500	Q8J0E1_CLAPU	CATALYTIC ACTIVITY: ATP + a protein = ADP + a phosphoprotein.//SIMILARITY: Contains 1 protein kinase domain.	Claviceps purpurea	outcrossing species	plants	ergotism	Ergotism	26.389	8.61e-25
MQ2101_G03501	Q9P3Z8_CYBJA	Unknown	Cyberlindnera jadinii	humans	vertebrata	Chronic urinary tract infection	Urinary Tract Infection	51.111	2.19e-10
MQ2101_G03502	Q5AL09_CANAL	CAUTION: The sequence shown here is derived from an EMBL/GenBank/DDBJ whole genome shotgun (WGS) entry which is preliminary data.	Candida albicans	Isolated from a wide variety of substrates including humans	animals	invasive candidal disease	invasive candidal disease	55.298	0
MQ2101_G03508	C4YET9_CANAW	Unknown	Candida albicans	Isolated from a wide variety of substrates including humans	animals	invasive candidal disease	invasive candidal disease	38.462	3.01e-07
MQ2101_G03515	Q59LL5_CANAL	CATALYTIC ACTIVITY: D-erythro-1-(imidazol-4-yl)glycerol 3- phosphate = 3-(imidazol-4-yl)-2-oxopropyl phosphate + H(2)O.//PATHWAY: Amino-acid biosynthesis; L-histidine biosynthesis; L- histidine from 5-phospho-alpha-D-ribose 1-diphosphate: step 6/9.//SIMILARITY: Belongs to the imidazoleglycerol-phosphate dehydratase family.//CAUTION: The sequence shown here is derived from an EMBL/GenBank/DDBJ who…	Candida albicans	Isolated from a wide variety of substrates including humans	animals	invasive candidal disease	invasive candidal disease	89.381	1.37e-71
MQ2101_G03517	Q8J286_COLLN	SIMILARITY: Belongs to the cation transport ATPase (P-type) family.	Colletotrichum lindemuthianum	Multiple genera of Fabaceae. Rare reports on other taxa	herb	Leaf, stem and pod anthracnose	Leaf Spot	43.636	3.1e-07
MQ2101_G03522	Q3Y5V5_MAGGR	SIMILARITY: Belongs to the ABC transporter superfamily.	Magnaporthe grisea	Digitaria (Poaceae)	herb	Leaf spot	Leaf Spot	25	1.47e-09
MQ2101_G03534	Q99324_SEPLY	Unknown	Septoria lycopersici	Primarily tomato, Lycopersicon esculentum, also Solanum spp. and other Solanaceae	herb	Leaf spot	Leaf Spot	30.218	2.66e-37
MQ2101_G03536	Q2Q466_MAGGR	Unknown	Magnaporthe grisea	Digitaria (Poaceae)	herb	Leaf spot	Leaf Spot	74.324	5.82e-33
MQ2101_G03545	GEL1_ASPFU	FUNCTION: Splits internally a 1,3-beta-glucan molecule and transfers the newly generated reducing end (the donor) to the non- reducing end of another 1,3-beta-glucan molecule (the acceptor) forming a 1,3-beta linkage, resulting in the elongation of 1,3- beta-glucan chains in the cell wall. Involved in cell wall morphogenesis (By similarity).//SUBCELLULAR LOCATION: Cell membrane; Lipid-anchor, GPI…	Neosartorya fumigata	humans	vertebrata	infection	Infection	51.058	8.13e-127
MQ2101_G03547	A3LQN3_PICST	Unknown	Scheffersomyces stipitis	humans	vertebrata	occasional infection	Occasional Infection	72.34	4.24e-146
MQ2101_G03549	Q5AG71_CANAL	CAUTION: The sequence shown here is derived from an EMBL/GenBank/DDBJ whole genome shotgun (WGS) entry which is preliminary data.	Candida albicans	Isolated from a wide variety of substrates including humans	animals	invasive candidal disease	invasive candidal disease	53.147	6.67e-139
MQ2101_G03559	Q5ABZ2_CANAL	CAUTION: The sequence shown here is derived from an EMBL/GenBank/DDBJ whole genome shotgun (WGS) entry which is preliminary data.	Candida albicans	Isolated from a wide variety of substrates including humans	animals	invasive candidal disease	invasive candidal disease	65.806	1.31e-62
MQ2101_G03561	A6ZYE8_YEAS7	CAUTION: The sequence shown here is derived from an EMBL/GenBank/DDBJ whole genome shotgun (WGS) entry which is preliminary data.	Saccharomyces cerevisiae	humans	vertebrata	occasional infection	Occasional Infection	21.235	1.73e-20
MQ2101_G03562	Q59ZX1_CANAL	SIMILARITY: Contains 1 SET domain.	Candida albicans	Isolated from a wide variety of substrates including humans	animals	invasive candidal disease	invasive candidal disease	35.385	1.66e-06
MQ2101_G03563	ALO_CANAL	CATALYTIC ACTIVITY: D-arabinono-1,4-lactone + O(2) = dehydro-D- arabinono-1,4-lactone + H(2)O(2).//COFACTOR: FAD.//PATHWAY: Cofactor biosynthesis; D-erythroascorbate biosynthesis; dehydro-D-arabinono-1,4-lactone from D-arabinose: step 2/2.//SUBCELLULAR LOCATION: Mitochondrion membrane (By similarity). Note=Membrane-embedded (By similarity).//SIMILARITY: Belongs to the oxygen-dependent FAD-linked …	Candida albicans	Isolated from a wide variety of substrates including humans	animals	invasive candidal disease	invasive candidal disease	70.09	0
MQ2101_G03576	Q1HGK2_MAGGR	Unknown	Magnaporthe grisea	Digitaria (Poaceae)	herb	Leaf spot	Leaf Spot	28.221	6.77e-09
MQ2101_G03577	PLB1_CANAL	FUNCTION: Catalyzes the release of fatty acids from lysophospholipids. Phospholipase B may well contribute to pathogenicity by abetting the fungus in damaging and traversing host cell membranes, processes which likely increase the rapidity of disseminated infection.//CATALYTIC ACTIVITY: 2-lysophosphatidylcholine + H(2)O = glycerophosphocholine + a carboxylate.//SUBCELLULAR LOCATION: Secreted (Pro…	Candida albicans	Isolated from a wide variety of substrates including humans	animals	invasive candidal disease	invasive candidal disease	39.775	1.87e-122
MQ2101_G03581	Q6X269_USTMD	SIMILARITY: Belongs to the cyclin family.	Ustilago maydis	Euchlaena spp., Zea spp. (Poaceae)	herb	Smut. Corn smut	Smut	43.985	2.92e-79
MQ2101_G03582	Q697D5_USTMD	Unknown	Ustilago maydis	Euchlaena spp., Zea spp. (Poaceae)	herb	Smut. Corn smut	Smut	27.16	4.34e-09
MQ2101_G03583	Q4WNM3_ASPFU	CAUTION: The sequence shown here is derived from an EMBL/GenBank/DDBJ whole genome shotgun (WGS) entry which is preliminary data.	Neosartorya fumigata	humans	vertebrata	infection	Infection	30.846	1.48e-16
MQ2101_G03588	DHH1_CRYNV	FUNCTION: ATP-dependent RNA helicase involved in mRNA turnover, and more specifically in mRNA decapping. Is involved in G1/S DNA- damage checkpoint recovery, probably through the regulation of the translational status of a subset of mRNAs. May also have a role in translation and mRNA nuclear export (By similarity). Is involved in virulence.//CATALYTIC ACTIVITY: ATP + H(2)O = ADP + phosphate.//SUB…	Cryptococcus neoformans	humans	vertebrata	cryptococcosis	Cryptococcosis	27.778	2.61e-41
MQ2101_G03591	CHS3_CANAL	FUNCTION: Formation and repair of the disk-shaped septum in yeast and the cross walls of the hyphal phase.//CATALYTIC ACTIVITY: UDP-N-acetyl-D-glucosamine + (1,4-(N-acetyl- beta-D-glucosaminyl))(n) = UDP + (1,4-(N-acetyl-beta-D- glucosaminyl))(n+1).//SUBCELLULAR LOCATION: Cell membrane; Multi-pass membrane protein.//SIMILARITY: Belongs to the chitin synthase family. Class IV subfamily.	Candida albicans	Isolated from a wide variety of substrates including humans	animals	invasive candidal disease	invasive candidal disease	67.163	0
MQ2101_G03600	Q5AL52_CANAL	SIMILARITY: Contains 1 FH2 (formin homology 2) domain.//CAUTION: The sequence shown here is derived from an EMBL/GenBank/DDBJ whole genome shotgun (WGS) entry which is preliminary data.	Candida albicans	Isolated from a wide variety of substrates including humans	animals	invasive candidal disease	invasive candidal disease	46.415	0
MQ2101_G03605	O13337_MAGGR	Unknown	Magnaporthe grisea	Digitaria (Poaceae)	herb	Leaf spot	Leaf Spot	37.383	1.02e-15
MQ2101_G03614	Q9UW87_CANAL	SIMILARITY: Belongs to the ABC transporter superfamily.	Candida albicans	Isolated from a wide variety of substrates including humans	animals	invasive candidal disease	invasive candidal disease	29.799	0
MQ2101_G03624	Q59ZI9_CANAL	SIMILARITY: Belongs to the protein kinase superfamily.//CAUTION: The sequence shown here is derived from an EMBL/GenBank/DDBJ whole genome shotgun (WGS) entry which is preliminary data.	Candida albicans	Isolated from a wide variety of substrates including humans	animals	invasive candidal disease	invasive candidal disease	64.151	3.08e-144
MQ2101_G03625	Q9P8W9_CRYNE	FUNCTION: PPIases accelerate the folding of proteins (By similarity).//FUNCTION: PPIases accelerate the folding of proteins. It catalyzes the cis-trans isomerization of proline imidic peptide bonds in oligopeptides (By similarity).//CATALYTIC ACTIVITY: Peptidylproline (omega=180) = peptidylproline (omega=0).//SIMILARITY: Belongs to the cyclophilin-type PPIase family.//SIMILARITY: Contains 1 PPIas…	Cryptococcus neoformans	humans	vertebrata	cryptococcosis	Cryptococcosis	63.462	3.03e-67
MQ2101_G03626	Q5ABU7_CANAL	Unknown	Candida albicans	Isolated from a wide variety of substrates including humans	animals	invasive candidal disease	invasive candidal disease	30.753	1.98e-53
MQ2101_G03629	Q7LJU0_CRYNE	Unknown	Cryptococcus neoformans	humans	vertebrata	cryptococcosis	Cryptococcosis	24.37	2.24e-09
MQ2101_G03631	Q5ANE1_CANAL	SIMILARITY: Belongs to the major facilitator superfamily. Sugar transporter (TC 2.A.1.1) family.//CAUTION: The sequence shown here is derived from an EMBL/GenBank/DDBJ whole genome shotgun (WGS) entry which is preliminary data.	Candida albicans	Isolated from a wide variety of substrates including humans	animals	invasive candidal disease	invasive candidal disease	27.163	7.24e-56
MQ2101_G03633	B9WJ72_CANDC	Unknown	Candida dubliniensis	humans	vertebrata	leptomeningeal disease,occasional invasive candidal disease	Leptomeningeal Disease	38.914	3.55e-18
MQ2101_G03634	Q6VBJ0_CANGB	Unknown	Candida glabrata	humans	vertebrata	Occasional invasive candidal disease	Occasional Infection	27.679	6.01e-10
MQ2101_G03635	Q6VBJ0_CANGB	Unknown	Candida glabrata	humans	vertebrata	Occasional invasive candidal disease	Occasional Infection	28.054	7.64e-12
MQ2101_G03636	Q5AMQ4_CANAL	CAUTION: The sequence shown here is derived from an EMBL/GenBank/DDBJ whole genome shotgun (WGS) entry which is preliminary data.	Candida albicans	Isolated from a wide variety of substrates including humans	animals	invasive candidal disease	invasive candidal disease	48.796	3.21e-144
MQ2101_G03638	O42620_MAGGR	SIMILARITY: Belongs to the carnitine/choline acetyltransferase family.	Magnaporthe grisea	Digitaria (Poaceae)	herb	Leaf spot	Leaf Spot	44.754	6.89e-171
MQ2101_G03644	Q9C2Y4_MAGGR	CATALYTIC ACTIVITY: ATP + H(2)O + phospholipid(In) = ADP + phosphate + phospholipid(Out).	Magnaporthe grisea	Digitaria (Poaceae)	herb	Leaf spot	Leaf Spot	33.245	6.29e-50
MQ2101_G03650	Q59KZ2_CANAL	SIMILARITY: Contains 1 PpiC domain.	Candida albicans	Isolated from a wide variety of substrates including humans	animals	invasive candidal disease	invasive candidal disease	64.535	5e-89
MQ2101_G03651	A4R178_MAGO7	Unknown	Magnaporthe oryzae	Poaceae, especially important on Oryzae	herb	Rice blast	Rice Blast	25.444	1.47e-36
MQ2101_G03662	VPS27_CANAL	FUNCTION: Component of the ESCRT-0 complex which is the sorting receptor for ubiquitinated cargo proteins at the multivesicular body (MVB) and recruits ESCRT-I to the MVB outer membrane (By similarity).//SUBUNIT: Component of the ESCRT-0 complex composed of HSE1 and VPS27.//SUBCELLULAR LOCATION: Endosome membrane; Peripheral membrane protein; Cytoplasmic side (By similarity).//DOMAIN: The FYVE do…	Candida albicans	Isolated from a wide variety of substrates including humans	animals	invasive candidal disease	invasive candidal disease	36.364	1.12e-10
MQ2101_G03678	F2QQX0_PICP7	SIMILARITY: Contains 1 PH domain.//SIMILARITY: Contains 1 Ras-GEF domain.//SIMILARITY: Contains 1 Rho-GAP domain.	Pichia pastoris	humans	vertebrata	occasional infection	Occasional Infection	30.769	1.12e-19
MQ2101_G03686	Q5A672_CANAL	CAUTION: The sequence shown here is derived from an EMBL/GenBank/DDBJ whole genome shotgun (WGS) entry which is preliminary data.	Candida albicans	Isolated from a wide variety of substrates including humans	animals	invasive candidal disease	invasive candidal disease	29.958	4.82e-34
MQ2101_G03696	Q5A2S8_CANAL	CAUTION: The sequence shown here is derived from an EMBL/GenBank/DDBJ whole genome shotgun (WGS) entry which is preliminary data.	Candida albicans	Isolated from a wide variety of substrates including humans	animals	invasive candidal disease	invasive candidal disease	65.377	0
MQ2101_G03701	Q5AFI8_CANAL	FUNCTION: Catalyzes the oxidation of 3-carboxy-2-hydroxy-4- methylpentanoate (3-isopropylmalate) to 3-carboxy-4-methyl-2- oxopentanoate. The product decarboxylates to 4-methyl-2 oxopentanoate (By similarity).//CATALYTIC ACTIVITY: (2R,3S)-3-isopropylmalate + NAD(+) = 4-methyl- 2-oxopentanoate + CO(2) + NADH.//COFACTOR: Binds 1 magnesium or manganese ion per subunit (By similarity).//PATHWAY: Amino…	Candida albicans	Isolated from a wide variety of substrates including humans	animals	invasive candidal disease	invasive candidal disease	28.375	4.25e-27
MQ2101_G03724	Q5A1D3_CANAL	CATALYTIC ACTIVITY: ATP + a protein = ADP + a phosphoprotein.//SIMILARITY: Contains 1 protein kinase domain.//CAUTION: The sequence shown here is derived from an EMBL/GenBank/DDBJ whole genome shotgun (WGS) entry which is preliminary data.	Candida albicans	Isolated from a wide variety of substrates including humans	animals	invasive candidal disease	invasive candidal disease	54.891	6.07e-131
MQ2101_G03736	Q5XTQ5_BOTFU	SIMILARITY: Belongs to the major facilitator superfamily. Sugar transporter (TC 2.A.1.1) family.	Botryotinia fuckeliana	Various plant families	plants	Grey mould. Parasite or saprophyte	Gray Mould	24.242	7.26e-19
MQ2101_G03737	Q59UQ8_CANAL	CAUTION: The sequence shown here is derived from an EMBL/GenBank/DDBJ whole genome shotgun (WGS) entry which is preliminary data.	Candida albicans	Isolated from a wide variety of substrates including humans	animals	invasive candidal disease	invasive candidal disease	33.012	8.92e-60
MQ2101_G03743	Q4PCH2_USTMA	SIMILARITY: Belongs to the bZIP family.	Ustilago maydis	Euchlaena spp., Zea spp. (Poaceae)	herb	Smut. Corn smut	Smut	38.554	1.04e-09
MQ2101_G03748	Q9HFW4_USTMD	SIMILARITY: Contains 1 ARID domain.//SIMILARITY: Contains 1 JmjC domain.	Ustilago maydis	Euchlaena spp., Zea spp. (Poaceae)	herb	Smut. Corn smut	Smut	42.857	1.36e-08
MQ2101_G03751	Q5AHB5_CANAL	CAUTION: The sequence shown here is derived from an EMBL/GenBank/DDBJ whole genome shotgun (WGS) entry which is preliminary data.	Candida albicans	Isolated from a wide variety of substrates including humans	animals	invasive candidal disease	invasive candidal disease	33.679	8.41e-67
MQ2101_G03753	IRS4_CANAL	FUNCTION: Positive regulator of phosphatidylinositol 4,5- bisphosphate turnover and negatively regulates signaling through the cell integrity pathway. Involved in rDNA silencing (By similarity).//SIMILARITY: Belongs to the IRS4 family.//SIMILARITY: Contains 1 EH domain.	Candida albicans	Isolated from a wide variety of substrates including humans	animals	invasive candidal disease	invasive candidal disease	43.333	2.29e-06
MQ2101_G03764	BUD4_CANAL	FUNCTION: Required for establishment of the axial budding pattern in yeast cells. May be involved in the selection of future sites of septation in hyphal cells. Contributes to morphogenesis and is important for induction of hyphal growth. Also plays a role in epithelial adherence, and is involved in intestinal colonization and systemic infection. The role in adhesion is probably minor compared wi…	Candida albicans	Isolated from a wide variety of substrates including humans	animals	invasive candidal disease	invasive candidal disease	38.613	0
MQ2101_G03775	Q8J214_USTMD	Unknown	Ustilago maydis	Euchlaena spp., Zea spp. (Poaceae)	herb	Smut. Corn smut	Smut	40.299	5.27e-78
MQ2101_G03776	HOG1_CANAL	FUNCTION: Mitogen-activated protein kinase involved in a signal transduction pathway that is activated by changes in the osmolarity of the extracellular environment. Controls osmotic regulation of transcription of target genes. Regulates stress- induced production and accumulation of glycerol and D-arabitol. HOG1 is also involved in virulence, morphogenesis and oxidative stress response especiall…	Candida albicans	Isolated from a wide variety of substrates including humans	animals	invasive candidal disease	invasive candidal disease	90.341	2.45e-117
MQ2101_G03785	Q5AM49_CANAL	Unknown	Candida albicans	Isolated from a wide variety of substrates including humans	animals	invasive candidal disease	invasive candidal disease	28.696	3.9e-06
MQ2101_G03790	Q9UW87_CANAL	SIMILARITY: Belongs to the ABC transporter superfamily.	Candida albicans	Isolated from a wide variety of substrates including humans	animals	invasive candidal disease	invasive candidal disease	30.646	0
MQ2101_G03791	Q59ZX1_CANAL	SIMILARITY: Contains 1 SET domain.	Candida albicans	Isolated from a wide variety of substrates including humans	animals	invasive candidal disease	invasive candidal disease	39.096	4.64e-163
MQ2101_G03798	Q9HFZ2_CANAL	Unknown	Candida albicans	Isolated from a wide variety of substrates including humans	animals	invasive candidal disease	invasive candidal disease	44.388	2.46e-38
MQ2101_G03800	Q3I4V7_CRYNV	Unknown	Cryptococcus neoformans	humans	vertebrata	cryptococcosis	Cryptococcosis	29.048	1e-19
MQ2101_G03806	C0S3Q8_PARBP	SIMILARITY: Belongs to the class-I aminoacyl-tRNA synthetase family.	Paracoccidioides brasiliensis	humans	vertebrata	Paracoccidioidomycosis	Paracoccidioidomycosis	24.407	4.36e-12
MQ2101_G03813	Q59M50_CANAL	CAUTION: The sequence shown here is derived from an EMBL/GenBank/DDBJ whole genome shotgun (WGS) entry which is preliminary data.	Candida albicans	Isolated from a wide variety of substrates including humans	animals	invasive candidal disease	invasive candidal disease	35.359	2.04e-33
MQ2101_G03814	Q5ANE1_CANAL	SIMILARITY: Belongs to the major facilitator superfamily. Sugar transporter (TC 2.A.1.1) family.//CAUTION: The sequence shown here is derived from an EMBL/GenBank/DDBJ whole genome shotgun (WGS) entry which is preliminary data.	Candida albicans	Isolated from a wide variety of substrates including humans	animals	invasive candidal disease	invasive candidal disease	24.318	3.03e-22
MQ2101_G03818	Q8TGD1_FUSOX	SIMILARITY: Belongs to the mitochondrial carrier family.	Fusarium oxysporum	Multiple genera in multiple families	plants	Blights, wilts, rots of various sorts	Blight	26.613	1.63e-09
MQ2101_G03819	Q8J1X6_COLLN	Unknown	Colletotrichum lindemuthianum	Multiple genera of Fabaceae. Rare reports on other taxa	herb	Leaf, stem and pod anthracnose	Leaf Spot	50	2.01e-11
MQ2101_G03820	Q5AP97_CANAL	SIMILARITY: Belongs to the protein kinase superfamily.//CAUTION: The sequence shown here is derived from an EMBL/GenBank/DDBJ whole genome shotgun (WGS) entry which is preliminary data.	Candida albicans	Isolated from a wide variety of substrates including humans	animals	invasive candidal disease	invasive candidal disease	57.835	1.16e-117
MQ2101_G03824	F2QX13_PICP7	SIMILARITY: Belongs to the small GTPase superfamily. Rab family.	Pichia pastoris	humans	vertebrata	occasional infection	Occasional Infection	37.079	3.26e-11
MQ2101_G03827	P87199_USTMD	SIMILARITY: Belongs to the kinesin-like protein family.//SIMILARITY: Contains 1 kinesin-motor domain.	Ustilago maydis	Euchlaena spp., Zea spp. (Poaceae)	herb	Smut. Corn smut	Smut	53.667	2.03e-97
MQ2101_G03841	Q2H9J2_CHAGB	Unknown	Chaetomium globosum	Multiple genera in multiple families	plants	Saprobe	Rot	33.99	5.52e-96
MQ2101_G03848	A5H456_MYCGR	Unknown	Mycosphaerella graminicola	Triticum and possibly a few other grasses	herb	Leaf spot or speckled leaf blotch of wheat	Leaf Spot	29.2	1.91e-18
MQ2101_G03850	Q5AHG6_CANAL	CATALYTIC ACTIVITY: ATP + a protein = ADP + a phosphoprotein.//SIMILARITY: Contains 1 AGC-kinase C-terminal domain.//SIMILARITY: Contains 1 C2 domain.//CAUTION: The sequence shown here is derived from an EMBL/GenBank/DDBJ whole genome shotgun (WGS) entry which is preliminary data.	Candida albicans	Isolated from a wide variety of substrates including humans	animals	invasive candidal disease	invasive candidal disease	39.118	2.87e-72
MQ2101_G03851	Q5AG71_CANAL	CAUTION: The sequence shown here is derived from an EMBL/GenBank/DDBJ whole genome shotgun (WGS) entry which is preliminary data.	Candida albicans	Isolated from a wide variety of substrates including humans	animals	invasive candidal disease	invasive candidal disease	73.303	0
MQ2101_G03852	Q8NKF8_CRYNV	CATALYTIC ACTIVITY: ATP + a protein = ADP + a phosphoprotein.//SIMILARITY: Contains 1 AGC-kinase C-terminal domain.	Cryptococcus neoformans	humans	vertebrata	cryptococcosis	Cryptococcosis	45.865	2.05e-28
MQ2101_G03854	O42620_MAGGR	SIMILARITY: Belongs to the carnitine/choline acetyltransferase family.	Magnaporthe grisea	Digitaria (Poaceae)	herb	Leaf spot	Leaf Spot	27.176	1.75e-61
MQ2101_G03855	Q8J0I5_CLAPU	SIMILARITY: Belongs to the bZIP family.	Claviceps purpurea	outcrossing species	plants	ergotism	Ergotism	55.556	4.21e-20
MQ2101_G03859	Q7Z7T9_MONFR	FUNCTION: Tubulin is the major constituent of microtubules. It binds two moles of GTP, one at an exchangeable site on the beta chain and one at a non-exchangeable site on the alpha-chain (By similarity).//SUBUNIT: Dimer of alpha and beta chains (By similarity).//SIMILARITY: Belongs to the tubulin family.	Monilinia fructicola	Rosaceae, primarily Prunus spp., also Pomoideae including apple (Malus) and pear (Pyrus). Reported on Vitis vinifera (Vitaceae)	xyloid	Brown fruit rot, wilt, blight, canker	Brown Fruit Rot	35.338	5.4e-33
MQ2101_G03865	A4QTS1_MAGO7	Unknown	Magnaporthe oryzae	Poaceae, especially important on Oryzae	herb	Rice blast	Rice Blast	43.697	1.45e-92
MQ2101_G03868	TUP1_CANAL	FUNCTION: Represses transcription by RNA polymerase II. Represses genes responsible for initiating filamentous growth and this repression is lifted under inducing environmental conditions.//SIMILARITY: Contains 7 WD repeats.	Candida albicans	Isolated from a wide variety of substrates including humans	animals	invasive candidal disease	invasive candidal disease	22.845	9.43e-08
MQ2101_G03870	A0ST44_CERNC	Unknown	Cercospora nicotianae	Numerous taxa in Solanaceae	xyloid	Leaf spot	Leaf Spot	29.327	1.06e-15
MQ2101_G03889	Q59QC5_CANAL	CAUTION: The sequence shown here is derived from an EMBL/GenBank/DDBJ whole genome shotgun (WGS) entry which is preliminary data.	Candida albicans	Isolated from a wide variety of substrates including humans	animals	invasive candidal disease	invasive candidal disease	28.148	5.93e-20
MQ2101_G03890	DHH1_CRYNV	FUNCTION: ATP-dependent RNA helicase involved in mRNA turnover, and more specifically in mRNA decapping. Is involved in G1/S DNA- damage checkpoint recovery, probably through the regulation of the translational status of a subset of mRNAs. May also have a role in translation and mRNA nuclear export (By similarity). Is involved in virulence.//CATALYTIC ACTIVITY: ATP + H(2)O = ADP + phosphate.//SUB…	Cryptococcus neoformans	humans	vertebrata	cryptococcosis	Cryptococcosis	32.87	9.97e-26
MQ2101_G03891	C0SFH7_PARBP	Unknown	Paracoccidioides brasiliensis	humans	vertebrata	Paracoccidioidomycosis	Paracoccidioidomycosis	26.374	1.31e-15
MQ2101_G03900	CDC10_CANAL	FUNCTION: Plays a role in the cell cycle. Involved in the formation of the ring of filaments in the neck region at the mother-bud junction during mitosis.//SUBCELLULAR LOCATION: Bud neck (By similarity). Note=Present at the bud neck during cell division (By similarity).//DEVELOPMENTAL STAGE: Expressed at higher levels in cells growing as hyphae than in those growing as budding yeasts.//SIMILARITY…	Candida albicans	Isolated from a wide variety of substrates including humans	animals	invasive candidal disease	invasive candidal disease	32.986	2.31e-49
MQ2101_G03901	Q5AM49_CANAL	Unknown	Candida albicans	Isolated from a wide variety of substrates including humans	animals	invasive candidal disease	invasive candidal disease	62.774	0
MQ2101_G03910	A3LV89_PICST	SIMILARITY: Belongs to the small GTPase superfamily. Rab family.	Scheffersomyces stipitis	humans	vertebrata	occasional infection	Occasional Infection	86.139	1.2e-129
MQ2101_G03920	C5GSW0_AJEDR	Unknown	Ajellomyces dermatitidis	humans	vertebrata	cutaneous Blastomyces dermatitidis infection	cutaneous Infection	35.616	2.12e-08
MQ2101_G03923	A6ZTU6_YEAS7	SIMILARITY: Belongs to the class-I aminoacyl-tRNA synthetase family.	Saccharomyces cerevisiae	humans	vertebrata	occasional infection	Occasional Infection	61.474	0
MQ2101_G03925	Q5A0Y0_CANAL	CAUTION: The sequence shown here is derived from an EMBL/GenBank/DDBJ whole genome shotgun (WGS) entry which is preliminary data.	Candida albicans	Isolated from a wide variety of substrates including humans	animals	invasive candidal disease	invasive candidal disease	59.574	1.87e-105
MQ2101_G03926	A4R1F0_MAGO7	Unknown	Magnaporthe oryzae	Poaceae, especially important on Oryzae	herb	Rice blast	Rice Blast	48.989	1.3e-146
MQ2101_G03928	C4YII6_CANAW	SIMILARITY: Belongs to the DEAD box helicase family.	Candida albicans	Isolated from a wide variety of substrates including humans	animals	invasive candidal disease	invasive candidal disease	33.898	1.4e-62
MQ2101_G03930	Q5ANE1_CANAL	SIMILARITY: Belongs to the major facilitator superfamily. Sugar transporter (TC 2.A.1.1) family.//CAUTION: The sequence shown here is derived from an EMBL/GenBank/DDBJ whole genome shotgun (WGS) entry which is preliminary data.	Candida albicans	Isolated from a wide variety of substrates including humans	animals	invasive candidal disease	invasive candidal disease	27.163	7.17e-56
MQ2101_G03932	Q7LJU0_CRYNE	Unknown	Cryptococcus neoformans	humans	vertebrata	cryptococcosis	Cryptococcosis	24.37	2.24e-09
