# Supplementary material for: Complete genome analysis of pathogenic Metschnikowia bicuspidata strain MQ2101 isolated from diseased ridgetail white prawn, Exopalaemon carinicauda
Source: BMC Microbiol. 2023 Apr 29;23:120. doi: 10.1186/s12866-023-02865-2 (PMC10148492; doi:10.1186/s12866-023-02865-2)
Supplement: Supplementary file 9 — Additional file 9: Table S7. The CAZy genes annotation information. [file 12866_2023_2865_MOESM9_ESM.xlsx]

## Sheet: Sheet1
Table S7. The CAZy genes annotation information
Gene ID	CAZy ID	Function	Identity	Evalue
MQ2101_G00006	CE8	Pectinesterase; Pectinesterase inhibitor; TonB box, N-terminal [Medicago truncatula]	56.14	1.27e-11
MQ2101_G00010	GT0;GT7	DNA-directed RNA polymerase subunit B (RPB2, POLR2B) [uncultured marine group II/III euryarchaeote AD1000_88_G11]	27.313	1.99e-82
MQ2101_G00013	GT51	penicillin-binding, 1A family protein [Mesorhizobium huakuii 7653R]	27.326	4.66e-06
MQ2101_G00018	GH18	hypothetical protein LEMA_P082410.1 [Leptosphaeria maculans JN3]	31.847	5.21e-37
MQ2101_G00025	GH3	unnamed protein product [Debaryomyces hansenii CBS767]	68.862	0
MQ2101_G00036	CBM20	similar to dual-specificity phosphatase laforin [Cyanidioschyzon merolae strain 10D]	27.389	5.97e-06
MQ2101_G00039	GT41	Tetratricopeptide TPR_2 [Trichodesmium erythraeum IMS101]	25.592	6.13e-11
MQ2101_G00047	GH132	Sun41 cell wall glycosidase [Candida orthopsilosis]	54.225	1.09e-148
MQ2101_G00055	CBM48	hypothetical protein Csp3_JD02.017 [Caenorhabditis angaria]	45.161	7.5e-09
MQ2101_G00061	CBM21	Uncharacterized protein YDL222C [Komagataella pastoris CBS 7435]	30.357	3.79e-24
MQ2101_G00067	GT2	two-component system sensor histidine kinase/response regulator, hybrid (one component system) [Bacteroides thetaiotaomicron VPI-5482]	36.567	9.77e-10
MQ2101_G00068	CBM13	putative Serine/threonine protein kinase pkaA (protein kinase A) [Frankia alni ACN14a]	30	1.91e-09
MQ2101_G00069	GT4	Alpha-1,3/1,6-mannosyltransferase ALG2 [Strongyloides ratti]	50.98	7.78e-43
MQ2101_G00074	GT41	TPR repeat protein [uncultured marine bacterium 583]	27.468	9.29e-12
MQ2101_G00080	GH18	hypothetical protein LEMA_P082410.1 [Leptosphaeria maculans JN3]	33.553	2.19e-41
MQ2101_G00084	GH3	beta-N-acetylglucosaminidase/beta-glucosidase [Arthrobacter sp. Hiyo4]	40.411	1.89e-18
MQ2101_G00092	GT4	mannosyltransferase [Pichia stipitis CBS 6054]	51.892	9.86e-58
MQ2101_G00093	CBM6	putative serine/threonine protein kinase [Saccharopolyspora erythraea NRRL 2338]	33.562	2.45e-19
MQ2101_G00104	CE11	DDX20_HUMAN Probable ATP-dependent RNA helicase DDX20 (ISS) [Ostreococcus tauri]	27.665	3.23e-32
MQ2101_G00115	GT4	thioredoxin reductase [Inonotus obliquus]	68.439	1.46e-144
MQ2101_G00122	GH47	mannosyl-oligosaccharidealpha-1,2-mannosidase-r el ated [Schistosoma mansoni]	31.944	2.18e-06
MQ2101_G00126	GH18	putative bifunctional protein:peroxiredoxin/chitinase [[Clostridium] sordellii]	46.569	2.82e-49
MQ2101_G00139	GT4	Alpha-1,3/1,6-mannosyltransferase ALG2 [Strongyloides ratti]	41.912	2.69e-25
MQ2101_G00144	GT2	chitin synthase [Komagataella pastoris CBS 7435]	29.412	6.63e-07
MQ2101_G00149	CBM6	putative serine/threonine protein kinase [Saccharopolyspora erythraea NRRL 2338]	31.325	2.45e-20
MQ2101_G00156	GT1	UGT4 [Pueraria montana var. lobata]	46.667	1.32e-08
MQ2101_G00158	GT4	N-acetylglucosaminyl-phosphatidylinositol (GPI) biosynthetic protein [Pichia stipitis CBS 6054]	76.676	0
MQ2101_G00167	GH92	hypothetical protein AN5392.2 [Aspergillus nidulans FGSC A4]	30.476	2.74e-16
MQ2101_G00170	GT59	hypothetical protein CPAR2_405660 [Candida parapsilosis]	50.694	1.28e-150
MQ2101_G00179	CBM43;GH72	Phr2 glycosidase [Candida orthopsilosis]	64.056	0
MQ2101_G00186	CE11	DDX20_HUMAN Probable ATP-dependent RNA helicase DDX20 (ISS) [Ostreococcus tauri]	27.189	4.17e-26
MQ2101_G00208	GH47	alpha-mannosidase [Pichia stipitis CBS 6054]	57.384	0
MQ2101_G00213	GT22	DEHA2G04114p [Debaryomyces hansenii CBS767]	47.122	2.35e-139
MQ2101_G00214	GT4	Alpha-1,3/1,6-mannosyltransferase ALG2 [Strongyloides ratti]	40.816	2.03e-36
MQ2101_G00228	GH18	hypothetical protein LEMA_P082410.1 [Leptosphaeria maculans JN3]	25.566	2.76e-14
MQ2101_G00231	GT2	Hypothetical protein H43I07.2 [Caenorhabditis elegans]	45.238	1.51e-77
MQ2101_G00239	GH18	hypothetical protein LEMA_P082410.1 [Leptosphaeria maculans JN3]	33.333	5.53e-15
MQ2101_G00258	GH1;GH95	hypothetical protein AN3106.2 [Aspergillus nidulans FGSC A4]	28.538	8.41e-35
MQ2101_G00268	GH19	Chaperone protein DnaK [Janthinobacterium sp. CG23_2]	29.108	1.51e-18
MQ2101_G00270	GT15	DEHA2D15730p [Debaryomyces hansenii CBS767]	59.124	4.38e-106
MQ2101_G00274	GT2	cellulose synthase 3 putative [Albugo laibachii Nc14]	26.036	1.84e-11
MQ2101_G00275	CBM18;GH16	Utr2 GPI anchored cell wall putative glycosidase [Candida orthopsilosis]	58.824	1.87e-131
MQ2101_G00287	GT4	Alpha-1,3/1,6-mannosyltransferase ALG2 [Strongyloides ratti]	47.458	1.75e-46
MQ2101_G00290	GT8	glycogen synthesis initiator [Candida orthopsilosis]	36.467	6.94e-107
MQ2101_G00291	CE11	DDX20_HUMAN Probable ATP-dependent RNA helicase DDX20 (ISS) [Ostreococcus tauri]	34.722	6.81e-16
MQ2101_G00298	GT8	TATA-binding protein-associated phosphoprotein, putative [Schistosoma mansoni]	38.095	1.37e-17
MQ2101_G00305	GT55	hypothetical protein MG04781.4 [Magnaporthe grisea 70-15]	27.442	3.1e-06
MQ2101_G00308	GH16	unnamed protein product [Debaryomyces hansenii CBS767]	62.952	0
MQ2101_G00309	GH16	unnamed protein product [Debaryomyces hansenii CBS767]	59.621	0
MQ2101_G00313	GH18	Ca2 :Cation Antiporter (CaCA) Family putative [Albugo laibachii Nc14]	41.446	1.53e-80
MQ2101_G00317	GH38	unnamed protein product [Debaryomyces hansenii CBS767]	63.234	0
MQ2101_G00324	GH3	glycoside hydrolase family 3 protein [Thielavia terrestris NRRL 8126]	33.071	3.35e-07
MQ2101_G00336	GH76	hypothetical protein AN2825.2 [Aspergillus nidulans FGSC A4]	26.254	5.2e-19
MQ2101_G00337	GT57	hypothetical protein LEMA_P106450.1 [Leptosphaeria maculans JN3]	33.846	1.07e-08
MQ2101_G00340	CE11	DDX20_HUMAN Probable ATP-dependent RNA helicase DDX20 (ISS) [Ostreococcus tauri]	23.735	6.81e-08
MQ2101_G00344	CBM13	putative Serine/threonine protein kinase pkaA (protein kinase A) [Frankia alni ACN14a]	24.742	2.22e-08
MQ2101_G00367	CE11	DDX20_HUMAN Probable ATP-dependent RNA helicase DDX20 (ISS) [Ostreococcus tauri]	28.499	1.65e-31
MQ2101_G00387	GH76	Dfg5 N-linked mannoprotein of cell wall and membrane [Candida orthopsilosis Co 90-125]	58.969	0
MQ2101_G00391	GH18	chitinase endochitinase 1 precursor [Pichia stipitis CBS 6054]	43.514	3.28e-112
MQ2101_G00399	GT15	protein HIRA/HIR1 [Komagataella pastoris CBS 7435]	50.356	1.16e-132
MQ2101_G00403	GT15	NEDD8-activating complex, APP-BP1/UBA5 component [Xanthophyllomyces dendrorhous]	29.944	1.09e-10
MQ2101_G00405	CBM13	High-affnity carbon uptake protein Hat/HatR [Kibdelosporangium sp. MJ126-NF4]	31.395	8.4e-18
MQ2101_G00407	GH3	beta-glucosidase [Clavispora sp. NRRL Y-50464]	45.496	3.08e-168
MQ2101_G00413	CBM21	unnamed protein product [Debaryomyces hansenii CBS767]	34.274	7.23e-58
MQ2101_G00440	CBM2	putative serine/threonine protein kinase [Kibdelosporangium sp. MJ126-NF4]	31.222	6.22e-12
MQ2101_G00455	CE11	DDX20_HUMAN Probable ATP-dependent RNA helicase DDX20 (ISS) [Ostreococcus tauri]	27.037	1.27e-21
MQ2101_G00458	CE12	unnamed protein product [Podospora anserina S mat+]	27.247	6.5e-16
MQ2101_G00459	GT39	predicted protein [Pichia stipitis CBS 6054]	44.033	0
MQ2101_G00480	GT2	Hypothetical protein H43I07.2 [Caenorhabditis elegans]	28.643	2.3e-14
MQ2101_G00503	CBM43;GH17	putative elicitor inducible beta-1,3-glucanase [Oryza sativa Japonica Group]	39.583	8.32e-26
MQ2101_G00517	CBM48	hypothetical protein Csp3_JD02.017 [Caenorhabditis angaria]	46.296	9.86e-06
MQ2101_G00528	GT2	chitin synthase [Komagataella pastoris CBS 7435]	36.765	3.38e-07
MQ2101_G00538	CBM48	DEHA2D06380p [Debaryomyces hansenii CBS767]	53.571	7.87e-12
MQ2101_G00554	GT4	Alpha-1,3/1,6-mannosyltransferase ALG2 [Strongyloides ratti]	29.921	2.3e-12
MQ2101_G00580	CBM43	glucan 1 putative [Albugo laibachii Nc14]	29.607	1.15e-39
MQ2101_G00591	GT58	ALG3 family protein (ISS) [Ostreococcus tauri]	32.872	3.61e-33
MQ2101_G00596	GT31	rho guanyl-nucleotide exchange factor [Xanthophyllomyces dendrorhous]	34.719	1.34e-157
MQ2101_G00606	CBM1	RHTO0S06e03730g1_1 [Rhodosporidium toruloides]	28.653	2.66e-50
MQ2101_G00609	GH43	hypothetical protein MG10628.4 [Magnaporthe grisea 70-15]	24.899	2.67e-40
MQ2101_G00612	GH43	related to glycosyl hydrolase, putative-Aspergillus fumigatus [Piriformospora indica DSM 11827]	54.286	6.95e-16
MQ2101_G00615	GT92	NLI interacting factor domain and Domain of unknown function DUF23 domain and Dullard phosphatase domain, eukaryotic and HAD-like domain-containing protein [Strongyloides ratti]	38.021	4.41e-27
MQ2101_G00628	CBM13	putative serine/threonine protein kinase [Frankia alni ACN14a]	31.321	3.24e-12
MQ2101_G00640	GT22	DEHA2C17270p [Debaryomyces hansenii CBS767]	43.339	5.2e-171
MQ2101_G00642	CBM57	SHR5-receptor-like kinase [Saccharum hybrid cultivar R570]	33.784	3.42e-19
MQ2101_G00648	CBM20	Calcium-dependent protein kinase, related [Neospora caninum Liverpool]	30.702	4.22e-07
MQ2101_G00655	CE11	DDX20_HUMAN Probable ATP-dependent RNA helicase DDX20 (ISS) [Ostreococcus tauri]	26.005	4.58e-18
MQ2101_G00670	GT15	NEDD8-activating complex, APP-BP1/UBA5 component [Xanthophyllomyces dendrorhous]	34.458	3.97e-66
MQ2101_G00671	CE11	DDX20_HUMAN Probable ATP-dependent RNA helicase DDX20 (ISS) [Ostreococcus tauri]	26.933	3.63e-30
MQ2101_G00686	GT30	6-phosphogluconate dehydrogenase, decarboxylating [Neisseria meningitidis alpha275]	62.899	1.12e-165
MQ2101_G00699	GT90	hypothetical protein NCLIV_015430 [Neospora caninum Liverpool]	25.83	4.96e-17
MQ2101_G00701	GH76	hypothetical protein AN2825.2 [Aspergillus nidulans FGSC A4]	26.769	1.28e-18
MQ2101_G00702	GT51	penicillin-binding, 1A family protein [Mesorhizobium huakuii 7653R]	31.959	3.22e-16
MQ2101_G00707	GT57	Glucosyltransferase-Alg8p [Xanthophyllomyces dendrorhous]	54.011	2.16e-60
MQ2101_G00714	GT32	predicted protein [Pichia stipitis CBS 6054]	62.011	7.06e-176
MQ2101_G00717	CBM48	hypothetical protein Csp3_JD02.017 [Caenorhabditis angaria]	40.698	4.87e-09
MQ2101_G00748	GT0	uncharacterized protein FFUJ_12905 [Fusarium fujikuroi IMI 58289]	37.079	2.71e-09
MQ2101_G00772	GH18	hypothetical protein LEMA_P082410.1 [Leptosphaeria maculans JN3]	30.11	2.52e-36
MQ2101_G00788	CE11	DDX20_HUMAN Probable ATP-dependent RNA helicase DDX20 (ISS) [Ostreococcus tauri]	24.863	4.76e-18
MQ2101_G00791	GT22	hypothetical protein LRAMOSA10440 [Lichtheimia ramosa]	37.5	1.28e-17
MQ2101_G00797	CE12	unnamed protein product [Podospora anserina S mat+]	24.528	6.41e-19
MQ2101_G00800	GH84	aminopeptidase P homologue (M24 family) [Schistosoma mansoni]	24.051	2.78e-17
MQ2101_G00809	GH3	beta-glucosidase [Clavispora sp. NRRL Y-50464]	70.903	0
MQ2101_G00810	CBM6	Endoglucanase [Ignavibacterium album JCM 16511]	32.226	6.08e-34
MQ2101_G00846	GH2	beta-galactosidase [Streptomyces lydicus A02]	29.434	3.8e-17
MQ2101_G00847	CBM20	Calcium-dependent protein kinase, related [Neospora caninum Liverpool]	28.94	3.96e-28
MQ2101_G00853	GH1;GH95	hypothetical protein AN3106.2 [Aspergillus nidulans FGSC A4]	43.596	1.12e-82
MQ2101_G00857	GH37	unnamed protein product [Debaryomyces hansenii CBS767]	68.03	0
MQ2101_G00866	GH63	mannosyl-oligosaccharide glucosidase, putative [Candida dubliniensis CD36]	56.25	9.26e-70
MQ2101_G00873	GT55	hypothetical protein MG04781.4 [Magnaporthe grisea 70-15]	33.333	8.42e-08
MQ2101_G00877	GH18	peptidase S8 and S53 subtilisin kexin sedolisin [Mahella australiensis 50-1 BON]	28.528	6.72e-15
MQ2101_G00881	GT90	hypothetical protein NCLIV_015430 [Neospora caninum Liverpool]	30.909	9.65e-10
MQ2101_G00894	GH18	hypothetical protein LEMA_P082410.1 [Leptosphaeria maculans JN3]	37.716	3.41e-55
MQ2101_G00902	CE11	DDX20_HUMAN Probable ATP-dependent RNA helicase DDX20 (ISS) [Ostreococcus tauri]	27.105	3.41e-27
MQ2101_G00911	GH16	Piso0_000108 [Millerozyma farinosa CBS 7064]	50.888	7.44e-50
MQ2101_G00935	GH78;GH79	hypothetical protein AN6925.2 [Aspergillus nidulans FGSC A4]	42.647	1.74e-69
MQ2101_G00940	CE12	unnamed protein product [Podospora anserina S mat+]	29.64	1.06e-20
MQ2101_G00959	GH43	aldose 1-epimerase [Prevotella denticola F0289]	28.142	3.19e-24
MQ2101_G00964	GT7	beta-1,4-galactosyltransferase, putative [Schistosoma mansoni]	49.057	1.1e-27
MQ2101_G00972	GT0	WD repeat-containing protein 48 [Ascaris suum]	26.531	1.91e-12
MQ2101_G00973	CBM21	unnamed protein product [Debaryomyces hansenii CBS767]	35.43	3.5e-70
MQ2101_G00979	GT10	alpha(1,3)fucosyltransferase, putative [Schistosoma mansoni]	37.778	5.84e-10
MQ2101_G01008	CBM48	DEHA2D04642p [Debaryomyces hansenii CBS767]	53.988	2.67e-39
MQ2101_G01010	GH81	endo-1,3-beta-glucanase [Debaryomyces hansenii]	50	1.43e-92
MQ2101_G01033	GH71	hypothetical protein AN8252.2 [Aspergillus nidulans FGSC A4]	39.914	1.15e-95
MQ2101_G01045	GH81	endo-1,3-beta- glucanase [Pichia stipitis CBS 6054]	61.19	0
MQ2101_G01047	GH78;GH79	hypothetical protein AN6925.2 [Aspergillus nidulans FGSC A4]	30.837	1.27e-65
MQ2101_G01051	GT4	Cytochrome b5 [Xanthophyllomyces dendrorhous]	38.667	7.86e-09
MQ2101_G01052	GT2	chitin synthase, partial [Macandrevia cranium]	33.708	4.32e-116
MQ2101_G01066	GH133	hypothetical protein AN0352.2 [Aspergillus nidulans FGSC A4]	21.657	2.98e-27
MQ2101_G01102	GH18	hypothetical protein LEMA_P082410.1 [Leptosphaeria maculans JN3]	33.52	5.45e-19
MQ2101_G01123	AA8	cellobiose dehydrogenase [Thielavia terrestris NRRL 8126]	26.471	5.09e-08
MQ2101_G01138	CE1	esterase MesA [Lawsonia intracellularis PHE/MN1-00]	28.696	1.05e-14
MQ2101_G01143	CBM20	Calcium-dependent protein kinase, related [Neospora caninum Liverpool]	27.168	5.04e-07
MQ2101_G01145	CBM20	Calcium-dependent protein kinase, related [Neospora caninum Liverpool]	32.331	2.99e-22
MQ2101_G01161	GH125	conserved hypothetical protein [Candida dubliniensis CD36]	63.068	0
MQ2101_G01175	GH43	hypothetical protein MG10628.4 [Magnaporthe grisea 70-15]	23.881	1.27e-09
MQ2101_G01200	GH133	hypothetical protein AN0352.2 [Aspergillus nidulans FGSC A4]	22.516	5.07e-29
MQ2101_G01215	GH76	hypothetical protein AN2825.2 [Aspergillus nidulans FGSC A4]	26.176	6.12e-15
MQ2101_G01217	GH31	hypothetical protein AN7372.2 [Aspergillus nidulans FGSC A4]	34.368	5.88e-69
MQ2101_G01228	CBM18;GH18	hypothetical protein AN9447.2 [Aspergillus nidulans FGSC A4]	37.5	2.37e-13
MQ2101_G01234	GH28	polygalacturonase, putative [Arabidopsis thaliana]	37.391	2.78e-13
MQ2101_G01239	GH43	hypothetical protein MG10628.4 [Magnaporthe grisea 70-15]	37.037	4.77e-07
MQ2101_G01249	CBM6	putative serine/threonine protein kinase [Saccharopolyspora erythraea NRRL 2338]	24.034	1.4e-07
MQ2101_G01253	GT2	unnamed protein product [Debaryomyces hansenii CBS767]	72.737	0
MQ2101_G01260	CE11	DDX20_HUMAN Probable ATP-dependent RNA helicase DDX20 (ISS) [Ostreococcus tauri]	31.436	1.49e-46
MQ2101_G01271	GT39	Phospho Mannno Transferase; dolichyl-P-mannose-protein mannosyltransferase [Pichia stipitis CBS 6054]	69.829	0
MQ2101_G01295	GH18	Ca2 :Cation Antiporter (CaCA) Family putative [Albugo laibachii Nc14]	23.653	7.26e-24
MQ2101_G01296	CBM48	pullulanase, type I [Mageeibacillus indolicus UPII9-5]	33.395	5.49e-85
MQ2101_G01306	CBM13	High-affnity carbon uptake protein Hat/HatR [Kibdelosporangium sp. MJ126-NF4]	29.444	4e-12
MQ2101_G01315	GH36	hypothetical protein VITISV_039575 [Vitis vinifera]	35.294	8.01e-24
MQ2101_G01329	GH31	glucosidase II [Pichia stipitis CBS 6054]	51.735	0
MQ2101_G01338	CBM48	hypothetical protein Csp3_JD02.017 [Caenorhabditis angaria]	46.97	5.08e-07
MQ2101_G01349	GH0	unnamed protein product [Debaryomyces hansenii CBS767]	72.667	0
MQ2101_G01374	GH78;GH79	hypothetical protein AN6925.2 [Aspergillus nidulans FGSC A4]	24.2	3.16e-31
MQ2101_G01380	GH76	hypothetical protein AN2825.2 [Aspergillus nidulans FGSC A4]	34.915	4.42e-30
MQ2101_G01384	CBM43;GH17	H0124B04.9 [Oryza sativa Indica Group]	36.232	1.13e-13
MQ2101_G01398	CBM43;GH17	putative elicitor inducible beta-1,3-glucanase [Oryza sativa Japonica Group]	36.986	1.2e-25
MQ2101_G01405	CBM1	RHTO0S06e03730g1_1 [Rhodosporidium toruloides]	29.228	3.74e-53
MQ2101_G01410	GH31	Sucrase-isomaltase [Ascaris suum]	36.709	6.2e-13
MQ2101_G01423	GT77	UDP-Gal:fucoside alpha3-galactosyltransferase [Dictyostelium discoideum AX3]	30	1.26e-11
MQ2101_G01475	CBM43;GH17	putative elicitor inducible beta-1,3-glucanase [Oryza sativa Japonica Group]	57.812	1.57e-48
MQ2101_G01477	CBM48	alpha-tubulin suppressor [Solibacillus silvestris StLB046]	28.477	9.5e-06
MQ2101_G01478	GT17	mgmt family protein [Xanthophyllomyces dendrorhous]	37.5	1.86e-13
MQ2101_G01503	CBM20	Calcium-dependent protein kinase, related [Neospora caninum Liverpool]	34.752	1.57e-44
MQ2101_G01506	GT31;GT32	RHTO0S14e04258g1_1 [Rhodosporidium toruloides]	26.108	6.61e-08
MQ2101_G01525	GT22	hypothetical protein Cbre_JD04.002 [Caenorhabditis brenneri]	55.769	1.82e-10
MQ2101_G01527	GH17	Piso0_005154 [Millerozyma farinosa CBS 7064]	60	3.2e-104
MQ2101_G01530	GT15	mannosyltransferase [Pichia stipitis CBS 6054]	41.304	1.19e-12
MQ2101_G01541	CE14	mycothiol conjugate amidase Mca [Streptomyces collinus Tu 365]	27.933	1.36e-09
MQ2101_G01575	CBM20	Calcium-dependent protein kinase, related [Neospora caninum Liverpool]	29.286	1.14e-23
MQ2101_G01577	CBM13	High-affnity carbon uptake protein Hat/HatR [Kibdelosporangium sp. MJ126-NF4]	23.134	1.38e-12
MQ2101_G01578	GT2	chitin synthase, partial [Sabellaria alveolata]	33.553	5.38e-105
MQ2101_G01583	CBM50	Ubiquitin-like protein [Xanthophyllomyces dendrorhous]	60	1.05e-24
MQ2101_G01606	CBM12	peptidase M28 [Streptomyces sp. CCM_MD2014]	37.768	2.93e-35
MQ2101_G01608	GH20	hypothetical protein MG07601.4 [Magnaporthe grisea 70-15]	28.261	5.62e-09
MQ2101_G01624	GH78	unnamed protein product [Aspergillus niger]	23.504	1.26e-08
MQ2101_G01636	CBM21	Uncharacterized protein YDL222C [Komagataella pastoris CBS 7435]	34	1.98e-26
MQ2101_G01643	GH36	hypothetical protein VITISV_039575 [Vitis vinifera]	31.507	9.82e-06
MQ2101_G01664	CE11	DDX20_HUMAN Probable ATP-dependent RNA helicase DDX20 (ISS) [Ostreococcus tauri]	28.385	2.15e-31
MQ2101_G01665	GH72	Rab1 family GTPase (PiYpt1) putative [Albugo laibachii Nc14]	27.097	4.2e-08
MQ2101_G01669	GT0;GT7	DNA-directed RNA polymerase subunit B (RPB2, POLR2B) [uncultured marine group II/III euryarchaeote AD1000_88_G11]	31.393	1.67e-161
MQ2101_G01691	GT39	unnamed protein product [Debaryomyces hansenii CBS767]	58.753	0
MQ2101_G01699	GT2	dolichyl-phosphate beta-glucosyltransferase [Komagataella pastoris CBS 7435]	63.584	6.37e-68
MQ2101_G01713	GH78;GH79	hypothetical protein AN6925.2 [Aspergillus nidulans FGSC A4]	23.34	1.03e-28
MQ2101_G01714	GT2	DEHA2G15136p [Debaryomyces hansenii CBS767]	86.017	3.33e-149
MQ2101_G01716	GH133	hypothetical protein AN0352.2 [Aspergillus nidulans FGSC A4]	37.434	4.25e-89
MQ2101_G01719	CBM20	Calcium-dependent protein kinase, related [Neospora caninum Liverpool]	31.579	2.59e-31
MQ2101_G01727	GT41	sxc [Drosophila busckii]	78.723	6.89e-14
MQ2101_G01730	GT22	hypothetical protein AN0729.2 [Aspergillus nidulans FGSC A4]	28.087	8.32e-32
MQ2101_G01732	GH18	hypothetical protein LRAMOSA07467 [Lichtheimia ramosa]	25.155	8.31e-12
MQ2101_G01734	GH0	3-prime end of ExtraCellular Mutant protein, partial [Scheffersomyces stipitis CBS 6054]	55.325	1.44e-107
MQ2101_G01755	GH12	insulinase family protein (plasmid) [Mesorhizobium huakuii 7653R]	27.619	2e-10
MQ2101_G01766	GT66	oligosaccharyl transferase STT3 [Nitrososphaera viennensis EN76]	36.879	4.49e-11
MQ2101_G01788	GT49	SEPTIN INTERACTING PROTEIN HOMOLOG [Dictyostelium discoideum]	33.673	2.31e-13
MQ2101_G01791	GT0;GT7	DNA-directed RNA polymerase subunit B (RPB2, POLR2B) [uncultured marine group II/III euryarchaeote AD1000_88_G11]	34.173	0
MQ2101_G01801	GT41	Tetratricopeptide TPR_2 repeat-containing protein [Pseudanabaena sp. PCC 7367]	26.667	4.18e-07
MQ2101_G01808	GT3	DEHA2B05896p [Debaryomyces hansenii CBS767]	87.983	0
MQ2101_G01809	GT0	WD repeat-containing protein 48 [Ascaris suum]	27.322	7.81e-14
MQ2101_G01810	GT48	Piso0_005257 [Millerozyma farinosa CBS 7064]	64	1.18e-74
MQ2101_G01811	CBM5	Alkaline serine exoprotease A precursor (EC 3.4.21.-) [Kibdelosporangium sp. MJ126-NF4]	36.824	1.45e-44
MQ2101_G01824	GT20	unnamed protein product [Debaryomyces hansenii CBS767]	62.15	9.86e-86
MQ2101_G01836	CBM20	Calcium-dependent protein kinase, related [Neospora caninum Liverpool]	29.703	1.92e-16
MQ2101_G01846	GT0	WD repeat-containing protein 48 [Ascaris suum]	24.855	2.08e-21
MQ2101_G01850	GH32	glycoside hydrolase [Paenibacillus sp. FSL R7-0273]	25.836	9.83e-11
MQ2101_G01853	CBM48	DEHA2G10208p [Debaryomyces hansenii CBS767]	47.237	5.37e-138
MQ2101_G01865	GT0	hypothetical protein AN0125.2 [Aspergillus nidulans FGSC A4]	48.649	0
MQ2101_G01879	CBM20	Calcium-dependent protein kinase, related [Neospora caninum Liverpool]	31.408	4.26e-34
MQ2101_G01906	CBM13	putative serine/threonine protein kinase [Frankia alni ACN14a]	31.285	1.16e-11
MQ2101_G01928	GH38	glycoside hydrolase family 38 protein [Xanthophyllomyces dendrorhous]	40.807	4.67e-100
MQ2101_G01930	GH35	galactosidase like protein [Arabidopsis thaliana]	38.621	2.32e-16
MQ2101_G01932	CBM43;GH17	putative elicitor inducible beta-1,3-glucanase [Oryza sativa Japonica Group]	38.095	7.59e-09
MQ2101_G01937	GT4	Cytochrome b5 [Xanthophyllomyces dendrorhous]	41.071	5.83e-06
MQ2101_G01941	GT51	penicillin-binding, 1A family protein [Mesorhizobium huakuii 7653R]	25.773	2.86e-09
MQ2101_G01944	GT2	two-component system sensor histidine kinase/response regulator, hybrid (one component system) [Bacteroides thetaiotaomicron VPI-5482]	38.095	1.54e-31
MQ2101_G01962	GT71	mannosyltransferases-like protein, partial [Pichia stipitis CBS 6054]	35.463	4.32e-45
MQ2101_G01997	GH0	Piso0_005681 [Millerozyma farinosa CBS 7064]	36.571	1.66e-78
MQ2101_G02007	CBM20	Calcium-dependent protein kinase, related [Neospora caninum Liverpool]	30.451	2.25e-29
MQ2101_G02013	CBM2	putative serine/threonine protein kinase [Amycolatopsis mediterranei U32]	30.973	1.39e-08
MQ2101_G02016	CE14	mycothiol conjugate amidase Mca [Streptomyces collinus Tu 365]	28.616	1.6e-21
MQ2101_G02017	CBM48	DEHA2A10758p [Debaryomyces hansenii CBS767]	61.096	4.69e-148
MQ2101_G02022	GT15	unnamed protein product [Debaryomyces hansenii CBS767]	35.714	4.22e-13
MQ2101_G02023	GT15	hypothetical protein PP7435_Chr2-0209 [Komagataella pastoris CBS 7435]	34.615	1.43e-19
MQ2101_G02054	GT50	hypothetical protein VITISV_017610 [Vitis vinifera]	32.482	4.84e-40
MQ2101_G02058	GH76	Defective Cell Wall [Scheffersomyces stipitis CBS 6054]	68.182	0
MQ2101_G02064	GT71	unnamed protein product [Debaryomyces hansenii CBS767]	51.071	0
MQ2101_G02071	CE9	N-acetyl-glucosamine-6-phosphate deacetylase [Pichia stipitis CBS 6054]	62	3.14e-172
MQ2101_G02072	CE9	putative N-acetylglucosamine 6 phosphate deacetylase [Brachyspira pilosicoli WesB]	23.81	1.03e-15
MQ2101_G02077	CBM20	Calcium-dependent protein kinase, related [Neospora caninum Liverpool]	30.368	5.76e-29
MQ2101_G02083	CBM2	hypothetical protein KALB_4351 [Kutzneria albida DSM 43870]	29.63	3.19e-09
MQ2101_G02086	GT92	NLI interacting factor domain and Domain of unknown function DUF23 domain and Dullard phosphatase domain, eukaryotic and HAD-like domain-containing protein [Strongyloides ratti]	36.667	8.95e-28
MQ2101_G02093	CBM13	hypothetical protein AOZ06_21920 [Kibdelosporangium phytohabitans]	29.936	1.44e-08
MQ2101_G02094	GT2	chitin synthase CHS3a [Fusarium oxysporum f. cubense]	52.432	9.69e-52
MQ2101_G02101	GH47	mannosyl-oligosaccharidealpha-1,2-mannosidase-r el ated [Schistosoma mansoni]	42.105	6.16e-16
MQ2101_G02108	CBM20	Calcium-dependent protein kinase, related [Neospora caninum Liverpool]	31.579	9.72e-09
MQ2101_G02124	CBM43	exo-1,3-beta glucanase, partial [Pythium insidiosum]	27.527	1.07e-41
MQ2101_G02131	GT4	Alpha-1,3/1,6-mannosyltransferase ALG2 [Strongyloides ratti]	34.234	3.56e-08
MQ2101_G02133	GT4	GDP-Man:Man(3)GlcNAc(2)-PP-Dol alpha-1,2-mannosyltransferase [Strongyloides ratti]	40.782	2.7e-36
MQ2101_G02136	GH4	siderophore 2,3-dihydroxybenzoate synthesis-like protein [uncultured marine bacterium 1n22]	26.513	1.37e-40
MQ2101_G02141	GT35	DEHA2F22374p [Debaryomyces hansenii CBS767]	74.972	0
MQ2101_G02143	GH43	related to glycosyl hydrolase, putative-Aspergillus fumigatus [Piriformospora indica DSM 11827]	40.58	5e-08
MQ2101_G02146	CBM20	Calcium-dependent protein kinase, related [Neospora caninum Liverpool]	28.099	4.98e-06
MQ2101_G02174	CE11	DDX20_HUMAN Probable ATP-dependent RNA helicase DDX20 (ISS) [Ostreococcus tauri]	30.343	7.19e-26
MQ2101_G02183	GH133	hypothetical protein AN0352.2 [Aspergillus nidulans FGSC A4]	37.873	6.27e-147
MQ2101_G02191	CBM13;GT27	Mername-AA021 peptidase (M24 family) [Schistosoma mansoni]	31.111	9.86e-43
MQ2101_G02208	GH17	Soluble Cell Wall protein [Scheffersomyces stipitis CBS 6054]	49.731	8.57e-111
MQ2101_G02214	GH18	spore coat protein: peroxiredoxin/chitinase [Peptoclostridium difficile]	46.575	4.77e-56
MQ2101_G02215	CBM48	alpha-tubulin suppressor [Solibacillus silvestris StLB046]	34.483	4.04e-30
MQ2101_G02218	GT4	Alpha-1,3/1,6-mannosyltransferase ALG2 [Strongyloides ratti]	55.952	1.78e-59
MQ2101_G02225	GT96	hypothetical protein COCSUDRAFT_47298 [Coccomyxa subellipsoidea C-169]	48.148	3.79e-07
MQ2101_G02228	GH72	Rab1 family GTPase (PiYpt1) putative [Albugo laibachii Nc14]	38.293	5.77e-84
MQ2101_G02229	GH36	hypothetical protein VITISV_039575 [Vitis vinifera]	31.429	7.9e-12
MQ2101_G02234	CBM13	High-affnity carbon uptake protein Hat/HatR [Kibdelosporangium sp. MJ126-NF4]	23.053	5.81e-09
MQ2101_G02239	GH18	hypothetical protein LEMA_P082410.1 [Leptosphaeria maculans JN3]	60.14	9.06e-49
MQ2101_G02240	GH99	mannosidase, endo-alpha, putative [Schistosoma mansoni]	51.087	1.36e-58
MQ2101_G02244	CBM13	serine/threonine-protein kinase-like domain-containing protein [Actinoplanes friuliensis DSM 7358]	32	3.99e-22
MQ2101_G02250	GT58	Dolichyl-phosphate-mannose-glycolipid alpha-mannosyltransferase [Pichia stipitis CBS 6054]	53.319	2.1e-177
MQ2101_G02298	GT4	Cytochrome b5 [Xanthophyllomyces dendrorhous]	52.703	7.99e-24
MQ2101_G02304	GT91	DEHA2D04312p [Debaryomyces hansenii CBS767]	36.446	3.74e-155
MQ2101_G02308	GT0	WD repeat-containing protein 48 [Ascaris suum]	27.317	4.25e-06
MQ2101_G02330	GT51	penicillin-binding, 1A family protein [Mesorhizobium huakuii 7653R]	33.571	8.66e-12
MQ2101_G02339	CBM43;GH72	Piso0_002847 [Millerozyma farinosa CBS 7064]	51.844	4.67e-178
MQ2101_G02343	GT34	unnamed protein product [Debaryomyces hansenii CBS767]	48.97	2.71e-145
MQ2101_G02344	GT48	DEHA2C01870p [Debaryomyces hansenii CBS767]	81.404	0
MQ2101_G02356	GT2	Alg5 glucosyltransferase [Candida orthopsilosis Co 90-125]	60.194	3.23e-128
MQ2101_G02361	CBM20	Calcium-dependent protein kinase, related [Neospora caninum Liverpool]	32.673	7.4e-24
MQ2101_G02373	GT32	membrane-bound alpha-1,6- mannosyltransferase Initiation-specific [Scheffersomyces stipitis CBS 6054]	54.255	9.43e-148
MQ2101_G02374	CE11	DDX20_HUMAN Probable ATP-dependent RNA helicase DDX20 (ISS) [Ostreococcus tauri]	27.35	1.15e-15
MQ2101_G02383	GH71	hypothetical protein [Neurospora crassa]	27.138	2.99e-19
MQ2101_G02384	GT0	WD repeat-containing protein 48 [Ascaris suum]	24.352	1.21e-10
MQ2101_G02392	GT66	peptidyl-prolyl cis-trans isomerase (rotamase) - cyclophilin family [Candidatus Nitrososphaera evergladensis SR1]	36.986	2.3e-16
MQ2101_G02400	GT2	two-component system sensor histidine kinase/response regulator, hybrid (one component system) [Bacteroides thetaiotaomicron VPI-5482]	32.333	1.64e-26
MQ2101_G02405	GH31	RHTO0S05e05710g1_1 [Rhodosporidium toruloides]	31.557	1.45e-10
MQ2101_G02407	GT47	Hypothetical protein [Oryza sativa Japonica Group]	43.836	1.03e-08
MQ2101_G02408	GH3	Piso0_002906 [Millerozyma farinosa CBS 7064]	72.029	0
MQ2101_G02412	GT71	unnamed protein product [Debaryomyces hansenii CBS767]	41.411	2.06e-169
MQ2101_G02418	GT1	hypothetical protein AN6433.2 [Aspergillus nidulans FGSC A4]	23.881	1.24e-11
MQ2101_G02429	GT20	Trehalose-6-phosphate synthase [Scheffersomyces stipitis CBS 6054]	80.384	0
MQ2101_G02431	GT20	alpha,alpha-trehalose-phosphate synthase (UDP-forming) [Komagataella pastoris CBS 7435]	38.642	5.19e-69
MQ2101_G02432	GH130	DEHA2E21890p [Debaryomyces hansenii CBS767]	60.58	3.33e-152
MQ2101_G02444	GT58	related to Alpha-1,3-mannosyltransferase [Sporisorium reilianum SRZ2]	28.467	5.23e-32
MQ2101_G02455	CBM20	Calcium-dependent protein kinase, related [Neospora caninum Liverpool]	28.75	1.51e-08
MQ2101_G02464	CE11	DDX20_HUMAN Probable ATP-dependent RNA helicase DDX20 (ISS) [Ostreococcus tauri]	35.252	2.9e-13
MQ2101_G02473	GT4	Cytochrome b5 [Xanthophyllomyces dendrorhous]	44.118	3.24e-07
MQ2101_G02475	GH47	hypothetical protein LEMA_P057480.1 [Leptosphaeria maculans JN3]	52	9.3e-68
MQ2101_G02478	GT0	WD repeat-containing protein 48 [Ascaris suum]	27.897	3.89e-09
MQ2101_G02480	CBM13	Subtilisin-like serine protease [Stigmatella aurantiaca DW4/3-1]	36.412	4.78e-57
MQ2101_G02531	CBM57	Os04g0616300 [Oryza sativa Japonica Group]	36.139	8.8e-25
MQ2101_G02533	CBM13	putative Serine/threonine protein kinase pkaA (protein kinase A) [Frankia alni ACN14a]	29.444	6.57e-18
MQ2101_G02536	GH20	hypothetical protein MG07601.4 [Magnaporthe grisea 70-15]	49.837	4.24e-83
MQ2101_G02545	GH72	Rab1 family GTPase (PiYpt1) putative [Albugo laibachii Nc14]	37.162	2.55e-13
MQ2101_G02557	GH18	hypothetical protein LEMA_P082410.1 [Leptosphaeria maculans JN3]	35.077	4.29e-52
MQ2101_G02570	GH132	hypothetical protein LEMA_P080700.1 [Leptosphaeria maculans JN3]	36.041	1.45e-62
MQ2101_G02587	GT2	chitin synthase CHS3a [Fusarium oxysporum f. cubense]	31.633	1.71e-13
MQ2101_G02604	CBM6	putative serine/threonine protein kinase [Saccharopolyspora erythraea NRRL 2338]	24.797	1.89e-09
MQ2101_G02609	GH72	Rab1 family GTPase (PiYpt1) putative [Albugo laibachii Nc14]	51.151	6.17e-117
MQ2101_G02613	GT31	coatomer protein complex, subunit gamma 1 [Bos taurus]	37.637	2.05e-53
MQ2101_G02621	GH18	hypothetical protein LEMA_P082410.1 [Leptosphaeria maculans JN3]	25.806	4.18e-12
MQ2101_G02624	GT6	Globoside alpha-1,3-N-acetylgalactosaminyltransferase 1, partial [Tupaia chinensis]	37.615	2.89e-07
MQ2101_G02628	GT92	NLI interacting factor domain and Domain of unknown function DUF23 domain and Dullard phosphatase domain, eukaryotic and HAD-like domain-containing protein [Strongyloides ratti]	29.885	2.89e-13
MQ2101_G02630	GT77	UDP-Gal:fucoside alpha3-galactosyltransferase [Dictyostelium discoideum AX3]	24.701	1.99e-12
MQ2101_G02638	GH103	epimerase [Stenotrophomonas rhizophila]	25.177	5.79e-14
MQ2101_G02645	CBM20	Calcium-dependent protein kinase, related [Neospora caninum Liverpool]	27.044	1.02e-07
MQ2101_G02649	GH76	Piso0_000438 [Millerozyma farinosa CBS 7064]	64.411	0
MQ2101_G02650	GT2;GT4;GT41	probable glycosyl transferase [Arthrospira platensis NIES-39]	30.323	2.72e-06
MQ2101_G02654	GH2	putative beta-galactosidase (ISS) [Ostreococcus tauri]	59.804	1.23e-72
MQ2101_G02655	GH71	hypothetical protein AN8252.2 [Aspergillus nidulans FGSC A4]	43.521	3.59e-101
MQ2101_G02656	GH18	hypothetical protein LEMA_P082410.1 [Leptosphaeria maculans JN3]	37.931	1.39e-44
MQ2101_G02662	GH93	hypothetical protein [Neurospora crassa]	24.806	1.53e-14
MQ2101_G02666	GH135	hypothetical protein V500_08824 [Pseudogymnoascus pannorum VKM F-4518 (FW-2643)]	28.346	7e-30
MQ2101_G02672	GH28	hypothetical protein VITISV_002009 [Vitis vinifera]	29.787	1.23e-18
MQ2101_G02674	AA4	FAD linked oxidase domain protein [Pseudomonas sp. St29]	25.498	5.21e-08
MQ2101_G02677	CBM20	Calcium-dependent protein kinase, related [Neospora caninum Liverpool]	29.73	9.87e-09
MQ2101_G02680	CBM20	Calcium-dependent protein kinase, related [Neospora caninum Liverpool]	30.453	1.58e-26
MQ2101_G02698	CBM20	Calcium-dependent protein kinase, related [Neospora caninum Liverpool]	33.659	1.2e-19
MQ2101_G02717	GT20	alpha,alpha-trehalose-phosphate synthase (UDP-forming) [Komagataella pastoris CBS 7435]	26.301	1.23e-20
MQ2101_G02732	CBM43;GH17	putative elicitor inducible beta-1,3-glucanase [Oryza sativa Japonica Group]	36.364	8.72e-11
MQ2101_G02735	CBM13	elongation factor Tu [Streptomyces albulus]	32.54	4.56e-08
MQ2101_G02759	CE11	DDX20_HUMAN Probable ATP-dependent RNA helicase DDX20 (ISS) [Ostreococcus tauri]	32.746	1.29e-61
MQ2101_G02763	CE11	DDX20_HUMAN Probable ATP-dependent RNA helicase DDX20 (ISS) [Ostreococcus tauri]	27.822	3.11e-27
MQ2101_G02770	GH36	hypothetical protein VITISV_039575 [Vitis vinifera]	24.479	6.3e-07
MQ2101_G02775	GT8	putative exopolysaccharide biosynthesis protein,acetyltransferase [Streptococcus salivarius CCHSS3]	35.398	5.88e-12
MQ2101_G02778	GT62	Van1 mannosyltransferase [Candida orthopsilosis]	68.163	5.55e-116
MQ2101_G02793	GT2	chitin synthase CHS3a [Fusarium oxysporum f. cubense]	28.571	1.79e-06
MQ2101_G02803	GT4	Alpha-1,3/1,6-mannosyltransferase ALG2 [Strongyloides ratti]	55.233	1.4e-62
MQ2101_G02807	GH18	hypothetical protein LEMA_P082410.1 [Leptosphaeria maculans JN3]	25.292	2.02e-13
MQ2101_G02816	GH76	hypothetical protein AN2825.2 [Aspergillus nidulans FGSC A4]	34.435	4.02e-45
MQ2101_G02821	GT0	WD repeat-containing protein 48 [Ascaris suum]	27.632	1.21e-06
MQ2101_G02822	CE12	unnamed protein product [Podospora anserina S mat+]	28.291	7.84e-20
MQ2101_G02827	GH18	leucine-rich repeat protein [Lachnoclostridium phytofermentans ISDg]	30.374	2.43e-12
MQ2101_G02840	GT0	WD repeat-containing protein 48 [Ascaris suum]	27.778	2.61e-06
MQ2101_G02849	GT66	oligosaccharyl transferase STT3 [Nitrososphaera viennensis EN76]	39.583	3.68e-19
MQ2101_G02857	CBM48	Os03g0856400 [Oryza sativa Japonica Group]	25.568	2.22e-22
MQ2101_G02865	GH29	CG11255 [Drosophila busckii]	36.683	9.87e-28
MQ2101_G02872	CBM1	RHTO0S06e03730g1_1 [Rhodosporidium toruloides]	25.632	6.41e-32
MQ2101_G02873	CE12	unnamed protein product [Podospora anserina S mat+]	29.389	2.62e-12
MQ2101_G02874	GH28	polygalacturonase, putative [Arabidopsis thaliana]	28.387	2.1e-11
MQ2101_G02894	GT4	emp24/gp25L/p24 family of membrane trafficking proteins (ISS) [Ostreococcus tauri]	25.625	2.51e-08
MQ2101_G02919	GT1	UDP-glucose:sterol glucosyltransferase [Candida albicans]	44.248	0
MQ2101_G02923	GT90	hypothetical protein NCLIV_015430 [Neospora caninum Liverpool]	31.081	6e-14
MQ2101_G02924	GH43	hypothetical protein MG10628.4 [Magnaporthe grisea 70-15]	30.693	1.03e-20
MQ2101_G02929	GT20	unnamed protein product [Debaryomyces hansenii CBS767]	66.261	0
MQ2101_G02930	GH36	hypothetical protein VITISV_039575 [Vitis vinifera]	29.255	8.71e-13
MQ2101_G02936	GH132	Youth, involved in determining longevity [Scheffersomyces stipitis CBS 6054]	59.786	5.68e-117
MQ2101_G02946	CBM32	coagulation factor 5/8 type domain protein [Paenibacillus sp. Y412MC10]	34.066	2.65e-08
MQ2101_G02964	CE11	DDX20_HUMAN Probable ATP-dependent RNA helicase DDX20 (ISS) [Ostreococcus tauri]	25.594	2.34e-17
MQ2101_G02972	AA4	FAD linked oxidase domain protein [Cycloclasticus sp. P1]	26.111	1.53e-07
MQ2101_G02979	GH20	hypothetical protein MG07601.4 [Magnaporthe grisea 70-15]	27.742	2.13e-10
MQ2101_G03007	CE11	DDX20_HUMAN Probable ATP-dependent RNA helicase DDX20 (ISS) [Ostreococcus tauri]	31.75	1.11e-56
MQ2101_G03015	GT20	alpha,alpha-trehalose-phosphate synthase (UDP-forming) [Komagataella pastoris CBS 7435]	31.217	6.84e-44
MQ2101_G03021	CBM43;GH17	H0124B04.9 [Oryza sativa Indica Group]	24.823	1.71e-20
MQ2101_G03049	GH17	hypothetical protein CPAR2_401600 [Candida parapsilosis]	60.606	4.23e-109
MQ2101_G03064	GT2	chitin synthase, partial [Macandrevia cranium]	33.164	2.11e-116
MQ2101_G03077	CBM48	serine/threonine protein kinase [Haliangium ochraceum DSM 14365]	28.571	2.23e-16
MQ2101_G03089	CBM48	serine/threonine protein kinase [Haliangium ochraceum DSM 14365]	24.901	1.53e-06
MQ2101_G03091	GH76	hypothetical protein AN2825.2 [Aspergillus nidulans FGSC A4]	34.711	7.4e-46
MQ2101_G03093	CBM43;GH17	putative elicitor inducible beta-1,3-glucanase [Oryza sativa Japonica Group]	34.821	2.83e-10
MQ2101_G03097	GT2	cellulose synthase 3 putative [Albugo laibachii Nc14]	29.897	1.61e-14
MQ2101_G03101	CBM63	lipoprotein [Streptomyces davawensis JCM 4913]	31.844	1.31e-10
MQ2101_G03102	CBM13	putative two domain protein (plasmid) [Bacillus thuringiensis MC28]	29.545	5.49e-11
MQ2101_G03113	GT1	sterol glucosyltransferase [Dictyostelium discoideum]	35.294	1.99e-08
MQ2101_G03128	GH43	hypothetical protein MG10628.4 [Magnaporthe grisea 70-15]	28.492	1.32e-34
MQ2101_G03138	CBM13	serine/threonine-protein kinase-like domain-containing protein [Actinoplanes friuliensis DSM 7358]	29.259	1.2e-09
MQ2101_G03148	GT41	hypothetical protein W908_06390 [Candidatus Thioglobus singularis PS1]	32.479	9.26e-09
MQ2101_G03149	GH17	unnamed protein product [Aspergillus oryzae RIB40]	47.423	5.8e-21
MQ2101_G03176	CBM66;GH43	hypothetical protein MG04376.4 [Magnaporthe grisea 70-15]	40.385	3.27e-68
MQ2101_G03178	CBM43;GH72	unnamed protein product [Debaryomyces hansenii CBS767]	64.312	0
MQ2101_G03188	GT7	beta-1,4-galactosyltransferase, putative [Schistosoma mansoni]	46.341	8.26e-26
MQ2101_G03194	GT57	Alg8 glucosyltransferase [Candida orthopsilosis]	64.211	0
MQ2101_G03196	GT90	hypothetical protein VITISV_008287 [Vitis vinifera]	28.249	2.23e-10
MQ2101_G03208	CBM57	JHL10I11.12, partial [Jatropha curcas]	32.864	4.35e-19
MQ2101_G03237	CBM43;GH17	putative elicitor inducible beta-1,3-glucanase [Oryza sativa Japonica Group]	30.822	3.61e-12
MQ2101_G03240	GH36	hypothetical protein VITISV_039575 [Vitis vinifera]	32.632	8.18e-13
MQ2101_G03246	GH18	hypothetical protein LEMA_P082410.1 [Leptosphaeria maculans JN3]	52.685	1.12e-98
MQ2101_G03249	GH18;GH31	hypothetical protein AN8217.2 [Aspergillus nidulans FGSC A4]	28.163	9.85e-20
MQ2101_G03254	GT22	hypothetical protein LEMA_P122130.1 [Leptosphaeria maculans JN3]	50	4.26e-122
MQ2101_G03255	GT76	Piso0_003781 [Millerozyma farinosa CBS 7064]	44.444	2.75e-51
MQ2101_G03258	CBM20	Calcium-dependent protein kinase, related [Neospora caninum Liverpool]	25.816	2.14e-15
MQ2101_G03259	CBM20	Calcium-dependent protein kinase, related [Neospora caninum Liverpool]	28.966	1.49e-23
MQ2101_G03260	GT1	glycosyltransferase family 1 protein [Botrytis cinerea T4]	41.772	4.53e-07
MQ2101_G03267	GT39	unnamed protein product [Debaryomyces hansenii CBS767]	56.544	0
MQ2101_G03270	GT1	syntenic homolog of ALG13_YEAST UDP-N-acetylglucosamine transferase subunit ALG13 (Asparagine linked glycosylation protein 13) [Pichia stipitis CBS 6054]	43.81	1.06e-44
MQ2101_G03280	GT71	Sequence 14457 from patent US 6747137	55.512	0
MQ2101_G03290	GT4	unnamed protein product [Debaryomyces hansenii CBS767]	55.887	0
MQ2101_G03291	GT77	UDP-Gal:fucoside alpha3-galactosyltransferase [Dictyostelium discoideum AX3]	25.85	3.56e-08
MQ2101_G03300	GT24	unnamed protein product [Debaryomyces hansenii CBS767]	40.838	0
MQ2101_G03315	GT2	cellulose synthase 3 putative [Albugo laibachii Nc14]	36.615	5.55e-99
MQ2101_G03317	GT4	Cytochrome b5 [Xanthophyllomyces dendrorhous]	37.113	3.95e-15
MQ2101_G03319	GH20	hypothetical protein MG07601.4 [Magnaporthe grisea 70-15]	39.216	1.39e-51
MQ2101_G03325	AA6	protoplast secreted protein 2 precursor [Scheffersomyces stipitis CBS 6054]	78.5	4.67e-117
MQ2101_G03326	AA6	Ycp4 flavodoxin [Candida orthopsilosis]	49.825	5.67e-92
MQ2101_G03327	CE4	Piso0_003451 [Millerozyma farinosa CBS 7064]	60.223	1.54e-124
MQ2101_G03346	GH16	hypothetical protein AN6204.2 [Aspergillus nidulans FGSC A4]	26.906	8.3e-12
MQ2101_G03387	GH18	chitinase I, partial [Pantoea dispersa]	41.341	7.27e-28
MQ2101_G03390	CBM20	Calcium-dependent protein kinase, related [Neospora caninum Liverpool]	35.165	2.61e-06
MQ2101_G03403	GT51	penicillin-binding, 1A family protein [Mesorhizobium huakuii 7653R]	29.016	3.61e-13
MQ2101_G03407	CBM20	Calcium-dependent protein kinase, related [Neospora caninum Liverpool]	27.055	9.92e-24
MQ2101_G03414	GT2	unnamed protein product [Debaryomyces hansenii CBS767]	60.436	0
MQ2101_G03419	GT7	phenylalanine decarboxylase [Schistosoma mansoni]	28.788	1.6e-17
MQ2101_G03425	GT33	GDP-mannose-dolichol diphosphochitobiose mannosyltransferase, putative [Candida dubliniensis CD36]	51.81	4.52e-168
MQ2101_G03427	GT1	UGT4 [Pueraria montana var. lobata]	74.286	2.03e-47
MQ2101_G03430	GT39	unnamed protein product [Debaryomyces hansenii CBS767]	60.178	0
MQ2101_G03440	CE14	Conserved protein of unknown function [Mycobacterium canettii CIPT 140070010]	30.081	4.66e-07
MQ2101_G03445	CBM20	Calcium-dependent protein kinase, related [Neospora caninum Liverpool]	31.636	2.57e-22
MQ2101_G03450	CE11	DDX20_HUMAN Probable ATP-dependent RNA helicase DDX20 (ISS) [Ostreococcus tauri]	25.137	2.15e-22
MQ2101_G03483	CBM43;GH17	putative elicitor inducible beta-1,3-glucanase [Oryza sativa Japonica Group]	28.169	8.53e-15
MQ2101_G03489	CBM2	serine/threonine protein kinase [Actinoplanes friuliensis DSM 7358]	27.336	1.27e-17
MQ2101_G03490	GH12	insulinase family protein (plasmid) [Mesorhizobium huakuii 7653R]	28.161	1.91e-06
MQ2101_G03491	GT71	hypothetical protein [Candida albicans]	36.402	7.36e-144
MQ2101_G03493	CBM13	Subtilisin-like serine protease [Stigmatella aurantiaca DW4/3-1]	34.091	4.06e-49
MQ2101_G03494	CBM43;GH17	putative elicitor inducible beta-1,3-glucanase [Oryza sativa Japonica Group]	35.878	3.32e-21
MQ2101_G03499	GH132	DEHA2C14058p [Debaryomyces hansenii CBS767]	62.637	8.82e-121
MQ2101_G03534	GH3	unnamed protein product [Debaryomyces hansenii CBS767]	61.818	0
MQ2101_G03545	GH72	DEHA2D13706p [Debaryomyces hansenii CBS767]	65.974	0
MQ2101_G03549	CBM20	Calcium-dependent protein kinase, related [Neospora caninum Liverpool]	38.235	1.75e-47
MQ2101_G03572	GH2	putative beta-galactosidase (ISS) [Ostreococcus tauri]	34.615	5.99e-45
MQ2101_G03581	GT50	hypothetical protein VITISV_017610 [Vitis vinifera]	34.109	1.69e-35
MQ2101_G03588	CE11	DDX20_HUMAN Probable ATP-dependent RNA helicase DDX20 (ISS) [Ostreococcus tauri]	24.119	2.66e-18
MQ2101_G03591	GT2	DEHA2E14586p [Debaryomyces hansenii CBS767]	69.017	0
MQ2101_G03594	GT2	putative tRNA synthetases class I (C) catalytic domain protein [uncultured marine microorganism HF4000_APKG10K24]	37.778	3.08e-40
MQ2101_G03624	GH18	hypothetical protein LEMA_P082410.1 [Leptosphaeria maculans JN3]	28.025	3.29e-24
MQ2101_G03625	GT66	oligosaccharyl transferase STT3 [Nitrososphaera viennensis EN76]	29.012	1.06e-06
MQ2101_G03629	GH43	aldose 1-epimerase [Prevotella denticola F0289]	28.142	3.19e-24
MQ2101_G03636	GT21	ceramide glucosyltransferase [Debaryomyces hansenii]	49.409	1.9e-136
MQ2101_G03663	GT66	DEHA2B04554p [Debaryomyces hansenii CBS767]	78.091	0
MQ2101_G03677	GT62	Anp1 mannosyltransferase of Golgi [Candida orthopsilosis]	45.789	2.36e-48
MQ2101_G03678	GT2	chitin synthase [Komagataella pastoris CBS 7435]	30.769	2.21e-17
MQ2101_G03679	CBM32	hypothetical protein R50912_26740 [Paenibacillus sp. FSL R5-0912]	29.839	7.65e-16
MQ2101_G03702	GT47	hypothetical protein VITISV_016911 [Vitis vinifera]	51.402	6.51e-146
MQ2101_G03703	GT22	DEHA2C10868p [Debaryomyces hansenii CBS767]	49.74	0
MQ2101_G03723	GH78;GH79	hypothetical protein AN6925.2 [Aspergillus nidulans FGSC A4]	23.974	5.65e-22
MQ2101_G03724	GH18	hypothetical protein LEMA_P082410.1 [Leptosphaeria maculans JN3]	33.437	1.62e-38
MQ2101_G03757	CBM20	glycerophosphocholine phosphodiesterase GDE1-like protein, partial [Mustela putorius furo]	32.346	5.64e-43
MQ2101_G03765	GH0	DEHA2G24376p [Debaryomyces hansenii CBS767]	53.191	5.44e-75
MQ2101_G03769	GH65	beta-phosphoglucomutase family hydrolase [Nitrosococcus halophilus Nc 4]	42.105	6.02e-07
MQ2101_G03775	GH18	chitinase [Beauveria bassiana]	24.653	1.42e-09
MQ2101_G03776	GH18	hypothetical protein LEMA_P082410.1 [Leptosphaeria maculans JN3]	31.844	1.09e-18
MQ2101_G03808	GT1	UGT4 [Pueraria montana var. lobata]	37.5	3.01e-11
MQ2101_G03820	CBM13	serine/threonine protein kinase [Streptomyces venezuelae]	34.146	6.6e-12
MQ2101_G03832	GT8	Glycosyl transferase, family 8-glycogenin [Xanthophyllomyces dendrorhous]	36.913	9.02e-43
MQ2101_G03850	CBM13	putative serine/threonine protein kinase [Frankia alni ACN14a]	28.839	3.9e-19
MQ2101_G03851	CBM20	Calcium-dependent protein kinase, related [Neospora caninum Liverpool]	37.226	9.84e-50
MQ2101_G03856	GH47	unnamed protein product [Debaryomyces hansenii CBS767]	64.533	0
MQ2101_G03863	CBM18	unknown [Picea sitchensis]	41.2	3.2e-45
MQ2101_G03867	GT41	hypothetical protein W908_06400 [Candidatus Thioglobus singularis PS1]	21.782	3.93e-06
MQ2101_G03874	GH133	DEHA2C06864p [Debaryomyces hansenii CBS767]	61.461	0
MQ2101_G03878	GT8	TATA-binding protein-associated phosphoprotein, putative [Schistosoma mansoni]	34.314	7.5e-12
MQ2101_G03890	CE11	DDX20_HUMAN Probable ATP-dependent RNA helicase DDX20 (ISS) [Ostreococcus tauri]	25.301	3e-21
MQ2101_G03891	GH36	hypothetical protein VITISV_039575 [Vitis vinifera]	28.177	1.56e-12
MQ2101_G03907	GT24	PREDICTED: UDP-glucose:glycoprotein glucosyltransferase [Apis mellifera]	23.919	3.38e-17
MQ2101_G03910	GT4	Alpha-1,3/1,6-mannosyltransferase ALG2 [Strongyloides ratti]	31.016	2.23e-17
MQ2101_G03928	CE11	DDX20_HUMAN Probable ATP-dependent RNA helicase DDX20 (ISS) [Ostreococcus tauri]	32.153	3.14e-45
MQ2101_G03932	GH43	aldose 1-epimerase [Prevotella denticola F0289]	28.142	3.19e-24
